# Supplementary material for: Transcriptome and metabolome insights into closely related upland cotton (Gossypium hirsutum) genotypes during differing responses to progressive soil drying
Source: BMC Plant Biol. 2026 Jan 29;26:367. doi: 10.1186/s12870-026-08125-5 (PMC12924551; doi:10.1186/s12870-026-08125-5)
Supplement: Supplementary file 1 — Additional file 1. Table S1. Differentially expressed genes (DEGs) present in early-saver (ES) and late-saver genotypes at T1 (ES only), T2 and T3 sampling timepoints during progressive soil drying treatment. [file 12870_2026_8125_MOESM1_ESM.xlsx]

## Sheet: sheet1
Additional File 1. Table S1. Differentially expressed genes (DEGs) present in early-saver (ES) and late-saver genotypes at T1 (ES only), T2 and T3 sampling timepoints during progressive soil drying treatment.
Genotype	Timepoint	Gene	description.ncbi	match.ncbi	match.ara	baseMean	log2FoldChange_WDvControl	lfcSE	stat	pvalue	padj	WD.rep1	WD.rep3	WD.rep4	WD.rep5	WW.rep1	WW.rep2	WW.rep3	WW.rep4
ES	T1	Gohir.1Z049373.v2.1	PREDICTED: GDSL esterase/lipase At5g33370-like [Gossypium hirsutum]	gi|1029056956|ref|XP_016672604.1|	AT5G33370.1	244.919	-3.77876	0.960584	-3.93381	8.36093e-05	0.00191732	22.9579	86.8776	15.0296	8.27188	261.732	1122.01	349.904	92.5728
ES	T1	Gohir.1Z049435.v2.1	PREDICTED: uncharacterized protein LOC107914770 [Gossypium hirsutum]	gi|1029078198|ref|XP_016699279.1|	AT3G27250.2	10.6297	6.8383	1.15814	5.90454	3.53636e-09	4.81765e-07	16.3985	11.7138	37.0731	19.8525	0	0	0	0
ES	T1	Gohir.1Z049494.v2.1	hypothetical protein B456_004G219800, partial [Gossypium raimondii]	gi|763758651|gb|KJB25982.1|	ATCG01130.1	60.0034	-0.917571	0.261327	-3.5112	0.000446093	0.00693524	51.3821	39.0461	45.0889	31.4331	88.7814	84.3751	58.701	81.2195
ES	T1	Gohir.1Z049515.v2.1	hypothetical protein B456_006G2753001, partial [Gossypium raimondii]	gi|763771537|gb|KJB38752.1|	AT5G14600.1	41.1554	1.18229	0.311609	3.79413	0.000148162	0.00298011	48.1024	54.6645	69.1363	57.076	14.9891	22.4402	28.775	34.0598
ES	T1	Gohir.1Z049934.v2.1	hypothetical protein B456_004G166700, partial [Gossypium raimondii]	gi|763757566|gb|KJB24897.1|	ATCG00790.1	69.0596	-0.977755	0.274451	-3.56259	0.000367217	0.00599866	54.6618	57.593	44.0869	30.6059	93.3934	113.996	69.06	89.0794
ES	T1	Gohir.A01G000800.v2.1	PREDICTED: elongation of fatty acids protein sre1-like [Gossypium hirsutum]	gi|1028963595|ref|XP_016725300.1|	AT3G06470.1	62.9175	-1.09541	0.263335	-4.15977	3.18561e-05	0.000911789	48.1024	46.8553	26.0514	39.705	73.7923	77.1943	92.08	99.5594
ES	T1	Gohir.A01G001700.v2.1	PREDICTED: protein FEZ-like [Gossypium hirsutum]	gi|1028963563|ref|XP_016725286.1|	AT2G17040.1	41.8752	-2.05249	0.471761	-4.35069	1.3571e-05	0.000469798	34.9835	12.69	8.0158	9.92625	106.076	41.29	46.04	75.9795
ES	T1	Gohir.A01G002100.v2.1	PREDICTED: RNA-binding protein 39-like [Gossypium arboreum]	gi|1050636814|ref|XP_017641483.1|	AT2G16940.1	535.239	0.594765	0.172305	3.45182	0.000556824	0.00821934	594.72	697.949	622.227	662.577	397.787	421.876	340.696	544.083
ES	T1	Gohir.A01G005800.v2.1	PREDICTED: serine/threonine-protein kinase SRK2E-like isoform X1 [Gossypium hirsutum]	gi|1028978224|ref|XP_016732541.1|	AT4G33950.1	36.7548	2.81445	0.34635	8.12601	4.43652e-16	2.19834e-13	65.5941	67.3545	58.1146	67.0022	6.91803	11.6689	6.906	10.4799
ES	T1	Gohir.A01G007300.v2.1	PREDICTED: 40S ribosomal protein S16-like [Gossypium raimondii]	gi|823129820|ref|XP_012450468.1|	AT2G09990.1	72.895	-1.22029	0.300376	-4.06255	4.85402e-05	0.00126264	33.8903	34.1653	50.0988	56.2488	104.923	123.87	119.704	60.2596
ES	T1	Gohir.A01G007900.v2.1	PREDICTED: probable carbohydrate esterase At4g34215 [Gossypium hirsutum]	gi|1028957087|ref|XP_016721999.1|	AT4G34215.2	1151	-0.535125	0.145427	-3.67968	0.000233523	0.00427534	969.7	1105.98	764.507	919.833	1382.45	1342.82	1301.78	1420.9
ES	T1	Gohir.A01G009420.v2.1	PREDICTED: probable zinc metallopeptidase EGY3, chloroplastic [Gossypium arboreum]	gi|1050635403|ref|XP_017640759.1|	AT1G17870.1	1000.09	1.18391	0.241712	4.89801	9.68109e-07	5.53508e-05	2168.98	1135.27	1211.39	1040.6	659.519	544.848	524.856	715.256
ES	T1	Gohir.A01G009460.v2.1	PREDICTED: uncharacterized protein LOC108481309 [Gossypium arboreum]	gi|1050633916|ref|XP_017639950.1|	AT4G23882.1	20.9957	4.52127	0.636312	7.10543	1.19945e-12	3.40577e-10	42.6362	39.0461	42.083	37.2234	3.45902	0.897608	0	2.61998
ES	T1	Gohir.A01G010300.v2.1	PREDICTED: uncharacterized protein LOC107934147 [Gossypium hirsutum]	gi|1028957079|ref|XP_016721994.1|	AT5G64360.7	74.3877	0.889215	0.23235	3.82705	0.000129687	0.00267973	91.8318	82.973	105.207	106.707	40.3552	48.4708	57.55	62.0063
ES	T1	Gohir.A01G011600.v2.1	PREDICTED: glutamate--tRNA ligase, chloroplastic/mitochondrial [Gossypium arboreum]	gi|1050631296|ref|XP_017638585.1|	AT5G64050.1	600.283	-0.480683	0.139691	-3.44104	0.000579485	0.00846239	561.923	442.197	520.025	480.596	767.901	683.08	709.016	637.529
ES	T1	Gohir.A01G012600.v2.1	PREDICTED: uncharacterized protein LOC107900965 [Gossypium hirsutum]	gi|1029036933|ref|XP_016682257.1|	AT5G23240.1	46.2985	1.57498	0.333048	4.72899	2.25634e-06	0.000111585	83.0859	69.3068	64.1264	62.0391	10.377	27.8258	19.567	34.0598
ES	T1	Gohir.A01G013200.v2.1	PREDICTED: cysteine-rich receptor-like protein kinase 10 [Gossypium hirsutum]	gi|1029039137|ref|XP_016683332.1|	AT4G05200.1	42.3625	1.10785	0.283582	3.90664	9.35903e-05	0.00208564	44.8227	53.6884	65.1284	67.8294	25.3661	31.4163	25.322	25.3265
ES	T1	Gohir.A01G016000.v2.1	hypothetical protein GOBAR_AA28837 [Gossypium barbadense]	gi|1347690780|gb|PPR91851.1|	AT4G03420.1	639.149	0.668526	0.141782	4.71517	2.41511e-06	0.000118344	755.426	711.615	927.829	743.642	484.262	458.678	519.101	512.643
ES	T1	Gohir.A01G021650.v2.1	PREDICTED: bidirectional sugar transporter SWEET15-like [Gossypium hirsutum]	gi|1028967198|ref|XP_016727118.1|	AT5G13170.1	33.9443	4.28441	0.568556	7.53559	4.86115e-14	1.79337e-11	97.2979	49.7838	76.1501	34.7419	3.45902	0	5.755	4.36664
ES	T1	Gohir.A01G022000.v2.1	PREDICTED: photosynthetic NDH subunit of lumenal location 5, chloroplastic-like [Gossypium hirsutum]	gi|1029047295|ref|XP_016687334.1|	AT5G13120.1	1686.53	-0.841809	0.174625	-4.82067	1.43074e-06	7.6325e-05	1552.39	1071.82	1103.18	1105.12	2379.8	2343.65	2179.99	1756.26
ES	T1	Gohir.A01G022900.v2.1	ATP-dependent zinc metalloprotease FTSH 2, chloroplastic -like protein [Gossypium arboreum], ATP-dependent zinc metalloprotease FTSH 2, chloroplastic -like protein [Gossypium arboreum]	gi|728846922|gb|KHG26365.1|, gi|728846922|gb|KHG26365.1|	AT2G30950.3, AT2G30950.3	8749.84	-0.62371	0.181415	-3.43803	0.000585964	0.00852007	9160.22	6906.28	5380.61	6102.99	11419.4	9335.12	11134.8	10559.4
ES	T1	Gohir.A01G024900.v2.1	hypothetical protein GOBAR_AA33380 [Gossypium barbadense]	gi|1347684807|gb|PPR87315.1|	AT1G04420.1	607.98	-1.03101	0.200333	-5.14648	2.65427e-07	1.88946e-05	483.21	408.032	348.687	358.172	974.289	846.444	878.213	566.79
ES	T1	Gohir.A01G036100.v2.1	PREDICTED: probable receptor-like protein kinase At5g18500 [Gossypium arboreum], PREDICTED: probable receptor-like protein kinase At5g18500 [Gossypium arboreum], PREDICTED: probable receptor-like protein kinase At5g18500 [Gossypium arboreum]	gi|1050639074|ref|XP_017642646.1|, gi|1050639074|ref|XP_017642646.1|, gi|1050639074|ref|XP_017642646.1|	AT5G18500.6, AT5G18500.6, AT5G18500.6	127.393	-1.05712	0.284534	-3.71527	0.000202988	0.00381391	116.976	80.0445	82.162	52.1128	162.574	170.545	235.955	118.773
ES	T1	Gohir.A01G036400.v2.1	PREDICTED: uncharacterized protein LOC108482123 [Gossypium arboreum]	gi|1050635326|ref|XP_017640719.1|	AT1G48330.1	60.18	-1.27136	0.291572	-4.36038	1.29837e-05	0.000454418	31.7038	40.9984	24.0474	43.8409	101.464	65.5254	69.06	104.799
ES	T1	Gohir.A01G037100.v2.1	hypothetical protein GOBAR_AA25902 [Gossypium barbadense], hypothetical protein GOBAR_AA25902 [Gossypium barbadense], PREDICTED: photosystem II 10 kDa polypeptide, chloroplastic-like isoform X2 [Gossypium arboreum]	gi|1347694450|gb|PPR94764.1|, gi|1347694450|gb|PPR94764.1|, gi|1050639467|ref|XP_017642859.1|	AT1G79040.1, AT1G79040.1, AT1G79040.1	27.3475	3.09271	0.466973	6.62289	3.52242e-11	7.60813e-09	34.9835	36.1176	70.1383	54.5944	5.76503	2.69282	5.755	8.73328
ES	T1	Gohir.A01G039700.v2.1	PREDICTED: molybdenum cofactor sulfurase-like [Gossypium hirsutum]	gi|1028953645|ref|XP_016720242.1|	AT1G16540.1	99.5754	0.958971	0.28165	3.40483	0.000662042	0.00932964	87.4588	131.781	142.281	164.61	41.5082	61.9349	80.57	86.4595
ES	T1	Gohir.A01G040600.v2.1	PREDICTED: ATP synthase subunit delta, chloroplastic-like [Gossypium hirsutum]	gi|1028953630|ref|XP_016720234.1|	AT4G09650.1	9504.68	-0.732519	0.18039	-4.06076	4.89137e-05	0.0012704	8298.75	7172.77	5950.73	7146.07	13499.4	11580	13670.4	8719.31
ES	T1	Gohir.A01G040700.v2.1	hypothetical protein GOBAR_AA31204 [Gossypium barbadense]	gi|1347687674|gb|PPR89486.1|	NA	252.378	-2.24202	0.369944	-6.06044	1.35753e-09	2.09184e-07	81.9927	112.258	44.0869	113.325	422	330.32	715.922	199.119
ES	T1	Gohir.A01G043500.v2.1	PREDICTED: C2 domain-containing protein At1g53590-like isoform X1 [Gossypium hirsutum], PREDICTED: C2 domain-containing protein At1g53590-like isoform X2 [Gossypium hirsutum]	gi|1028956537|ref|XP_016721723.1|, gi|1028956539|ref|XP_016721724.1|	AT1G53590.1, AT1G53590.1	117.378	0.964603	0.259784	3.71309	0.000204746	0.00384122	108.23	132.757	199.393	179.5	74.9453	76.2967	105.892	62.0063
ES	T1	Gohir.A01G044000.v2.1	PREDICTED: phosphoacetylglucosamine mutase-like [Gossypium hirsutum], PREDICTED: phosphoacetylglucosamine mutase-like [Gossypium hirsutum]	gi|1028956547|ref|XP_016721729.1|, gi|1028956547|ref|XP_016721729.1|	AT5G18070.1, AT5G18070.1	94.3489	0.840878	0.21349	3.93873	8.19138e-05	0.00189195	122.442	117.138	145.286	100.09	63.4153	61.9349	66.758	77.7262
ES	T1	Gohir.A01G048100.v2.1	hypothetical protein GOBAR_AA06724 [Gossypium barbadense]	gi|1347717373|gb|PPS13838.1|	AT1G78630.1	343.439	-0.992293	0.187319	-5.29734	1.175e-07	9.62506e-06	270.029	227.444	211.417	210.106	511.934	465.858	514.497	336.231
ES	T1	Gohir.A01G048751.v2.1	PREDICTED: probable leucine-rich repeat receptor-like serine/threonine-protein kinase At3g14840 [Gossypium hirsutum]	gi|1028942925|ref|XP_016714703.1|	AT1G53420.1	53.9997	-1.54049	0.363146	-4.24207	2.21463e-05	0.000690938	41.5429	27.3323	29.0573	13.235	115.301	58.3445	59.852	87.3328
ES	T1	Gohir.A01G048800.v2.1	PREDICTED: probable leucine-rich repeat receptor-like serine/threonine-protein kinase At3g14840 [Gossypium hirsutum]	gi|1028972184|ref|XP_016729540.1|	AT3G14840.2	80.6479	-2.09367	0.280346	-7.46816	8.13258e-14	2.87438e-11	29.5174	28.3084	19.0375	44.6681	124.525	133.744	158.838	106.546
ES	T1	Gohir.A01G052200.v2.1	PREDICTED: LEAF RUST 10 DISEASE-RESISTANCE LOCUS RECEPTOR-LIKE PROTEIN KINASE-like 2.1 [Gossypium hirsutum]	gi|1029082939|ref|XP_016701651.1|	AT5G38260.1	55.3086	-0.867143	0.248546	-3.48886	0.00048509	0.00737366	31.7038	40.9984	36.0711	47.1497	74.9453	74.5014	75.966	61.133
ES	T1	Gohir.A01G053500.v2.1	hypothetical protein GOBAR_AA18108 [Gossypium barbadense]	gi|1347703785|gb|PPS02557.1|	AT1G78780.5	46.5057	1.80274	0.333901	5.39901	6.70094e-08	6.00041e-06	67.7806	78.0922	95.1877	48.8041	17.2951	17.0545	17.265	30.5665
ES	T1	Gohir.A01G055800.v2.1	hypothetical protein GOBAR_AA15101 [Gossypium barbadense]	gi|1347707235|gb|PPS05548.1|	AT3G14940.2	1126.74	-1.35487	0.24801	-5.46298	4.68213e-08	4.50751e-06	697.484	727.234	618.219	490.522	2256.43	1425.4	1830.09	968.521
ES	T1	Gohir.A01G056900.v2.1	PREDICTED: cytochrome P450 87A3-like [Gossypium hirsutum]	gi|1029084641|ref|XP_016702519.1|	AT1G12740.1	178.237	-3.60355	0.694461	-5.18899	2.11438e-07	1.54429e-05	39.3565	41.9746	14.0277	13.235	696.415	235.173	100.137	285.578
ES	T1	Gohir.A01G059100.v2.1	PREDICTED: uncharacterized protein LOC107918214 [Gossypium hirsutum]	gi|1029086114|ref|XP_016703244.1|	AT1G53210.1	1482.51	-1.48521	0.250366	-5.93218	2.98938e-09	4.1853e-07	1005.78	869.752	595.173	650.997	1735.27	2066.29	3275.74	1661.07
ES	T1	Gohir.A01G064400.v2.1	PREDICTED: TMV resistance protein N-like isoform X2 [Gossypium hirsutum], PREDICTED: TMV resistance protein N-like isoform X3 [Gossypium hirsutum], PREDICTED: TMV resistance protein N-like isoform X3 [Gossypium hirsutum]	gi|1029084931|ref|XP_016702669.1|, gi|1029084933|ref|XP_016702670.1|, gi|1029084933|ref|XP_016702670.1|	AT5G17680.1, AT5G17680.1, AT5G17680.1	46.7665	1.62264	0.400664	4.04988	5.12431e-05	0.0013183	47.0091	45.8792	83.164	106.707	9.22404	24.2354	26.473	31.4398
ES	T1	Gohir.A01G065400.v2.1	PREDICTED: CBS domain-containing protein CBSX5-like [Gossypium hirsutum]	gi|1029085449|ref|XP_016702938.1|	AT5G53750.1	609.23	0.915047	0.251827	3.63364	0.000279453	0.00488216	525.846	932.226	740.46	985.181	396.634	277.361	559.386	456.75
ES	T1	Gohir.A01G065500.v2.1	PREDICTED: stem-specific protein TSJT1-like [Gossypium hirsutum]	gi|1029085336|ref|XP_016702881.1|	AT4G27450.1	245.345	1.40901	0.251501	5.60242	2.11381e-08	2.28282e-06	343.276	299.679	402.794	378.852	214.459	99.6345	107.043	117.026
ES	T1	Gohir.A01G066000.v2.1	hypothetical protein GOBAR_AA17536 [Gossypium barbadense], hypothetical protein GOBAR_AA17536 [Gossypium barbadense]	gi|1347704447|gb|PPS03123.1|, gi|1347704447|gb|PPS03123.1|	AT1G52920.1, AT1G52920.1	253.42	1.37031	0.189849	7.21792	5.27903e-13	1.58817e-10	320.318	308.464	430.849	402.84	137.208	131.051	125.459	171.172
ES	T1	Gohir.A01G066700.v2.1	PREDICTED: NAC domain-containing protein 72-like [Gossypium hirsutum]	gi|1029082995|ref|XP_016701680.1|	AT4G27410.2	88.6132	1.78792	0.42825	4.17494	2.98067e-05	0.000866796	166.172	92.7345	222.439	67.8294	72.6393	36.8019	31.077	19.2132
ES	T1	Gohir.A01G068400.v2.1	hypothetical protein GOBAR_AA13196 [Gossypium barbadense]	gi|1347709644|gb|PPS07454.1|	AT1G61260.1	648.912	-1.6658	0.308736	-5.39555	6.83139e-08	6.08946e-06	466.812	318.226	292.577	167.092	1242.94	597.807	1275.31	830.535
ES	T1	Gohir.A01G068700.v2.1	hypothetical protein GOBAR_DD13860 [Gossypium barbadense], proline--trna ligase [Gossypium arboreum], proline--trna ligase [Gossypium arboreum], hypothetical protein GOBAR_DD13860 [Gossypium barbadense], proline--trna ligase [Gossypium arboreum]	gi|1344116073|gb|PPD89216.1|, gi|728838188|gb|KHG17631.1|, gi|728838188|gb|KHG17631.1|, gi|1344116073|gb|PPD89216.1|, gi|728838188|gb|KHG17631.1|	NA, NA, NA, NA, NA	132.307	0.835693	0.219178	3.81286	0.00013737	0.00281206	123.536	185.469	195.385	174.537	91.0874	96.044	77.117	115.279
ES	T1	Gohir.A01G070400.v2.1	PREDICTED: G-type lectin S-receptor-like serine/threonine-protein kinase SD1-1 isoform X1 [Gossypium arboreum]	gi|1050636595|ref|XP_017641373.1|	AT4G27300.1	317.152	-1.07964	0.259822	-4.15532	3.24834e-05	0.000923384	254.724	251.847	163.322	145.585	598.41	427.261	296.958	399.111
ES	T1	Gohir.A01G073400.v2.1	PREDICTED: uncharacterized protein LOC107917940 [Gossypium hirsutum], PREDICTED: uncharacterized protein LOC107917940 [Gossypium hirsutum], PREDICTED: uncharacterized protein LOC107917940 [Gossypium hirsutum], PREDICTED: uncharacterized protein LOC107917940 [Gossypium hirsutum], PREDICTED: uncharacterized protein LOC107917940 [Gossypium hirsutum]	gi|1029085289|ref|XP_016702856.1|, gi|1029085289|ref|XP_016702856.1|, gi|1029085289|ref|XP_016702856.1|, gi|1029085289|ref|XP_016702856.1|, gi|1029085289|ref|XP_016702856.1|	AT5G54630.1, AT5G54630.1, AT5G54630.1, AT5G54630.1, AT5G54630.1	303.11	-0.950932	0.251729	-3.77761	0.000158342	0.00313595	285.334	246.967	175.346	119.942	397.787	376.995	462.702	359.811
ES	T1	Gohir.A01G077000.v2.1	PREDICTED: uncharacterized protein LOC108480351 isoform X1 [Gossypium arboreum], PREDICTED: uncharacterized protein LOC108480351 isoform X2 [Gossypium arboreum], PREDICTED: uncharacterized protein LOC108480351 isoform X1 [Gossypium arboreum]	gi|1050631727|ref|XP_017638805.1|, gi|1050631729|ref|XP_017638806.1|, gi|1050631727|ref|XP_017638805.1|	AT1G50910.1, AT1G50910.1, AT1G50910.1	38.6738	1.4304	0.365315	3.91552	9.02088e-05	0.00203088	54.6618	38.07	63.1245	69.4838	11.5301	16.1569	34.53	21.8332
ES	T1	Gohir.A01G081400.v2.1	PREDICTED: glycine-rich cell wall structural protein-like [Gossypium hirsutum]	gi|1029083563|ref|XP_016701957.1|	NA	206.108	-4.31476	0.342826	-12.5858	2.5263e-36	1.41871e-32	34.9835	26.3561	6.01185	12.4078	441.601	315.06	402.85	409.591
ES	T1	Gohir.A01G083900.v2.1	PREDICTED: uncharacterized protein LOC107918196 [Gossypium hirsutum]	gi|1029086055|ref|XP_016703217.1|	AT3G20300.1	22.0061	2.20767	0.541442	4.07738	4.55465e-05	0.00120587	16.3985	19.5231	48.0948	60.3847	5.76503	4.48804	12.661	8.73328
ES	T1	Gohir.A01G084100.v2.1	hypothetical protein GOBAR_DD11170 [Gossypium barbadense]	gi|1344118961|gb|PPD91902.1|	NA	15.7323	-3.05966	0.600673	-5.09372	3.51114e-07	2.35671e-05	6.55941	1.95231	0	4.96313	38.0492	33.2115	18.416	22.7065
ES	T1	Gohir.A01G084200.v2.1	PREDICTED: GDSL esterase/lipase At4g26790-like [Gossypium hirsutum]	gi|1029085007|ref|XP_016702709.1|	AT4G26790.2	103.474	-2.89921	0.331608	-8.74289	2.27227e-18	1.45374e-15	39.3565	33.1892	13.0257	13.235	185.634	223.504	156.536	163.312
ES	T1	Gohir.A01G084500.v2.1	PREDICTED: trigger factor-like protein TIG, Chloroplastic [Gossypium hirsutum]	gi|1029085708|ref|XP_016703064.1|	AT5G55220.1	937.431	-0.556337	0.13255	-4.19718	2.70255e-05	0.000799369	764.172	790.684	682.345	799.063	1052.69	1210.87	997.917	1201.7
ES	T1	Gohir.A01G087200.v2.1	PREDICTED: F-box protein SKIP23-like [Gossypium hirsutum]	gi|1029083065|ref|XP_016701713.1|	AT2G17030.1	40.0259	-1.54732	0.45627	-3.39124	0.000695777	0.00963715	18.585	40.0223	16.0316	7.44469	55.3442	88.8632	34.53	59.3863
ES	T1	Gohir.A01G088600.v2.1	PREDICTED: cytochrome P450 71D9-like [Gossypium hirsutum]	gi|1029083150|ref|XP_016701755.1|	AT5G25180.1	14.6569	-1.68192	0.495132	-3.39691	0.000681509	0.00949416	9.83912	6.83307	9.01778	2.48156	28.8251	20.645	23.02	16.5932
ES	T1	Gohir.A01G090900.v2.1	PREDICTED: two-pore potassium channel 1-like isoform X1 [Gossypium hirsutum]	gi|1029085497|ref|XP_016702963.1|	AT5G55630.2	302.967	-0.766292	0.2129	-3.5993	0.00031907	0.00536392	283.148	263.561	193.381	157.993	377.033	388.664	435.078	324.878
ES	T1	Gohir.A01G091400.v2.1	PREDICTED: fasciclin-like arabinogalactan protein 1 [Gossypium hirsutum]	gi|1029084957|ref|XP_016702683.1|	AT5G55730.2	961.406	-1.28485	0.229521	-5.59797	2.16874e-08	2.33715e-06	610.025	720.401	481.95	426.002	1436.64	1628.26	1496.3	891.668
ES	T1	Gohir.A01G092500.v2.1	PREDICTED: cellulose synthase-like protein E1 isoform X1 [Gossypium hirsutum], PREDICTED: cellulose synthase-like protein E1 isoform X2 [Gossypium hirsutum]	gi|1029086123|ref|XP_016703248.1|, gi|1029086125|ref|XP_016703249.1|	AT1G55850.1, AT1G55850.1	206.975	-0.699636	0.19011	-3.68016	0.000233087	0.00426991	127.909	146.423	177.35	178.673	284.792	219.914	229.049	291.692
ES	T1	Gohir.A01G093900.v2.1	PREDICTED: heat shock cognate protein 80-like [Gossypium arboreum]	gi|1050637287|ref|XP_017641727.1|	AT5G56000.1	987.898	-1.28617	0.246689	-5.21374	1.85073e-07	1.39611e-05	921.597	453.911	501.99	421.866	1299.44	1388.6	1667.8	1247.99
ES	T1	Gohir.A01G097500.v2.1	PREDICTED: phosphoglycerate kinase, chloroplastic [Gossypium hirsutum], PREDICTED: phosphoglycerate kinase, chloroplastic [Gossypium hirsutum]	gi|1029085021|ref|XP_016702717.1|, gi|1029085021|ref|XP_016702717.1|	AT3G12780.1, AT3G12780.1	32213.7	-0.977301	0.221837	-4.4055	1.05542e-05	0.00038795	31596.7	23012.8	15309.2	16888.7	47221.3	40187.7	43948.6	39544.3
ES	T1	Gohir.A01G098300.v2.1	hypothetical protein GOBAR_AA04456 [Gossypium barbadense]	gi|1347719914|gb|PPS16134.1|	AT5G10250.2	74.4943	1.66812	0.408362	4.08491	4.40947e-05	0.00117793	77.6197	152.28	57.1126	165.438	58.8033	35.0067	32.228	17.4666
ES	T1	Gohir.A01G098400.v2.1	PREDICTED: 40S ribosomal protein S19-3-like [Gossypium raimondii]	gi|823132595|ref|XP_012463208.1|	AT5G61170.1	639.663	-0.843244	0.222476	-3.79027	0.000150482	0.00301693	476.651	338.725	421.832	593.094	853.224	815.925	1033.6	584.256
ES	T1	Gohir.A01G099900.v2.1	PREDICTED: DELLA protein RGL1-like [Gossypium hirsutum]	gi|1029083687|ref|XP_016702014.1|	AT1G66350.1	14.1015	-2.37577	0.572364	-4.15081	3.31306e-05	0.000937562	2.18647	9.76153	2.00395	4.13594	34.5902	23.3378	14.963	21.8332
ES	T1	Gohir.A01G100000.v2.1	PREDICTED: nuclear transcription factor Y subunit C-2-like, partial [Gossypium hirsutum]	gi|1029001201|ref|XP_016755369.1|	AT1G56170.2	98.8139	-1.30939	0.35058	-3.73492	0.000187773	0.00359895	100.578	46.8553	54.1067	26.47	181.022	132.846	147.328	101.306
ES	T1	Gohir.A01G102700.v2.1	PREDICTED: peptidyl-prolyl cis-trans isomerase FKBP18, chloroplastic isoform X1 [Gossypium arboreum], PREDICTED: peptidyl-prolyl cis-trans isomerase FKBP18, chloroplastic isoform X1 [Gossypium arboreum], PREDICTED: peptidyl-prolyl cis-trans isomerase FKBP18, chloroplastic isoform X2 [Gossypium arboreum]	gi|1050638801|ref|XP_017642510.1|, gi|1050638801|ref|XP_017642510.1|, gi|1050638803|ref|XP_017642511.1|	AT1G20810.1, AT1G20810.1, AT1G20810.2	444.617	-0.625616	0.17129	-3.65239	0.000259813	0.00461473	434.014	331.892	323.638	310.195	615.705	564.595	454.645	522.25
ES	T1	Gohir.A01G102900.v2.1	PREDICTED: uncharacterized protein LOC107916683 [Gossypium hirsutum]	gi|1029082635|ref|XP_016701506.1|	AT1G42960.1	314.89	-0.833224	0.233237	-3.57243	0.000353687	0.00581903	334.53	221.587	174.344	176.191	381.645	479.323	410.907	340.598
ES	T1	Gohir.A01G103000.v2.1	PREDICTED: glyceraldehyde-3-phosphate dehydrogenase B, chloroplastic [Gossypium arboreum]	gi|1050633359|ref|XP_017639634.1|	AT1G42970.1	30777.4	-1.01559	0.291562	-3.48329	0.000495292	0.00749267	32613.4	23334	11152	14384	46587.2	31496.2	46319.7	40332.9
ES	T1	Gohir.A01G109100.v2.1	PREDICTED: probable nucleoredoxin 2 isoform X1 [Gossypium hirsutum], PREDICTED: probable nucleoredoxin 2 isoform X2 [Gossypium hirsutum], PREDICTED: probable nucleoredoxin 2 isoform X4 [Gossypium hirsutum]	gi|1029082147|ref|XP_016701268.1|, gi|1029082149|ref|XP_016701269.1|, gi|1029082153|ref|XP_016701271.1|	AT1G60420.1, AT1G60420.1, AT1G60420.1	155.885	1.11768	0.175403	6.37204	1.86532e-10	3.54424e-08	237.232	193.278	214.423	208.451	114.148	96.044	90.929	92.5728
ES	T1	Gohir.A01G110900.v2.1	PREDICTED: chaperone protein dnaJ 11, chloroplastic-like [Gossypium hirsutum]	gi|1029085378|ref|XP_016702901.1|	AT2G17880.1	93.1927	2.24568	0.437784	5.12965	2.90288e-07	2.02801e-05	53.5685	93.7107	230.454	237.403	29.9781	20.645	48.342	31.4398
ES	T1	Gohir.A01G111400.v2.1	PREDICTED: uncharacterized protein LOC108467979 [Gossypium arboreum]	gi|1050603736|ref|XP_017624312.1|	AT1G75710.1	92.2492	0.980894	0.280731	3.49407	0.000475709	0.00726822	92.925	120.067	173.342	103.398	70.3333	79.8871	55.248	42.7931
ES	T1	Gohir.A01G113000.v2.1	hypothetical protein B456_002G125000 [Gossypium raimondii]	gi|763747003|gb|KJB14442.1|	AT1G19900.1	78.243	-2.89376	0.754553	-3.83507	0.000125529	0.00260875	22.9579	40.9984	8.0158	2.48156	154.503	189.395	122.006	85.5861
ES	T1	Gohir.A01G113600.v2.1	PREDICTED: protein WALLS ARE THIN 1-like [Gossypium arboreum]	gi|1050632707|ref|XP_017639301.1|	AT1G75500.2	87.625	-1.54619	0.298687	-5.17663	2.25927e-07	1.63359e-05	60.1279	48.8076	49.0968	21.5069	156.809	121.177	140.422	103.053
ES	T1	Gohir.A01G114500.v2.1	PREDICTED: uncharacterized protein LOC107918014 [Gossypium hirsutum]	gi|1029085551|ref|XP_016702992.1|	AT5G66440.1	5.14447	-3.65887	1.07841	-3.39284	0.000691715	0.00959139	3.27971	0	0	0	11.5301	9.87369	10.359	6.1133
ES	T1	Gohir.A01G114900.v2.1	PREDICTED: uncharacterized protein LOC107916578 [Gossypium hirsutum]	gi|1029082297|ref|XP_016701345.1|	AT1G19530.2	246.316	1.22225	0.295478	4.13653	3.52599e-05	0.00098459	329.064	256.728	561.106	232.44	172.951	100.532	140.422	177.286
ES	T1	Gohir.A01G118600.v2.1	NA	NA	NA	1948.78	0.881493	0.250638	3.517	0.000436462	0.00682117	1612.52	2796.68	2550.03	3146.62	1195.67	1291.66	1012.88	1984.2
ES	T1	Gohir.A01G119400.v2.1	PREDICTED: photosystem I chlorophyll a/b-binding protein 5, chloroplastic [Gossypium hirsutum], PREDICTED: photosystem I chlorophyll a/b-binding protein 5, chloroplastic [Gossypium hirsutum]	gi|1029085677|ref|XP_016703050.1|, gi|1029085677|ref|XP_016703050.1|	AT1G45474.2, AT1G45474.2	698.662	-1.33402	0.273194	-4.88307	1.04447e-06	5.84605e-05	623.144	446.102	287.567	231.613	1150.7	970.314	1008.28	871.581
ES	T1	Gohir.A01G121000.v2.1	PREDICTED: transcription initiation factor TFIid subunit 4b-like isoform X4 [Gossypium hirsutum], PREDICTED: transcription initiation factor TFIid subunit 4b-like isoform X4 [Gossypium hirsutum], PREDICTED: transcription initiation factor TFIid subunit 4b-like isoform X5 [Gossypium hirsutum]	gi|1029018290|ref|XP_016672971.1|, gi|1029018290|ref|XP_016672971.1|, gi|1029018292|ref|XP_016672972.1|	AT5G43130.1, AT5G43130.1, AT5G43130.3	8.45337	3.09471	0.757932	4.08309	4.44407e-05	0.00118404	8.74588	12.69	24.0474	14.8894	3.45902	0.897608	1.151	1.74666
ES	T1	Gohir.A01G125000.v2.1	PREDICTED: amino acid permease 6-like [Gossypium hirsutum]	gi|1029082734|ref|XP_016701549.1|	AT5G49630.1	736.9	-1.15901	0.161794	-7.16349	7.8647e-13	2.29768e-10	543.338	487.1	420.83	373.062	986.972	971.212	1162.51	950.181
ES	T1	Gohir.A01G132000.v2.1	PREDICTED: probable galactinol--sucrose galactosyltransferase 2 [Gossypium hirsutum]	gi|1029085916|ref|XP_016703156.1|	AT3G57520.1	1622.74	0.62397	0.169694	3.67702	0.000235976	0.00430566	2206.15	1547.2	2123.19	1996	1275.22	1030.45	1470.98	1332.7
ES	T1	Gohir.A01G134000.v2.1	PREDICTED: nuclear transcription factor Y subunit A-1-like [Gossypium hirsutum]	gi|1028964101|ref|XP_016725554.1|	AT5G12840.4	27.0355	4.25126	0.632957	6.7165	1.86142e-11	4.21592e-09	27.3309	36.1176	81.16	61.2119	0	0.897608	3.453	6.1133
ES	T1	Gohir.A01G136300.v2.1	40S ribosomal S28 [Gossypium arboreum], 40S ribosomal S28 [Gossypium arboreum]	gi|728827743|gb|KHG07331.1|, gi|728827743|gb|KHG07331.1|	AT5G03850.1, AT5G03850.1	1103.22	-0.879804	0.208707	-4.21549	2.4924e-05	0.000754315	899.733	639.38	740.46	827.188	1736.43	1361.67	1665.5	955.421
ES	T1	Gohir.A01G136850.v2.1	PREDICTED: CBL-interacting serine/threonine-protein kinase 9-like isoform X1 [Gossypium hirsutum]	gi|1028963916|ref|XP_016725457.1|	AT1G01140.1	88.2651	1.17381	0.328903	3.56887	0.00035852	0.00588513	69.9671	96.6391	179.354	143.931	36.8962	62.8325	44.889	71.6129
ES	T1	Gohir.A01G137669.v2.1	PREDICTED: 60S ribosomal protein L6-1-like [Gossypium hirsutum]	gi|1029009301|ref|XP_016668532.1|	AT1G74050.1	452.788	-0.63592	0.170864	-3.7218	0.000197808	0.00373876	348.742	313.345	345.682	409.458	583.421	605.885	590.463	425.311
ES	T1	Gohir.A01G140363.v2.1	PREDICTED: polygalacturonase 1 beta-like protein 3 [Gossypium hirsutum]	gi|1028972744|ref|XP_016729828.1|	AT1G70370.2	104.218	-1.60073	0.319331	-5.01278	5.36503e-07	3.3394e-05	76.5265	65.4022	35.0691	30.6059	104.923	183.112	188.764	149.339
ES	T1	Gohir.A01G144500.v2.1	PREDICTED: non-specific lipid-transfer protein 4-like [Gossypium hirsutum]	gi|1028963879|ref|XP_016725443.1|	AT2G37870.1	677.642	2.08622	0.184085	11.3329	9.01305e-30	2.27769e-26	929.25	1053.27	1252.47	1150.62	325.147	229.788	276.24	204.359
ES	T1	Gohir.A01G149300.v2.1	PREDICTED: cell number regulator 2-like isoform X1 [Gossypium hirsutum]	gi|1028969336|ref|XP_016728193.1|	AT1G14870.1	22.0862	-1.66699	0.426543	-3.90814	9.30108e-05	0.00207547	14.2121	9.76153	7.01383	11.5806	29.9781	28.7234	23.02	52.3997
ES	T1	Gohir.A01G151454.v2.1	hypothetical protein B456_002G178700 [Gossypium raimondii]	gi|763748005|gb|KJB15444.1|	AT2G01450.4	206.831	-0.823308	0.212451	-3.87528	0.0001065	0.00231615	119.163	141.542	134.265	201.834	259.426	272.873	216.388	309.158
ES	T1	Gohir.A01G152000.v2.1	PREDICTED: auxin efflux carrier component 3-like isoform X2 [Gossypium hirsutum], PREDICTED: auxin efflux carrier component 3-like isoform X2 [Gossypium hirsutum]	gi|1028957422|ref|XP_016722165.1|, gi|1028957422|ref|XP_016722165.1|	AT1G70940.1, AT1G70940.1	1278.14	-0.66955	0.19601	-3.4159	0.000635719	0.00904066	1171.95	1182.12	894.764	699.801	1425.11	1823.94	1403.07	1624.39
ES	T1	Gohir.A01G154260.v2.1	PREDICTED: DNA repair helicase XPB1-like isoform X1 [Gossypium hirsutum], PREDICTED: DNA repair helicase XPB1-like isoform X1 [Gossypium hirsutum], PREDICTED: DNA repair helicase XPB1-like isoform X1 [Gossypium hirsutum], PREDICTED: DNA repair helicase XPB1-like isoform X2 [Gossypium hirsutum], PREDICTED: DNA repair helicase XPB1-like isoform X2 [Gossypium hirsutum]	gi|1028967407|ref|XP_016727228.1|, gi|1028967407|ref|XP_016727228.1|, gi|1028967407|ref|XP_016727228.1|, gi|1028967409|ref|XP_016727229.1|, gi|1028967409|ref|XP_016727229.1|	AT5G41370.1, AT5G41370.1, AT5G41370.1, AT5G41370.1, AT5G41370.1	73.9469	3.07228	0.84154	3.65079	0.000261438	0.00463472	15.3053	135.685	186.367	191.08	9.22404	6.28325	34.53	13.0999
ES	T1	Gohir.A01G154300.v2.1	PREDICTED: histidine kinase 3-like isoform X1 [Gossypium hirsutum], PREDICTED: histidine kinase 3-like isoform X2 [Gossypium hirsutum], PREDICTED: histidine kinase 3-like isoform X1 [Gossypium hirsutum]	gi|1028967418|ref|XP_016727231.1|, gi|1028967420|ref|XP_016727232.1|, gi|1028967418|ref|XP_016727231.1|	AT1G27320.1, AT1G27320.1, AT1G27320.1	191.085	0.928615	0.17229	5.38985	7.05184e-08	6.21439e-06	245.978	235.253	262.518	259.737	119.913	136.436	111.647	157.199
ES	T1	Gohir.A01G154700.v2.1	PREDICTED: uncharacterized protein LOC107916526 isoform X1 [Gossypium hirsutum], Ythdf1 [Gossypium arboreum], Ythdf1 [Gossypium arboreum]	gi|1029082169|ref|XP_016701281.1|, gi|728844266|gb|KHG23709.1|, gi|728844266|gb|KHG23709.1|	AT3G13060.4, AT3G13060.6, AT3G13060.6	35.2628	1.27446	0.321154	3.96838	7.23638e-05	0.00172033	55.755	43.9269	56.1106	44.6681	18.4481	27.8258	12.661	22.7065
ES	T1	Gohir.A01G155500.v2.1	PREDICTED: 60S ribosomal protein L17-2-like [Gossypium hirsutum]	gi|1029082479|ref|XP_016701432.1|	AT1G67430.1	924.197	-0.743185	0.188136	-3.95026	7.80663e-05	0.00182508	830.859	572.025	704.389	657.614	1257.93	1157.91	1360.48	852.368
ES	T1	Gohir.A01G156400.v2.1	PREDICTED: trihelix transcription factor GT-1-like isoform X2 [Gossypium hirsutum]	gi|1029082441|ref|XP_016701411.1|	AT1G13450.1	174.356	0.704944	0.192037	3.67088	0.000241716	0.00437734	168.358	194.254	243.48	258.083	127.984	134.641	130.063	137.986
ES	T1	Gohir.A01G160000.v2.1	PREDICTED: 2-phytyl-1,4-beta-naphthoquinone methyltransferase, chloroplastic-like [Gossypium hirsutum]	gi|1029083495|ref|XP_016701926.1|	AT1G23360.1	104.104	-1.11266	0.287843	-3.86551	0.000110855	0.00238419	103.857	70.283	46.0909	43.8409	149.891	151.696	155.385	111.786
ES	T1	Gohir.A01G162500.v2.1	PREDICTED: axial regulator YABBY 4 isoform X1 [Gossypium raimondii]	gi|823135270|ref|XP_012467406.1|	AT1G23420.2	21.9026	-1.74531	0.413556	-4.22025	2.44036e-05	0.000743464	10.9324	12.69	12.0237	4.96313	35.7432	42.1876	32.228	24.4532
ES	T1	Gohir.A01G164300.v2.1	PREDICTED: uncharacterized protein LOC108477374 [Gossypium arboreum]	gi|1050625077|ref|XP_017635389.1|	AT2G16630.1	108.918	-1.16485	0.334509	-3.48228	0.00049716	0.00751868	61.2212	88.8299	75.1482	43.8409	118.76	227.095	176.103	80.3462
ES	T1	Gohir.A01G165200.v2.1	PREDICTED: dirigent protein 15-like [Gossypium hirsutum]	gi|1029083205|ref|XP_016701784.1|	AT4G38700.1	233.19	-1.33858	0.312637	-4.28158	1.85574e-05	0.000602394	158.519	146.423	129.255	94.2994	533.841	199.269	385.585	218.332
ES	T1	Gohir.A01G169300.v2.1	PREDICTED: uncharacterized protein LOC107947140 [Gossypium hirsutum]	gi|1028984324|ref|XP_016737198.1|	NA	37.7012	-1.8237	0.405509	-4.49732	6.88157e-06	0.000277359	27.3309	21.4754	10.0198	8.27188	58.8033	40.3923	54.097	81.2195
ES	T1	Gohir.A01G171100.v2.1	PREDICTED: DDB1- and CUL4-associated factor 8-like isoform X2 [Gossypium hirsutum], PREDICTED: DDB1- and CUL4-associated factor 8-like isoform X3 [Gossypium hirsutum], PREDICTED: DDB1- and CUL4-associated factor 8-like isoform X1 [Gossypium hirsutum]	gi|1028984382|ref|XP_016737490.1|, gi|1028984384|ref|XP_016737499.1|, gi|1028984380|ref|XP_016737483.1|	AT4G35140.2, AT4G35140.1, AT4G35140.2	163.874	0.57378	0.169245	3.39023	0.000698351	0.00966221	180.384	174.731	223.441	205.143	132.596	132.846	136.969	124.886
ES	T1	Gohir.A01G172100.v2.1	PREDICTED: L-ascorbate oxidase homolog [Gossypium hirsutum]	gi|1029091521|ref|XP_016705802.1|	AT1G76160.1	75.1871	-2.17884	0.421619	-5.1678	2.36861e-07	1.70049e-05	14.2121	59.5453	10.0198	24.8156	110.688	148.105	119.704	114.406
ES	T1	Gohir.A01G175600.v2.1	PREDICTED: ABSCISIC ACid-INSENSITIVE 5-like protein 4 [Gossypium hirsutum]	gi|1028936958|ref|XP_016711655.1|	AT5G44080.1	176.581	0.728722	0.186964	3.89767	9.71226e-05	0.00214247	197.876	186.445	268.529	228.304	132.596	122.075	126.61	150.212
ES	T1	Gohir.A01G180800.v2.1	PREDICTED: uncharacterized protein LOC107925469 [Gossypium hirsutum]	gi|1028936972|ref|XP_016711663.1|	AT3G19680.1	115.515	1.84005	0.450849	4.08129	4.47859e-05	0.00118885	86.3656	270.394	57.1126	308.541	47.2732	44.8804	41.436	68.1196
ES	T1	Gohir.A01G181900.v2.1	PREDICTED: uncharacterized protein LOC107925377 [Gossypium hirsutum]	gi|1028936703|ref|XP_016711525.1|	AT2G26500.2	3952.42	-1.30946	0.278145	-4.70784	2.50353e-06	0.000121784	3469.93	2461.86	1629.21	1529.47	7006.81	4908.12	6749.46	3864.48
ES	T1	Gohir.A01G184400.v2.1	PREDICTED: uncharacterized protein LOC107925402 [Gossypium hirsutum]	gi|1028936749|ref|XP_016711552.1|	NA	100.861	-1.29207	0.344995	-3.74519	0.000180255	0.00348658	91.8318	70.283	47.0928	25.6428	126.831	187.6	151.932	105.673
ES	T1	Gohir.A01G185580.v2.1	hypothetical protein GOBAR_AA03415 [Gossypium barbadense]	gi|1347721055|gb|PPS17165.1|	AT4G21150.2	285.238	1.02229	0.297757	3.43331	0.000596264	0.00861306	267.843	367.033	470.928	424.347	169.492	193.883	96.684	291.692
ES	T1	Gohir.A01G186301.v2.1	PREDICTED: probable beta-D-xylosidase 7 [Gossypium hirsutum]	gi|1028964869|ref|XP_016725933.1|	AT1G78060.1	815.429	-1.60564	0.190145	-8.44428	3.05921e-17	1.69911e-14	513.821	414.865	340.672	344.937	1248.7	1424.5	1278.76	957.167
ES	T1	Gohir.A01G186700.v2.1	PREDICTED: beta-glucosidase BoGH3B-like [Gossypium hirsutum]	gi|1029107395|ref|XP_016712073.1|	AT5G20950.3	42.1702	2.18817	0.315777	6.92946	4.22437e-12	1.10626e-09	80.8994	66.3784	61.1205	67.8294	23.0601	13.4641	11.51	13.0999
ES	T1	Gohir.A01G187100.v2.1	PREDICTED: transcription factor TGA7-like [Gossypium hirsutum], PREDICTED: transcription factor TGA7-like [Gossypium hirsutum], PREDICTED: transcription factor TGA7-like [Gossypium hirsutum], PREDICTED: transcription factor TGA7-like [Gossypium hirsutum], PREDICTED: transcription factor TGA7-like [Gossypium hirsutum]	gi|1029107404|ref|XP_016712128.1|, gi|1029107404|ref|XP_016712128.1|, gi|1029107404|ref|XP_016712128.1|, gi|1029107404|ref|XP_016712128.1|, gi|1029107404|ref|XP_016712128.1|	AT1G77920.1, AT1G77920.1, AT1G77920.1, AT1G77920.1, AT1G77920.1	130.364	-0.718942	0.179859	-3.99726	6.40787e-05	0.00156533	102.764	100.544	94.1857	96.781	174.104	141.822	151.932	180.779
ES	T1	Gohir.A01G188600.v2.1	PREDICTED: psbP domain-containing protein 3, chloroplastic [Gossypium arboreum]	gi|1050586456|ref|XP_017614546.1|	AT1G76450.1	1660.68	-0.585577	0.16672	-3.51235	0.000444168	0.00691381	1578.63	1468.13	1098.17	1168.82	2158.43	2208.12	1741.46	1863.68
ES	T1	Gohir.A01G191900.v2.1	PREDICTED: rhodanese-like domain-containing protein 9, chloroplastic [Gossypium hirsutum]	gi|1029093200|ref|XP_016706561.1|	AT2G42220.1	1731.68	-0.934477	0.186602	-5.00786	5.50388e-07	3.41741e-05	1495.55	1098.17	949.873	1215.14	2262.2	2524.97	2546.01	1761.5
ES	T1	Gohir.A01G196500.v2.1	PREDICTED: uncharacterized protein LOC107922276 isoform X4 [Gossypium hirsutum]	gi|1029096340|ref|XP_016707725.1|	AT3G57570.1	167.211	0.825159	0.221104	3.732	0.000189969	0.00362728	167.265	206.944	253.5	228.304	102.617	119.382	98.986	160.692
ES	T1	Gohir.A01G198300.v2.1	PREDICTED: 60S ribosomal protein L21-1 [Gossypium raimondii]	gi|823136611|ref|XP_012468071.1|	AT1G09690.1	1115.05	-0.74883	0.20831	-3.59478	0.000324665	0.00543892	912.852	663.784	767.513	982.699	1609.6	1358.98	1667.8	957.167
ES	T1	Gohir.A01G201500.v2.1	PREDICTED: receptor protein kinase TMK1-like [Gossypium arboreum], PREDICTED: receptor protein kinase TMK1-like [Gossypium arboreum]	gi|1050597313|ref|XP_017620150.1|, gi|1050597313|ref|XP_017620150.1|	AT2G01820.1, AT2G01820.1	333.041	-0.719164	0.201308	-3.57246	0.000353647	0.00581903	262.376	287.965	199.393	256.428	400.093	426.364	522.554	309.158
ES	T1	Gohir.A01G202100.v2.1	PREDICTED: NDR1/HIN1-Like protein 3-like [Gossypium hirsutum]	gi|1028937378|ref|XP_016711866.1|	AT2G35980.1	45.9973	-1.19461	0.267054	-4.47328	7.70302e-06	0.000302037	33.8903	26.3561	22.0435	29.7788	58.8033	61.0373	64.456	71.6129
ES	T1	Gohir.A01G203100.v2.1	PREDICTED: secoisolariciresinol dehydrogenase-like [Gossypium hirsutum]	gi|1028937428|ref|XP_016711894.1|	AT1G52340.1	43.3023	-1.15397	0.315284	-3.66009	0.000252125	0.00452196	32.7971	34.1653	18.0356	22.3341	64.5683	49.3684	77.117	48.033
ES	T1	Gohir.A01G209100.v2.1	PREDICTED: putative phytosulfokines 6 [Gossypium hirsutum]	gi|1028975619|ref|XP_016731256.1|	AT3G44735.2	27.2376	-1.68428	0.424227	-3.97022	7.1807e-05	0.00171111	19.6782	12.69	13.0257	6.6175	56.4972	39.4947	47.191	22.7065
ES	T1	Gohir.A01G211300.v2.1	hypothetical protein GOBAR_AA28166 [Gossypium barbadense]	gi|1347691563|gb|PPR92499.1|	AT3G57610.1	533.5	-0.432379	0.124383	-3.47619	0.000508597	0.00765957	442.76	460.744	468.925	444.2	573.044	649.868	650.315	578.143
ES	T1	Gohir.A01G211700.v2.1	PREDICTED: peptidyl-prolyl cis-trans isomerase FKBP16-4, chloroplastic-like [Gossypium arboreum]	gi|1050599982|ref|XP_017622371.1|	AT3G10060.1	927.031	-0.896507	0.204052	-4.39352	1.11532e-05	0.0004038	871.309	688.188	550.085	483.078	1306.35	1319.48	1207.4	990.354
ES	T1	Gohir.A01G212500.v2.1	hypothetical protein B456_002G246000 [Gossypium raimondii]	gi|763749318|gb|KJB16757.1|	AT2G28210.1	14.3097	-2.04133	0.536762	-3.80304	0.000142929	0.00290235	2.18647	11.7138	6.01185	2.48156	23.0601	23.3378	26.473	19.2132
ES	T1	Gohir.A01G215200.v2.1	hypothetical protein GOBAR_AA03271 [Gossypium barbadense]	gi|1347721199|gb|PPS17295.1|	AT2G37170.2	714.986	-1.39678	0.358855	-3.89232	9.92886e-05	0.00218185	600.186	323.107	501.99	149.721	1185.29	944.283	1399.62	615.696
ES	T1	Gohir.A01G217800.v2.1	PREDICTED: 60S ribosomal protein L4 [Gossypium hirsutum]	gi|1028988467|ref|XP_016749085.1|	AT3G09630.1	725.052	-0.571994	0.157009	-3.64306	0.000269417	0.00474621	643.916	469.529	619.221	599.711	901.65	905.686	928.857	731.849
ES	T1	Gohir.A01G219300.v2.1	PREDICTED: uncharacterized protein LOC107957977 isoform X1 [Gossypium hirsutum], PREDICTED: uncharacterized protein LOC107957977 isoform X1 [Gossypium hirsutum]	gi|1028988502|ref|XP_016749102.1|, gi|1028988502|ref|XP_016749102.1|	AT3G53540.1, AT3G53540.1	27.6913	-1.41151	0.341425	-4.13417	3.56232e-05	0.000991448	13.1188	14.6423	17.0336	15.7166	35.7432	32.3139	41.436	51.5263
ES	T1	Gohir.A01G221000.v2.1	PREDICTED: probable proteasome inhibitor [Gossypium hirsutum]	gi|1028988538|ref|XP_016749122.1|	AT3G53970.1	216.44	0.669003	0.154481	4.33065	1.48668e-05	0.000505311	263.47	268.442	268.529	262.218	181.022	143.617	163.442	180.779
ES	T1	Gohir.A01G221100.v2.1	PREDICTED: WSC domain-containing protein ARB_07867-like [Gossypium hirsutum]	gi|1028988540|ref|XP_016749123.1|	AT3G53950.1	63.2893	-1.73111	0.40802	-4.24271	2.20838e-05	0.000690694	57.9415	32.213	12.0237	15.7166	119.913	75.3991	90.929	102.179
ES	T1	Gohir.A01G221500.v2.1	PREDICTED: delta-1-pyrroline-5-carboxylate synthase-like isoform X1 [Gossypium hirsutum], PREDICTED: delta-1-pyrroline-5-carboxylate synthase-like isoform X2 [Gossypium hirsutum]	gi|1028988546|ref|XP_016749126.1|, gi|1028988548|ref|XP_016749127.1|	AT3G55610.1, AT3G55610.1	199.597	4.27051	0.285023	14.983	9.48075e-51	1.19794e-46	448.227	323.107	323.638	423.52	26.5191	13.4641	10.359	27.9465
ES	T1	Gohir.A01G222000.v2.1	PREDICTED: suppressor of disruption of TFIIS-like [Gossypium arboreum]	gi|1050599857|ref|XP_017622305.1|	AT5G02230.2	703.677	2.0485	0.160824	12.7375	3.66016e-37	2.3124e-33	1088.86	1066.93	1288.54	1088.58	292.863	213.631	280.844	309.158
ES	T1	Gohir.A01G222100.v2.1	PREDICTED: expansin-A6-like [Gossypium hirsutum]	gi|1028988576|ref|XP_016749141.1|	AT2G39700.1	258.691	-1.15069	0.220793	-5.21161	1.87204e-07	1.40381e-05	158.519	185.469	144.284	153.857	363.197	376.098	455.796	232.305
ES	T1	Gohir.A01G223300.v2.1	heat shock cognate 70 kDa protein 2 [Gossypium hirsutum]	gi|1031985746|ref|NP_001314596.1|	AT5G02500.1	1273.97	-1.63265	0.255092	-6.40023	1.55139e-10	3.02743e-08	585.974	400.223	569.122	928.932	1474.69	2056.42	2480.4	1696
ES	T1	Gohir.A01G228600.v2.1	hypothetical protein GOBAR_AA24081 [Gossypium barbadense]	gi|1347696714|gb|PPR96602.1|	AT2G38290.1	18.4945	-3.54172	0.683596	-5.18102	2.20675e-07	1.6048e-05	1.09324	8.78537	1.00198	0.827188	54.1912	34.1091	32.228	15.7199
ES	T1	Gohir.A01G229300.v2.1	PREDICTED: 40S ribosomal protein S4-like [Gossypium hirsutum]	gi|1028988782|ref|XP_016749237.1|	AT5G58420.1	671.493	-0.773949	0.194201	-3.9853	6.73941e-05	0.00162978	521.473	403.151	484.956	571.587	944.311	840.161	1000.22	606.09
ES	T1	Gohir.A01G229500.v2.1	PREDICTED: abscisic acid receptor PYL4-like [Gossypium hirsutum]	gi|1028970011|ref|XP_016728508.1|	AT2G38310.1	117.128	-1.37217	0.398348	-3.44465	0.000571789	0.00838148	28.4241	59.5453	38.0751	134.004	146.432	130.153	189.915	210.472
ES	T1	Gohir.A01G230900.v2.1	PREDICTED: uncharacterized protein LOC107939684 [Gossypium hirsutum], PREDICTED: uncharacterized protein LOC107939684 [Gossypium hirsutum], PREDICTED: uncharacterized protein LOC107939684 [Gossypium hirsutum]	gi|1028970091|ref|XP_016728539.1|, gi|1028970091|ref|XP_016728539.1|, gi|1028970091|ref|XP_016728539.1|	AT1G05870.9, AT1G05870.9, AT1G05870.9	1757.22	0.573878	0.1344	4.26993	1.95533e-05	0.000627071	1983.13	2032.35	2179.3	2211.9	1633.81	1235.11	1465.22	1316.98
ES	T1	Gohir.A01G231300.v2.1	hypothetical protein GOBAR_AA36172 [Gossypium barbadense]	gi|1347680844|gb|PPR84532.1|	AT5G47550.1	63.5565	-1.32288	0.370045	-3.57491	0.000350346	0.00577722	59.0347	42.9507	29.0573	14.8894	118.76	99.6345	72.513	71.6129
ES	T1	Gohir.A02G000800.v2.1	PREDICTED: uncharacterized protein LOC107935980 isoform X1 [Gossypium hirsutum], PREDICTED: uncharacterized protein LOC107935980 isoform X2 [Gossypium hirsutum]	gi|1028961261|ref|XP_016724101.1|, gi|1028961263|ref|XP_016724103.1|	AT5G01015.1, AT5G01015.1	220.97	-0.994238	0.220523	-4.50855	6.52718e-06	0.000266046	196.782	172.779	117.231	105.053	275.568	286.337	318.827	295.185
ES	T1	Gohir.A02G007300.v2.1	PREDICTED: BTB/POZ and TAZ domain-containing protein 3-like [Gossypium hirsutum]	gi|1028941726|ref|XP_016714077.1|	AT1G05690.1	304.679	-0.891455	0.231495	-3.85086	0.000117704	0.00248453	278.775	214.754	235.464	125.733	415.082	398.538	425.87	343.218
ES	T1	Gohir.A02G007500.v2.1	PREDICTED: formin-like protein 2 [Gossypium hirsutum]	gi|1028941511|ref|XP_016713969.1|	AT2G43800.1	486.534	0.895723	0.257804	3.47444	0.000511925	0.00769365	354.208	624.738	630.243	922.314	320.535	395.845	285.448	358.938
ES	T1	Gohir.A02G007800.v2.1	PREDICTED: heat shock 70 kDa protein 6, chloroplastic-like [Gossypium hirsutum]	gi|1028941553|ref|XP_016713991.1|	AT5G49910.1	4347.22	-0.756414	0.174364	-4.33812	1.43705e-05	0.000491749	4051.53	2827.91	3058.03	2994.42	5816.91	4759.12	6550.34	4719.46
ES	T1	Gohir.A02G009900.v2.1	PREDICTED: transcription factor bHLH113-like isoform X1 [Gossypium hirsutum], PREDICTED: transcription factor bHLH113-like isoform X2 [Gossypium hirsutum], PREDICTED: transcription factor bHLH113-like isoform X2 [Gossypium hirsutum]	gi|1028941372|ref|XP_016713899.1|, gi|1028941374|ref|XP_016713900.1|, gi|1028941374|ref|XP_016713900.1|	AT1G05710.5, AT1G05710.6, AT1G05710.6	65.5404	2.53722	0.529005	4.79622	1.61688e-06	8.44218e-05	38.2632	68.3307	67.1324	272.972	28.8251	15.2593	19.567	13.9732
ES	T1	Gohir.A02G010300.v2.1	PREDICTED: 2,3-bisphosphoglycerate-independent phosphoglycerate mutase-like [Gossypium hirsutum]	gi|1028941632|ref|XP_016714028.1|	AT3G08590.2	639.397	-0.747739	0.128787	-5.806	6.39822e-09	8.1868e-07	501.795	496.862	415.82	494.658	760.983	826.697	840.23	778.135
ES	T1	Gohir.A02G010400.v2.1	hypothetical protein GOBAR_AA36573 [Gossypium barbadense]	gi|1347680269|gb|PPR84142.1|	AT1G33060.1	24.864	-2.19884	0.62791	-3.50183	0.000462072	0.00711147	20.7715	9.76153	3.00593	2.48156	42.6612	11.6689	51.795	56.7663
ES	T1	Gohir.A02G010900.v2.1	PREDICTED: 60S ribosomal protein L38-like [Gossypium arboreum]	gi|1050581117|ref|XP_017611682.1|	AT3G59540.1	546.638	-0.923573	0.20748	-4.45139	8.53163e-06	0.000327166	442.76	314.321	316.624	435.101	817.481	704.622	832.173	510.023
ES	T1	Gohir.A02G014200.v2.1	PREDICTED: solute carrier family 35 member F1-like [Gossypium hirsutum], PREDICTED: solute carrier family 35 member F1-like [Gossypium hirsutum]	gi|1028941708|ref|XP_016714067.1|, gi|1028941708|ref|XP_016714067.1|	AT3G59310.1, AT3G59310.1	271.49	-0.781678	0.217293	-3.59735	0.000321475	0.00539335	265.656	220.611	174.344	138.968	380.492	355.453	346.451	289.945
ES	T1	Gohir.A02G016300.v2.1	PREDICTED: 30S ribosomal protein S1-like [Gossypium hirsutum]	gi|1028941333|ref|XP_016713881.1|	AT3G23700.1	1328.88	-0.658193	0.167085	-3.93928	8.17263e-05	0.00188958	1228.8	1142.1	873.723	880.128	1689.15	1490.03	1472.13	1854.95
ES	T1	Gohir.A02G018900.v2.1	PREDICTED: selenium-binding protein 1-like isoform X1 [Gossypium hirsutum]	gi|1028968730|ref|XP_016727886.1|	AT4G14040.1	148.373	0.992582	0.239949	4.13663	3.52438e-05	0.00098459	194.596	209.873	242.478	143.931	111.841	98.7369	66.758	118.773
ES	T1	Gohir.A02G019300.v2.1	PREDICTED: UDP-glucuronate 4-epimerase 6-like [Gossypium hirsutum]	gi|1028968776|ref|XP_016727909.1|	AT3G23820.1	854.89	-1.08089	0.18712	-5.77646	7.62867e-09	9.4891e-07	635.17	631.571	433.855	494.658	1146.09	1058.28	1445.66	993.847
ES	T1	Gohir.A02G023300.v2.1	PREDICTED: myb family transcription factor APL-like [Gossypium hirsutum]	gi|1028969311|ref|XP_016728182.1|	AT3G24120.1	485.053	0.675571	0.139798	4.83248	1.34844e-06	7.23491e-05	546.618	583.739	583.15	672.504	373.574	342.886	364.867	413.084
ES	T1	Gohir.A02G025100.v2.1	PREDICTED: glutamine synthetase leaf isozyme, chloroplastic-like [Gossypium hirsutum]	gi|1028986231|ref|XP_016747994.1|	AT5G35630.3	23890.2	-0.671466	0.197732	-3.39584	0.000684186	0.0095131	25149.9	17875.3	15570.7	15120.2	32477.8	26494.7	33894.6	24538.8
ES	T1	Gohir.A02G027200.v2.1	PREDICTED: glutathione transferase GST 23-like [Gossypium hirsutum]	gi|1028986192|ref|XP_016747976.1|	AT2G29420.1	19.8048	-1.68987	0.448105	-3.77114	0.0001625	0.00320185	13.1188	11.7138	7.01383	5.79031	42.6612	28.7234	31.077	18.3399
ES	T1	Gohir.A02G028300.v2.1	PREDICTED: endo-1,3;1,4-beta-D-glucanase-like [Gossypium arboreum]	gi|1050618750|ref|XP_017632149.1|	AT3G23570.3	83.2662	-0.804355	0.235289	-3.41858	0.000629481	0.00897214	80.8994	64.4261	55.1087	43.0138	103.77	105.918	108.194	104.799
ES	T1	Gohir.A02G029500.v2.1	PREDICTED: uncharacterized GPI-anchored protein At3g06035-like [Gossypium hirsutum]	gi|1028977214|ref|XP_016732037.1|	AT3G06035.1	27.8854	-1.71482	0.415988	-4.12228	3.75147e-05	0.00103392	20.7715	11.7138	10.0198	9.92625	43.8142	59.2421	44.889	22.7065
ES	T1	Gohir.A02G031500.v2.1	PREDICTED: primary amine oxidase-like isoform X1 [Gossypium arboreum], PREDICTED: primary amine oxidase-like isoform X2 [Gossypium arboreum], hypothetical protein B456_005G042100 [Gossypium raimondii], PREDICTED: primary amine oxidase-like isoform X2 [Gossypium arboreum]	gi|1050618006|ref|XP_017631763.1|, gi|1050618008|ref|XP_017631764.1|, gi|763761075|gb|KJB28329.1|, gi|1050618008|ref|XP_017631764.1|	AT1G31710.1, AT1G31710.1, AT1G31710.1, AT1G31710.1	28.437	-1.31556	0.370924	-3.54671	0.00039008	0.00625688	22.9579	20.4992	7.01383	14.8894	40.3552	43.9828	43.738	34.0598
ES	T1	Gohir.A02G032800.v2.1	hypothetical protein GOBAR_AA38859 [Gossypium barbadense]	gi|1347676880|gb|PPR81856.1|	AT4G10250.1	1039.04	4.10507	0.619268	6.62891	3.38186e-11	7.39939e-09	718.256	1300.24	2444.82	3392.3	172.951	40.3923	96.684	146.719
ES	T1	Gohir.A02G034200.v2.1	PREDICTED: 1,2-dihydroxy-3-keto-5-methylthiopentene dioxygenase 2-like [Gossypium hirsutum]	gi|1028974453|ref|XP_016730676.1|	AT4G14710.5	2273.67	0.640775	0.176817	3.62395	0.000290142	0.00502549	2595.34	2453.07	3113.14	2918.32	2153.81	1376.03	2005.04	1574.61
ES	T1	Gohir.A02G034900.v2.1	PREDICTED: 2-methyl-6-phytyl-1,4-hydroquinone methyltransferase, chloroplastic-like [Gossypium hirsutum]	gi|1028974433|ref|XP_016730666.1|	AT3G63410.1	227.283	3.18238	0.262583	12.1195	8.32201e-34	3.00436e-30	324.691	312.369	586.156	415.248	49.5792	49.3684	31.077	49.7797
ES	T1	Gohir.A02G036001.v2.1	PREDICTED: cellulose synthase-like protein G2 [Gossypium arboreum]	gi|1050619541|ref|XP_017632562.1|	AT4G24000.1	37.1092	1.37077	0.355401	3.85697	0.0001148	0.002442	31.7038	52.7122	57.1126	71.9653	24.2131	12.5665	23.02	23.5799
ES	T1	Gohir.A02G038701.v2.1	NA	NA	NA	12.5561	3.33056	0.742936	4.48297	7.36111e-06	0.000292259	13.1188	7.80922	28.0553	42.1866	3.45902	0.897608	2.302	2.61998
ES	T1	Gohir.A02G039400.v2.1	malate dehydrogenase [Gossypium hirsutum]	gi|1031986441|ref|NP_001314365.1|	AT1G04410.1	2398.8	-0.531656	0.115717	-4.59446	4.33872e-06	0.000190872	2111.04	1995.26	1752.46	1987.73	3000.12	2771.81	2882.1	2689.85
ES	T1	Gohir.A02G040100.v2.1	PREDICTED: 60S ribosomal protein L14-1-like [Gossypium raimondii]	gi|823164088|ref|XP_012481993.1|	AT4G27090.1	789.849	-0.913896	0.205598	-4.44507	8.78619e-06	0.000334391	567.389	443.173	534.053	645.206	1148.39	1078.92	1210.85	690.802
ES	T1	Gohir.A02G042000.v2.1	PREDICTED: uncharacterized protein LOC108475911 isoform X1 [Gossypium arboreum]	gi|1050621121|ref|XP_017633379.1|	AT3G23530.1	132.693	-1.08307	0.277297	-3.90582	9.39047e-05	0.00209081	78.7129	126.9	85.1679	50.4584	144.126	191.19	162.291	222.699
ES	T1	Gohir.A02G044000.v2.1	PREDICTED: ammonium transporter 1 member 1-like [Gossypium arboreum]	gi|1050617999|ref|XP_017631760.1|	AT4G13510.1	438.561	-0.886248	0.212778	-4.16512	3.11184e-05	0.000898734	300.64	387.533	237.468	306.059	517.699	425.466	619.238	714.382
ES	T1	Gohir.A02G044701.v2.1	hypothetical protein F383_19663 [Gossypium arboreum]	gi|728811864|gb|KHG00500.1|	NA	271.092	1.92888	0.282525	6.82729	8.65341e-12	2.12311e-09	242.698	338.725	563.11	573.241	123.372	125.665	84.023	117.899
ES	T1	Gohir.A02G048300.v2.1	PREDICTED: sucrose nonfermenting 4-like protein isoform X1 [Gossypium hirsutum], PREDICTED: sucrose nonfermenting 4-like protein isoform X1 [Gossypium hirsutum], PREDICTED: sucrose nonfermenting 4-like protein isoform X2 [Gossypium hirsutum]	gi|1028966708|ref|XP_016726879.1|, gi|1028966708|ref|XP_016726879.1|, gi|1028966712|ref|XP_016726881.1|	AT1G09020.1, AT1G09020.1, AT1G09020.1	256.923	0.666524	0.169088	3.94187	8.08494e-05	0.00187359	274.402	323.107	290.573	373.062	192.552	203.757	176.103	221.825
ES	T1	Gohir.A02G051400.v2.1	PREDICTED: probable protein phosphatase 2C 34 [Gossypium hirsutum], PREDICTED: probable protein phosphatase 2C 34 [Gossypium hirsutum]	gi|1028954807|ref|XP_016720843.1|, gi|1028954807|ref|XP_016720843.1|	AT3G05640.3, AT3G05640.3	2024.89	1.01758	0.185496	5.48575	4.11723e-08	4.0564e-06	2217.08	2392.55	3199.31	3033.3	1619.97	1069.95	1233.87	1433.13
ES	T1	Gohir.A02G053600.v2.1	PREDICTED: GTP-binding protein SAR1A-like [Gossypium hirsutum]	gi|1028967720|ref|XP_016727386.1|	AT3G62560.1	121.173	0.886616	0.214039	4.14231	3.43826e-05	0.000968113	153.053	144.471	181.358	149.721	92.2404	59.2421	93.231	96.0661
ES	T1	Gohir.A02G056500.v2.1	dihydrolipoyl dehydrogenase 1, mitochondrial [Gossypium hirsutum]	gi|1031985609|ref|NP_001314517.1|	AT1G48030.5	4909.92	-1.0222	0.244884	-4.17421	2.9902e-05	0.000868329	4734.8	3689.86	2236.41	2298.75	7101.36	5861.38	7646.09	5710.69
ES	T1	Gohir.A02G057300.v2.1	PREDICTED: methyltransferase-like protein 13 [Gossypium hirsutum]	gi|1029067330|ref|XP_016693877.1|	AT3G17365.1	121.463	1.20072	0.247285	4.85561	1.20016e-06	6.56477e-05	112.603	180.588	183.362	201.007	53.0382	87.9656	73.664	79.4728
ES	T1	Gohir.A02G059400.v2.1	PREDICTED: aspartic proteinase oryzasin-1-like [Gossypium hirsutum]	gi|1029127540|ref|XP_016742128.1|	AT1G11910.1	13.1066	-2.20094	0.559225	-3.93569	8.29582e-05	0.00190672	7.65265	2.92846	6.01185	2.48156	11.5301	24.2354	29.926	20.0865
ES	T1	Gohir.A02G060900.v2.1	PREDICTED: sucrose transport protein SUC2-like [Gossypium hirsutum]	gi|1029127608|ref|XP_016742163.1|	AT1G22710.1	3778.77	-0.754214	0.151124	-4.9907	6.0161e-07	3.69012e-05	3043.57	3321.85	2420.77	2466.67	4700.8	5256.39	4305.89	4714.22
ES	T1	Gohir.A02G062100.v2.1	PREDICTED: laccase-21-like [Gossypium arboreum]	gi|1050652204|ref|XP_017649510.1|	AT5G09360.1	450.186	-0.661246	0.163734	-4.03854	5.37847e-05	0.0013674	379.353	419.746	309.61	287.034	568.432	568.186	558.235	510.897
ES	T1	Gohir.A02G062700.v2.1	PREDICTED: 40S ribosomal protein S18 [Theobroma cacao]	gi|590601175|ref|XP_007019598.1|	AT4G09800.1	684.082	-0.667216	0.192896	-3.45894	0.000542304	0.00805677	603.466	430.483	524.033	555.87	961.606	824.902	971.444	600.85
ES	T1	Gohir.A02G065600.v2.1	PREDICTED: U-box domain-containing protein 29-like [Gossypium hirsutum]	gi|1029127450|ref|XP_016742082.1|	AT3G18710.1	51.3735	-1.92102	0.447791	-4.28999	1.78682e-05	0.000583773	14.2121	25.38	11.0217	34.7419	59.9563	36.8019	94.382	134.492
ES	T1	Gohir.A02G069000.v2.1	PREDICTED: 2-oxoisovalerate dehydrogenase subunit alpha 1, mitochondrial-like [Gossypium hirsutum], hypothetical protein B456_005G085000 [Gossypium raimondii]	gi|1029127281|ref|XP_016742012.1|, gi|763761860|gb|KJB29114.1|	AT1G21400.1, AT1G21400.1	1208.17	2.98396	0.338814	8.80707	1.28457e-18	9.14432e-16	2109.94	2292.98	2158.26	2019.99	292.863	97.8392	217.539	475.964
ES	T1	Gohir.A02G069400.v2.1	PREDICTED: protein STAY-GREEN LIKE, chloroplastic-like [Gossypium hirsutum]	gi|1029127275|ref|XP_016742009.1|	AT1G44000.1	1393.04	-0.989042	0.209488	-4.72123	2.34427e-06	0.000115369	1145.71	1184.07	708.397	696.492	1917.45	2076.17	1634.42	1781.59
ES	T1	Gohir.A02G070200.v2.1	PREDICTED: putative wall-associated receptor kinase-like 16 [Gossypium hirsutum]	gi|1029127393|ref|XP_016742059.1|	AT1G21240.1	376.568	-1.14741	0.291341	-3.93836	8.20394e-05	0.00189195	346.556	241.11	178.352	171.228	495.792	464.961	782.68	331.865
ES	T1	Gohir.A02G073500.v2.1	PREDICTED: homeobox-leucine zipper protein ATHB-15-like isoform X1 [Gossypium hirsutum]	gi|1029126047|ref|XP_016741391.1|	AT1G52150.3	119	0.945647	0.236396	4.00027	6.32711e-05	0.0015516	136.654	154.232	145.286	191.08	61.1093	72.7062	78.268	112.659
ES	T1	Gohir.A02G074301.v2.1	hypothetical protein B456_006G103800 [Gossypium raimondii]	gi|763767978|gb|KJB35193.1|	NA	79.1831	1.99612	0.377314	5.29034	1.22089e-07	9.8888e-06	50.2888	137.638	151.298	167.919	24.2131	38.5971	20.718	42.7931
ES	T1	Gohir.A02G075200.v2.1	hypothetical protein B456_005G092200 [Gossypium raimondii], PREDICTED: uncharacterized protein LOC107951431 isoform X1 [Gossypium hirsutum], PREDICTED: uncharacterized protein LOC107951431 isoform X2 [Gossypium hirsutum], PREDICTED: uncharacterized protein LOC107951431 isoform X3 [Gossypium hirsutum]	gi|763762032|gb|KJB29286.1|, gi|1029127218|ref|XP_016741983.1|, gi|1029127220|ref|XP_016741984.1|, gi|1029127222|ref|XP_016741985.1|	AT1G22030.1, AT1G22030.1, AT1G22030.1, AT1G22030.1	42.5603	1.29903	0.362441	3.58412	0.000338212	0.00561746	60.1279	44.903	74.1462	62.0391	20.7541	16.1569	44.889	17.4666
ES	T1	Gohir.A02G076700.v2.1	PREDICTED: serine/threonine-protein kinase SAPK2-like isoform X1 [Gossypium raimondii], hypothetical protein GOBAR_AA13410 [Gossypium barbadense], hypothetical protein GOBAR_AA13410 [Gossypium barbadense]	gi|823165411|ref|XP_012482624.1|, gi|1347709245|gb|PPS07232.1|, gi|1347709245|gb|PPS07232.1|	AT1G78290.3, AT1G78290.3, AT1G78290.3	142.681	1.14097	0.286054	3.98865	6.64516e-05	0.0016093	134.468	177.66	238.47	235.748	65.7213	92.4536	63.305	133.619
ES	T1	Gohir.A02G077901.v2.1	PREDICTED: putative DUF21 domain-containing protein At3g13070, chloroplastic [Gossypium hirsutum]	gi|1029126335|ref|XP_016741535.1|	AT1G55930.1	254.219	1.29399	0.329556	3.92647	8.61999e-05	0.00196337	189.13	296.75	323.638	635.28	130.29	150.798	110.496	197.372
ES	T1	Gohir.A02G078500.v2.1	PREDICTED: aspartyl protease AED3-like [Gossypium arboreum]	gi|1050622227|ref|XP_017633942.1|	AT1G09750.1	54.4616	-3.3179	0.409772	-8.09694	5.63589e-16	2.73893e-13	20.7715	10.7377	5.00988	4.13594	83.0164	132.846	87.476	91.6994
ES	T1	Gohir.A02G079400.v2.1	PREDICTED: uncharacterized protein LOC107951132 isoform X1 [Gossypium hirsutum], PREDICTED: uncharacterized protein LOC107951132 isoform X2 [Gossypium hirsutum], PREDICTED: uncharacterized protein LOC107951132 isoform X2 [Gossypium hirsutum]	gi|1029126374|ref|XP_016741553.1|, gi|1029126376|ref|XP_016741554.1|, gi|1029126376|ref|XP_016741554.1|	AT4G33740.5, AT4G33740.5, AT4G33740.5	406.348	0.885031	0.222594	3.97599	7.00876e-05	0.00167885	564.109	515.409	648.278	380.506	297.475	298.006	348.753	198.245
ES	T1	Gohir.A02G083100.v2.1	PREDICTED: uncharacterized protein LOC108485795 [Gossypium arboreum]	gi|1050643712|ref|XP_017645131.1|	AT3G21570.1	33.0688	-2.55846	0.498387	-5.13349	2.84424e-07	1.99658e-05	12.0256	18.5469	3.00593	4.96313	86.4754	50.266	58.701	30.5665
ES	T1	Gohir.A02G084500.v2.1	PREDICTED: 1,4-alpha-glucan-branching enzyme 1, chloroplastic/amyloplastic-like isoform X1 [Gossypium hirsutum], PREDICTED: 1,4-alpha-glucan-branching enzyme 1, chloroplastic/amyloplastic-like isoform X2 [Gossypium hirsutum], PREDICTED: 1,4-alpha-glucan-branching enzyme 1, chloroplastic/amyloplastic-like isoform X1 [Gossypium hirsutum], PREDICTED: 1,4-alpha-glucan-branching enzyme 1, chloroplasti…	gi|1029128715|ref|XP_016742670.1|, gi|1029128717|ref|XP_016742671.1|, gi|1029128715|ref|XP_016742670.1|, gi|1029128717|ref|XP_016742671.1|	AT5G03650.1, AT5G03650.1, AT5G03650.1, AT5G03650.1	2375.77	1.00221	0.152094	6.58943	4.41519e-11	9.33693e-09	3348.58	3505.36	2926.77	2898.47	1474.69	1544.78	1376.6	1930.93
ES	T1	Gohir.A02G087400.v2.1	PREDICTED: biotin carboxylase 1, chloroplastic-like isoform X1 [Gossypium hirsutum], PREDICTED: biotin carboxylase 1, chloroplastic-like isoform X2 [Gossypium hirsutum], PREDICTED: biotin carboxylase 1, chloroplastic-like isoform X2 [Gossypium hirsutum]	gi|1029126948|ref|XP_016741843.1|, gi|1029126952|ref|XP_016741846.1|, gi|1029126952|ref|XP_016741846.1|	AT5G35360.1, AT5G35360.1, AT5G35360.1	860.294	-0.689883	0.185056	-3.72796	0.000193034	0.00367055	841.791	716.496	511.007	564.969	1128.79	1095.08	1110.71	913.501
ES	T1	Gohir.A02G091200.v2.1	PREDICTED: alpha-glucosidase 2-like isoform X1 [Gossypium hirsutum], PREDICTED: alpha-glucosidase 2 isoform X4 [Gossypium arboreum]	gi|1029126906|ref|XP_016741820.1|, gi|1050587637|ref|XP_017615156.1|	AT3G23640.3, AT3G23640.3	1061.65	0.516268	0.142355	3.62662	0.000287158	0.00498446	1365.45	1310.97	1148.26	1175.43	824.399	850.035	787.284	1031.4
ES	T1	Gohir.A02G092100.v2.1	PREDICTED: 2,3-bisphosphoglycerate-independent phosphoglycerate mutase-like [Gossypium hirsutum]	gi|1029126972|ref|XP_016741857.1|	AT1G09780.1	916.463	-0.454984	0.117878	-3.85978	0.000113489	0.00242339	839.605	761.399	759.497	732.061	1106.88	1043.02	1101.51	987.734
ES	T1	Gohir.A02G094600.v2.1	PREDICTED: 60S ribosomal protein L9-like [Gossypium hirsutum]	gi|1028981259|ref|XP_016734036.1|	AT1G33140.1	481.225	-0.900105	0.209602	-4.29435	1.75209e-05	0.000575027	419.802	284.06	322.636	316.813	620.317	718.984	736.64	430.551
ES	T1	Gohir.A02G095000.v2.1	PREDICTED: protein NTM1-like 9 isoform X1 [Gossypium hirsutum]	gi|1029126839|ref|XP_016741786.1|	AT1G33060.2	85.4627	-0.926169	0.254348	-3.64135	0.000271216	0.0047729	71.0603	73.2114	40.079	52.1128	102.617	134.641	92.08	117.899
ES	T1	Gohir.A02G095400.v2.1	PREDICTED: metal tolerance protein 1-like [Gossypium hirsutum], PREDICTED: metal tolerance protein 1-like [Gossypium hirsutum], PREDICTED: metal tolerance protein 1-like [Gossypium hirsutum]	gi|1029127077|ref|XP_016741910.1|, gi|1029127077|ref|XP_016741910.1|, gi|1029127077|ref|XP_016741910.1|	AT2G46800.5, AT2G46800.5, AT2G46800.5	50.3949	1.00485	0.28266	3.55497	0.000378024	0.00612253	71.0603	60.5215	78.1541	59.5575	29.9781	45.778	34.53	23.5799
ES	T1	Gohir.A02G096600.v2.1	PREDICTED: uncharacterized protein LOC107895617 [Gossypium hirsutum]	gi|1029025027|ref|XP_016676359.1|	AT4G29090.1	530.727	0.809571	0.182743	4.4301	9.41887e-06	0.000354203	567.389	747.733	639.26	749.432	403.552	346.477	310.77	481.204
ES	T1	Gohir.A02G097100.v2.1	PREDICTED: dof zinc finger protein DOF4.6-like [Gossypium hirsutum], PREDICTED: dof zinc finger protein DOF1.8 isoform X2 [Gossypium raimondii]	gi|1029126880|ref|XP_016741807.1|, gi|823141178|ref|XP_012470407.1|	AT4G24060.1, AT4G24060.1	89.2112	0.889368	0.228933	3.88484	0.000102399	0.00224142	96.2047	128.852	119.235	118.288	57.6503	62.8325	81.721	48.9064
ES	T1	Gohir.A02G097300.v2.1	NA	NA	NA	250.287	1.84795	0.38226	4.83427	1.33634e-06	7.18523e-05	141.027	313.345	403.796	708.9	119.913	128.358	69.06	117.899
ES	T1	Gohir.A02G097900.v2.1	PREDICTED: uncharacterized protein LOC107952222 [Gossypium hirsutum]	gi|1029129376|ref|XP_016742983.1|	AT5G41960.1	170.662	0.694414	0.181494	3.8261	0.000130188	0.00268788	203.342	216.706	246.486	177.845	123.372	117.587	132.365	147.592
ES	T1	Gohir.A02G098200.v2.1	PREDICTED: embryogenesis-associated protein EMB8-like [Gossypium hirsutum], PREDICTED: embryogenesis-associated protein EMB8-like [Gossypium hirsutum]	gi|1029126396|ref|XP_016741564.1|, gi|1029126396|ref|XP_016741564.1|	AT3G50790.2, AT3G50790.2	162.524	-1.11875	0.222143	-5.03615	4.74987e-07	3.05042e-05	126.815	107.377	66.1304	110.016	225.989	235.173	184.16	244.532
ES	T1	Gohir.A02G098300.v2.1	PREDICTED: cytochrome P450 78A9-like [Gossypium hirsutum]	gi|1029126398|ref|XP_016741565.1|	AT2G46660.1	26.8595	2.16072	0.409507	5.27639	1.31757e-07	1.0487e-05	22.9579	51.7361	50.0988	50.4584	12.6831	9.87369	9.208	7.85995
ES	T1	Gohir.A02G098600.v2.1	PREDICTED: dirigent protein 22-like [Gossypium hirsutum]	gi|1029126405|ref|XP_016741569.1|	AT5G49040.1	28.934	-1.22562	0.360629	-3.39855	0.000677429	0.00945296	18.585	20.4992	17.0336	13.235	36.8962	26.0306	56.399	42.7931
ES	T1	Gohir.A02G104800.v2.1	PREDICTED: respiratory burst oxidase homolog protein A-like [Gossypium hirsutum]	gi|1029128697|ref|XP_016742660.1|	AT1G64060.1	60.4808	2.1643	0.436124	4.96259	6.95591e-07	4.17041e-05	49.1956	57.593	97.1916	191.08	17.2951	20.645	33.379	17.4666
ES	T1	Gohir.A02G105801.v2.1	PREDICTED: iron-sulfur cluster assembly protein 1-like [Gossypium hirsutum]	gi|1028961470|ref|XP_016724216.1|	AT4G22220.1	1868.35	1.27158	0.214375	5.9316	2.9999e-09	4.18842e-07	2255.34	2176.82	3118.15	3016.75	1449.33	822.209	1198.19	910.008
ES	T1	Gohir.A02G105903.v2.1	PREDICTED: DNA gyrase subunit B, chloroplastic/mitochondrial-like [Gossypium hirsutum]	gi|1029128219|ref|XP_016742436.1|	AT5G04130.1	515.864	-0.584699	0.12647	-4.62322	3.77823e-06	0.000169591	430.735	419.746	402.794	398.704	581.115	682.182	595.067	616.569
ES	T1	Gohir.A02G106200.v2.1	PREDICTED: calreticulin-3-like [Gossypium hirsutum], PREDICTED: calreticulin-3-like [Gossypium hirsutum]	gi|1029128617|ref|XP_016742621.1|, gi|1029128617|ref|XP_016742621.1|	AT1G08450.1, AT1G08450.1	870.041	-1.28428	0.319673	-4.01749	5.88221e-05	0.00146887	908.479	411.936	382.755	323.43	1521.97	775.533	1500.9	1135.33
ES	T1	Gohir.A02G106300.v2.1	PREDICTED: uncharacterized protein LOC107951947 isoform X1 [Gossypium hirsutum], PREDICTED: uncharacterized protein LOC107951947 isoform X1 [Gossypium hirsutum]	gi|1029128619|ref|XP_016742622.1|, gi|1029128619|ref|XP_016742622.1|	AT2G43945.1, AT2G43945.1	470.523	-0.758878	0.213734	-3.55057	0.000384395	0.00619913	491.956	319.202	325.642	262.218	564.972	594.216	705.563	500.417
ES	T1	Gohir.A02G106700.v2.1	PREDICTED: gibberellin-regulated protein 13-like [Gossypium hirsutum]	gi|1029128751|ref|XP_016742687.1|	AT3G10185.1	276.619	-0.665996	0.183358	-3.63222	0.000280998	0.00490746	236.139	206.944	200.395	211.76	312.464	368.019	414.36	262.872
ES	T1	Gohir.A02G107105.v2.1	PREDICTED: nuclear transcription factor Y subunit A-1-like isoform X1 [Gossypium hirsutum], PREDICTED: nuclear transcription factor Y subunit A-1-like isoform X2 [Gossypium hirsutum]	gi|1029128709|ref|XP_016742667.1|, gi|1029128713|ref|XP_016742669.1|	AT5G12840.4, AT1G30500.2	422.433	2.70068	0.565708	4.77398	1.8062e-06	9.29624e-05	171.638	520.289	1149.27	1087.75	107.229	103.225	108.194	131.873
ES	T1	Gohir.A02G107106.v2.1	PREDICTED: splicing factor U2AF-associated protein 2-like isoform X1 [Gossypium hirsutum], PREDICTED: splicing factor U2AF-associated protein 2-like isoform X2 [Gossypium hirsutum]	gi|1029128197|ref|XP_016742424.1|, gi|1029128201|ref|XP_016742426.1|	AT5G16260.1, AT5G16260.1	292.048	0.708557	0.162429	4.36225	1.28731e-05	0.000451432	295.174	366.057	403.796	383.815	246.743	219.016	202.576	219.205
ES	T1	Gohir.A02G107400.v2.1	PREDICTED: thioredoxin reductase NTRC-like [Gossypium hirsutum], PREDICTED: thioredoxin reductase NTRC-like [Gossypium hirsutum], PREDICTED: thioredoxin reductase NTRC-like [Gossypium hirsutum]	gi|1028956807|ref|XP_016721853.1|, gi|1028956807|ref|XP_016721853.1|, gi|1028956807|ref|XP_016721853.1|	AT2G41680.1, AT2G41680.1, AT2G41680.1	1188.8	-0.792509	0.160796	-4.92867	8.27908e-07	4.83189e-05	1091.05	898.06	749.478	743.642	1565.78	1604.92	1429.54	1427.89
ES	T1	Gohir.A02G108400.v2.1	PREDICTED: phosphoglycolate phosphatase 1B, chloroplastic-like isoform X2 [Gossypium hirsutum], PREDICTED: phosphoglycolate phosphatase 1B, chloroplastic-like isoform X2 [Gossypium hirsutum], hypothetical protein B456_003G088000 [Gossypium raimondii], hypothetical protein B456_003G088000 [Gossypium raimondii]	gi|1028957413|ref|XP_016722161.1|, gi|1028957413|ref|XP_016722161.1|, gi|763751803|gb|KJB19191.1|, gi|763751803|gb|KJB19191.1|	AT5G36790.3, AT5G36790.3, AT5G36700.3, AT5G36700.3	8598.4	-0.631891	0.161601	-3.9102	9.2219e-05	0.00206602	8678.1	6539.25	5929.69	5833.33	11323.7	9682.49	10870	9930.61
ES	T1	Gohir.A02G110200.v2.1	PREDICTED: 1-aminocyclopropane-1-carboxylate oxidase 5-like [Gossypium hirsutum]	gi|1029129140|ref|XP_016742866.1|	AT1G77330.1	17.7415	-3.19439	0.707299	-4.51633	6.29214e-06	0.000258226	6.55941	6.83307	0	0.827188	26.5191	31.4163	57.55	12.2266
ES	T1	Gohir.A02G111502.v2.1	PREDICTED: GTP-binding protein TypA/BipA homolog [Gossypium hirsutum]	gi|1028969022|ref|XP_016728029.1|	AT5G13650.1	5131.75	-0.8545	0.176438	-4.84306	1.27853e-06	6.89642e-05	4589.4	3754.28	2983.88	3292.21	7393.07	5856.89	7434.31	5749.99
ES	T1	Gohir.A02G119200.v2.1	aquaporin TIP2-1-like [Gossypium hirsutum]	gi|1031985296|ref|NP_001314518.1|	AT3G16240.1	8733.02	-0.690052	0.201557	-3.42362	0.00061794	0.00883505	9044.34	6410.39	6159.14	5120.29	10860.2	9867.4	13332	9070.38
ES	T1	Gohir.A02G120700.v2.1	hypothetical protein GOBAR_AA05217 [Gossypium barbadense]	gi|1347719037|gb|PPS15360.1|	AT1G52245.1	17.1172	1.86631	0.483874	3.85703	0.000114775	0.002442	22.9579	40.0223	21.0415	23.1613	11.5301	8.97608	5.755	3.49331
ES	T1	Gohir.A02G127100.v2.1	PREDICTED: uncharacterized sugar kinase slr0537-like [Gossypium hirsutum]	gi|1029128090|ref|XP_016742382.1|	AT4G27600.1	1396.66	-0.553931	0.145863	-3.7976	0.000146102	0.00295253	1228.8	1152.84	1082.13	1063.76	1692.61	1350.9	1689.67	1912.59
ES	T1	Gohir.A02G128400.v2.1	PREDICTED: haloacid dehalogenase-like hydrolase domain-containing protein At4g39970 [Gossypium hirsutum]	gi|1029128022|ref|XP_016742352.1|	AT4G39970.1	422.816	-0.697134	0.172612	-4.03874	5.37388e-05	0.00136692	387.005	358.248	289.571	256.428	528.076	547.541	550.178	465.484
ES	T1	Gohir.A02G141100.v2.1	PREDICTED: syntaxin-21-like [Gossypium hirsutum]	gi|1029107101|ref|XP_016710635.1|	AT5G16830.1	429.047	-0.672294	0.185308	-3.62799	0.000285638	0.0049696	412.15	355.32	305.603	251.465	583.421	481.118	476.514	566.79
ES	T1	Gohir.A02G142200.v2.1	PREDICTED: UDP-glycosyltransferase 85A8-like [Gossypium hirsutum]	gi|1028958254|ref|XP_016722585.1|	AT1G22360.1	76.3072	6.17176	1.32267	4.66614	3.06911e-06	0.000142704	50.2888	39.0461	332.656	180.327	1.15301	0	0	6.98662
ES	T1	Gohir.A02G144500.v2.1	hypothetical protein GOBAR_AA30757 [Gossypium barbadense]	gi|1347688273|gb|PPR89923.1|	AT5G10490.1	1268.8	0.800376	0.145583	5.49775	3.84676e-08	3.82096e-06	1624.55	1537.44	1428.82	1856.21	950.076	782.714	967.991	1002.58
ES	T1	Gohir.A02G144600.v2.1	DNA ligase [Gossypium arboreum], PREDICTED: uncharacterized protein LOC108467297 [Gossypium arboreum]	gi|728842695|gb|KHG22138.1|, gi|1050601960|ref|XP_017623397.1|	AT4G38060.4, AT4G38060.4	215.721	0.718692	0.193042	3.72297	0.00019689	0.00372705	219.74	329.94	305.603	218.378	157.962	162.467	165.744	165.932
ES	T1	Gohir.A02G146600.v2.1	hypothetical protein GOBAR_DD20316 [Gossypium barbadense]	gi|1344109069|gb|PPD82760.1|	AT2G22680.1	22.4535	1.65886	0.374021	4.43521	9.19818e-06	0.000347195	27.3309	38.07	36.0711	34.7419	9.22404	10.7713	13.812	9.60661
ES	T1	Gohir.A02G149400.v2.1	PREDICTED: squalene epoxidase 3-like [Gossypium hirsutum]	gi|1028959761|ref|XP_016723318.1|	AT4G37760.1	752.233	-1.09772	0.177676	-6.17822	6.48279e-10	1.09218e-07	559.737	546.645	397.784	413.594	852.071	1186.64	993.313	1068.08
ES	T1	Gohir.A02G149901.v2.1	PREDICTED: uncharacterized protein LOC108468452 [Gossypium arboreum]	gi|1050604670|ref|XP_017624823.1|	AT2G02650.1	380.131	1.87085	0.275487	6.79106	1.11315e-11	2.67908e-09	394.658	484.172	605.193	904.943	133.749	187.6	122.006	208.725
ES	T1	Gohir.A02G151300.v2.1	PREDICTED: ADP-ribosylation factor-like protein 8B isoform X1 [Gossypium hirsutum]	gi|1029092590|ref|XP_016706290.1|	AT3G49870.1	36.5494	-1.57314	0.327793	-4.79918	1.59313e-06	8.36137e-05	19.6782	19.5231	22.0435	12.4078	62.2623	45.778	67.909	42.7931
ES	T1	Gohir.A02G157400.v2.1	PREDICTED: uncharacterized protein LOC108472434 [Gossypium arboreum]	gi|1050613340|ref|XP_017629446.1|	AT4G33985.1	370.874	-0.831999	0.233466	-3.56369	0.00036568	0.00597936	289.707	250.871	304.601	221.686	521.158	454.19	629.597	295.185
ES	T1	Gohir.A02G165300.v2.1	hypothetical protein GOBAR_AA19973 [Gossypium barbadense]	gi|1347701555|gb|PPS00677.1|	AT5G49560.1	22.6967	-2.07665	0.460928	-4.50538	6.62553e-06	0.000269186	12.0256	4.88076	7.01383	10.7534	55.3442	40.3923	31.077	20.0865
ES	T1	Gohir.A02G168450.v2.1	PREDICTED: beta-galactosidase 3-like [Gossypium hirsutum]	gi|1028962590|ref|XP_016724797.1|	AT4G36360.1	1239.8	-0.521997	0.144496	-3.61253	0.000303224	0.00517057	991.564	1139.17	953.881	986.835	1292.52	1565.43	1681.61	1307.37
ES	T1	Gohir.A02G170100.v2.1	PREDICTED: AAA-ATPase At3g50940-like isoform X3 [Gossypium hirsutum], PREDICTED: AAA-ATPase At3g50940-like isoform X5 [Gossypium hirsutum]	gi|1028962614|ref|XP_016724811.1|, gi|1028962618|ref|XP_016724813.1|	AT3G50940.1, AT3G50940.1	88.8596	1.24954	0.266452	4.68956	2.73789e-06	0.000131093	170.545	114.21	111.219	105.88	41.5082	64.6278	39.134	63.7529
ES	T1	Gohir.A02G173500.v2.1	PREDICTED: uncharacterized protein LOC107915840 [Gossypium hirsutum]	gi|1028983023|ref|XP_016700559.1|	AT5G66090.1	342.576	0.800632	0.179567	4.45868	8.24646e-06	0.00031792	367.327	401.199	481.95	488.868	299.781	207.347	263.579	230.559
ES	T1	Gohir.A02G175600.v2.1	PREDICTED: GDSL esterase/lipase At5g33370-like isoform X1 [Gossypium hirsutum], PREDICTED: GDSL esterase/lipase At5g33370-like isoform X1 [Gossypium hirsutum]	gi|1028983070|ref|XP_016702635.1|, gi|1028983070|ref|XP_016702635.1|	AT5G33370.1, AT5G33370.1	11.0483	3.58905	0.757625	4.73724	2.16647e-06	0.000107773	18.585	16.5946	12.0237	34.7419	1.15301	1.79522	0	3.49331
ES	T1	Gohir.A02G178500.v2.1	PREDICTED: amino acid transporter ANTL2-like [Gossypium hirsutum]	gi|1028969785|ref|XP_016728417.1|	AT4G38250.1	178.746	1.91902	0.341561	5.61839	1.92749e-08	2.11321e-06	154.146	227.444	228.45	520.301	70.3333	56.5493	89.778	82.9661
ES	T1	Gohir.A02G179200.v2.1	PREDICTED: uncharacterized transporter YBR287W-like [Gossypium hirsutum], PREDICTED: uncharacterized transporter YBR287W-like [Gossypium hirsutum], PREDICTED: uncharacterized transporter YBR287W-like [Gossypium hirsutum]	gi|1028969755|ref|XP_016728405.1|, gi|1028969755|ref|XP_016728405.1|, gi|1028969755|ref|XP_016728405.1|	AT1G20925.1, AT1G20925.1, AT1G76520.2	22.5325	-1.46978	0.39871	-3.68634	0.000227502	0.0041782	10.9324	18.5469	11.0217	7.44469	27.6721	34.1091	42.587	27.9465
ES	T1	Gohir.A03G000018.v2.1	PREDICTED: plastidal glycolate/glycerate translocator 1, chloroplastic-like [Gossypium hirsutum], PREDICTED: plastidal glycolate/glycerate translocator 1, chloroplastic-like [Gossypium hirsutum]	gi|1028973966|ref|XP_016730437.1|, gi|1028973966|ref|XP_016730437.1|	AT1G32080.1, AT1G32080.1	2698.83	-0.923495	0.215183	-4.29166	1.7734e-05	0.000580888	2493.67	2134.85	1240.45	1585.72	3190.37	3807.65	3244.67	3893.3
ES	T1	Gohir.A03G000019.v2.1	PREDICTED: phosphoribulokinase, chloroplastic-like [Gossypium hirsutum]	gi|1028973969|ref|XP_016730438.1|	AT1G32060.1	5235.33	-1.10923	0.272973	-4.06351	4.83401e-05	0.00126003	5117.43	3784.54	2322.58	2041.5	8489.58	6242.86	7978.73	5905.44
ES	T1	Gohir.A03G000048.v2.1	ABC transporter B family member 2-like [Gossypium hirsutum]	gi|1031985910|ref|NP_001314387.1|	AT4G25960.1	461.013	-0.978452	0.285222	-3.43049	0.000602496	0.0086756	314.852	468.553	279.551	179.5	526.923	883.246	523.705	511.77
ES	T1	Gohir.A03G000233.v2.1	PREDICTED: glycine-rich cell wall structural protein 1.8-like [Gossypium arboreum]	gi|1050634598|ref|XP_017640347.1|	NA	194.869	-1.23617	0.349756	-3.53437	0.000408741	0.00649028	74.34	230.372	68.1343	91.8178	222.53	313.265	237.106	321.385
ES	T1	Gohir.A03G001200.v2.1	PREDICTED: abscisic acid receptor PYR1-like [Gossypium hirsutum]	gi|1028985062|ref|XP_016740394.1|	AT4G17870.1	67.1867	-1.042	0.293503	-3.55023	0.000384889	0.00620016	31.7038	64.4261	35.0691	43.8409	102.617	64.6278	110.496	84.7128
ES	T1	Gohir.A03G002450.v2.1	NA	NA	NA	477.051	0.672988	0.137366	4.89924	9.62076e-07	5.50682e-05	615.492	520.289	607.197	603.02	386.257	368.917	325.733	389.504
ES	T1	Gohir.A03G003900.v2.1	PREDICTED: expansin-like B1 [Gossypium hirsutum]	gi|1028977481|ref|XP_016732168.1|	AT4G17030.1	362.646	7.30367	0.999566	7.30685	2.73483e-13	8.69333e-11	419.802	626.69	889.754	947.13	1.15301	1.79522	0	14.8466
ES	T1	Gohir.A03G005000.v2.1	PREDICTED: 50S ribosomal protein L19-1, chloroplastic-like [Gossypium hirsutum]	gi|1028972957|ref|XP_016729940.1|	AT4G17560.1	3325.89	-0.901147	0.182376	-4.94115	7.76621e-07	4.58016e-05	2918.94	2300.79	2135.21	1924.04	5120.5	4039.23	4699.53	3468.86
ES	T1	Gohir.A03G005100.v2.1	hypothetical protein GOBAR_AA33762 [Gossypium barbadense]	gi|1347684262|gb|PPR86929.1|	NA	271.398	-0.889485	0.198234	-4.48705	7.22176e-06	0.000288312	250.351	200.111	165.326	146.412	336.677	383.279	376.377	312.651
ES	T1	Gohir.A03G006300.v2.1	UDP-N-acetylmuramate--L-alanine ligase [Gossypium arboreum]	gi|728836245|gb|KHG15688.1|	NA	1055.32	0.817667	0.212218	3.85295	0.000116703	0.00246794	1025.45	1209.45	1474.91	1677.54	695.262	874.27	561.688	923.981
ES	T1	Gohir.A03G007100.v2.1	PREDICTED: uncharacterized protein LOC107958494 isoform X1 [Gossypium hirsutum], PREDICTED: uncharacterized protein LOC107958494 isoform X3 [Gossypium hirsutum], PREDICTED: uncharacterized protein LOC107958494 isoform X4 [Gossypium hirsutum], PREDICTED: uncharacterized protein LOC107958494 isoform X4 [Gossypium hirsutum]	gi|1028989826|ref|XP_016749769.1|, gi|1028989830|ref|XP_016749771.1|, gi|1028989832|ref|XP_016749773.1|, gi|1028989832|ref|XP_016749773.1|	NA, NA, NA, NA	38.6599	1.34794	0.322088	4.18501	2.8516e-05	0.00083498	37.17	59.5453	57.1126	67.8294	28.8251	17.9522	17.265	23.5799
ES	T1	Gohir.A03G009900.v2.1	PREDICTED: probable trehalose-phosphate phosphatase F [Gossypium hirsutum], PREDICTED: probable trehalose-phosphate phosphatase F [Gossypium hirsutum], PREDICTED: probable trehalose-phosphate phosphatase F [Gossypium hirsutum], PREDICTED: probable trehalose-phosphate phosphatase F [Gossypium hirsutum]	gi|1028979628|ref|XP_016733243.1|, gi|1028979628|ref|XP_016733243.1|, gi|1028979628|ref|XP_016733243.1|, gi|1028979628|ref|XP_016733243.1|	AT4G22590.1, AT4G22590.1, AT4G22590.1, AT4G22590.1	76.7047	-0.92319	0.250084	-3.69152	0.000222916	0.00411041	38.2632	62.4738	53.1047	57.9031	85.3224	89.7608	96.684	130.126
ES	T1	Gohir.A03G010600.v2.1	PREDICTED: putative disease resistance protein RGA3 isoform X1 [Gossypium hirsutum]	gi|1029001627|ref|XP_016755562.1|	AT3G14470.2	158.412	1.06144	0.298233	3.55909	0.000372147	0.00606157	122.442	202.064	227.448	305.232	78.4043	96.044	86.325	149.339
ES	T1	Gohir.A03G014700.v2.1	PREDICTED: heat stress transcription factor B-2b-like [Gossypium hirsutum]	gi|1029001965|ref|XP_016755725.1|	AT4G11660.1	76.4524	-1.30241	0.349764	-3.72367	0.000196346	0.00372057	87.4588	32.213	27.0533	30.6059	103.77	105.02	109.345	116.153
ES	T1	Gohir.A03G015000.v2.1	PREDICTED: probable ribonuclease P/MRP protein subunit POP5 isoform X2 [Gossypium arboreum], PREDICTED: probable ribonuclease P/MRP protein subunit POP5 isoform X2 [Gossypium arboreum], PREDICTED: probable ribonuclease P/MRP protein subunit POP5 isoform X2 [Gossypium arboreum], PREDICTED: probable ribonuclease P/MRP protein subunit POP5 isoform X1 [Gossypium arboreum], PREDICTED: probable ribonuc…	gi|1050636420|ref|XP_017641284.1|, gi|1050636420|ref|XP_017641284.1|, gi|1050636420|ref|XP_017641284.1|, gi|1050636418|ref|XP_017641283.1|, gi|1050636418|ref|XP_017641283.1|, gi|1050636420|ref|XP_017641284.1|	AT1G04635.1, AT1G04635.1, AT1G04635.1, AT1G04635.1, AT1G04635.1, AT1G04635.1	192.438	0.934619	0.260539	3.58726	0.000334173	0.0055595	159.612	206.944	278.549	365.617	111.841	141.822	123.157	151.959
ES	T1	Gohir.A03G015900.v2.1	PREDICTED: tubulin beta-9 chain-like [Gossypium hirsutum]	gi|1028945701|ref|XP_016716137.1|	AT5G23860.2	688.385	0.584413	0.150594	3.88072	0.000104148	0.00227519	737.934	798.493	970.914	795.755	608.787	582.547	534.064	478.584
ES	T1	Gohir.A03G016000.v2.1	tubulin beta-9 chain-like [Gossypium hirsutum]	gi|1031985816|ref|NP_001314666.1|	AT5G23860.2	980.635	0.83382	0.177531	4.69676	2.6432e-06	0.000127304	944.555	1254.36	1468.9	1357.41	600.716	771.943	789.586	657.616
ES	T1	Gohir.A03G017000.v2.1	PREDICTED: probable aquaporin PIP1-2 [Gossypium arboreum]	gi|1050636927|ref|XP_017641540.1|	AT4G00430.1	537.364	0.775968	0.161838	4.79471	1.62911e-06	8.48851e-05	589.254	605.215	663.308	855.312	405.858	408.412	389.038	382.518
ES	T1	Gohir.A03G017180.v2.1	NA	NA	NA	145.27	1.45512	0.327838	4.43854	9.05724e-06	0.0003429	123.536	225.491	191.377	311.85	64.5683	72.7062	49.493	123.139
ES	T1	Gohir.A03G019200.v2.1	PREDICTED: uncharacterized protein LOC108480659 isoform X1 [Gossypium arboreum], PREDICTED: uncharacterized protein LOC108480659 isoform X2 [Gossypium arboreum]	gi|1050632534|ref|XP_017639213.1|, gi|1050632536|ref|XP_017639214.1|	AT1G19330.3, AT1G75060.2	177.388	1.34287	0.2752	4.87961	1.06293e-06	5.94278e-05	153.053	231.348	228.45	404.495	100.311	101.43	97.835	102.179
ES	T1	Gohir.A03G020400.v2.1	PREDICTED: probable polygalacturonase [Gossypium hirsutum]	gi|1029002042|ref|XP_016755767.1|	AT4G23500.1	35.3327	-1.40987	0.35939	-3.92294	8.74739e-05	0.00198523	32.7971	17.5707	9.01778	18.1981	58.8033	48.4708	50.644	47.1597
ES	T1	Gohir.A03G021200.v2.1	PREDICTED: biotin carboxylase 2, chloroplastic-like [Gossypium hirsutum], PREDICTED: biotin carboxylase 2, chloroplastic-like [Gossypium hirsutum], PREDICTED: biotin carboxylase 2, chloroplastic-like [Gossypium hirsutum], PREDICTED: biotin carboxylase 2, chloroplastic-like [Gossypium hirsutum]	gi|1028977151|ref|XP_016732003.1|, gi|1028977151|ref|XP_016732003.1|, gi|1028977151|ref|XP_016732003.1|, gi|1028977151|ref|XP_016732003.1|	AT5G35360.1, AT5G35360.1, AT5G35360.1, AT5G35360.1	299.613	-0.85787	0.199037	-4.3101	1.63184e-05	0.00054404	263.47	242.086	171.338	176.191	342.443	439.828	423.568	337.978
ES	T1	Gohir.A03G021532.v2.1	PREDICTED: mitochondrial dicarboxylate/tricarboxylate transporter DTC [Gossypium arboreum]	gi|1050630120|ref|XP_017637998.1|	AT5G19760.1	2700.44	-0.993687	0.197033	-5.04325	4.57693e-07	2.9608e-05	2336.24	1697.53	1520	1668.44	3892.55	3480.03	4341.57	2667.14
ES	T1	Gohir.A03G022600.v2.1	PREDICTED: uncharacterized protein LOC107963817 [Gossypium hirsutum]	gi|1029002085|ref|XP_016755789.1|	AT5G58250.1	2080.63	-0.70604	0.178037	-3.96569	7.31831e-05	0.00173654	1729.5	1698.51	1436.83	1460.81	2794.88	3006.09	2685.28	1833.12
ES	T1	Gohir.A03G023100.v2.1	PREDICTED: B3 domain-containing transcription repressor VAL1-like [Gossypium hirsutum]	gi|1029002113|ref|XP_016755804.1|	AT2G30470.1	105.841	0.776359	0.228208	3.40197	0.000669008	0.0093925	95.1115	137.638	153.302	148.894	70.3333	77.1943	69.06	95.1927
ES	T1	Gohir.A03G023400.v2.1	PREDICTED: uncharacterized protein LOC107963826 isoform X2 [Gossypium hirsutum], PREDICTED: EPidERMAL PATTERNING FACTOR-like protein 5 isoform X3 [Gossypium hirsutum], PREDICTED: EPidERMAL PATTERNING FACTOR-like protein 5 isoform X4 [Gossypium hirsutum]	gi|1029002125|ref|XP_016755809.1|, gi|1029002127|ref|XP_016755810.1|, gi|1029002129|ref|XP_016755811.1|	AT2G30370.3, AT2G30370.3, AT2G30370.3	62.4165	0.89095	0.243997	3.65148	0.000260729	0.00462541	63.4077	81.0207	86.1699	93.4722	50.7322	45.778	36.832	41.9197
ES	T1	Gohir.A03G025700.v2.1	PREDICTED: malonyl CoA-acyl carrier protein transacylase [Gossypium arboreum]	gi|1050639429|ref|XP_017642838.1|	AT2G30200.1	444.947	-0.820629	0.208003	-3.94528	7.97075e-05	0.00185149	409.963	358.248	284.561	234.921	599.563	651.663	570.896	449.764
ES	T1	Gohir.A03G028100.v2.1	PREDICTED: probable N-acetyltransferase HLS1-like [Gossypium hirsutum]	gi|1029002170|ref|XP_016755826.1|	AT2G30090.1	167.421	1.45015	0.266671	5.43798	5.38879e-08	5.06246e-06	197.876	153.256	288.569	340.801	79.5574	107.713	88.627	82.9661
ES	T1	Gohir.A03G028200.v2.1	PREDICTED: zinc transporter 6, chloroplastic-like [Gossypium arboreum]	gi|1050635516|ref|XP_017640814.1|	AT2G30080.1	1442.39	0.883833	0.252153	3.50514	0.000456364	0.00704937	1127.13	2154.37	1895.74	2307.03	917.792	1122.01	699.808	1315.23
ES	T1	Gohir.A03G033000.v2.1	PREDICTED: auxin response factor 10-like isoform X1 [Gossypium arboreum], PREDICTED: auxin response factor 10-like isoform X1 [Gossypium arboreum], PREDICTED: auxin response factor 10-like isoform X1 [Gossypium arboreum]	gi|1050631212|ref|XP_017638542.1|, gi|1050631212|ref|XP_017638542.1|, gi|1050631212|ref|XP_017638542.1|	AT2G28350.1, AT2G28350.1, AT2G28350.1	291.248	0.690947	0.16553	4.17414	2.9911e-05	0.000868329	360.768	375.819	365.721	338.32	194.858	249.535	186.462	258.505
ES	T1	Gohir.A03G033732.v2.1	unknown [Zea mays]	gi|238011472|gb|ACR36771.1|	NA	1087.17	-0.888796	0.198865	-4.46935	7.8458e-06	0.000306447	885.521	654.022	784.547	725.444	1477	1324.87	1838.15	1007.82
ES	T1	Gohir.A03G035900.v2.1	PREDICTED: phototropin-1-like [Gossypium hirsutum], hypothetical protein B456_003G139300 [Gossypium raimondii]	gi|1029002584|ref|XP_016665229.1|, gi|763752843|gb|KJB20231.1|	AT3G45780.2, AT3G45780.2	935.663	1.08008	0.285718	3.78024	0.00015668	0.00311033	659.221	1477.9	1089.15	1855.38	613.399	771.045	445.437	573.776
ES	T1	Gohir.A03G038300.v2.1	PREDICTED: 60S ribosomal protein L23A-like [Gossypium arboreum]	gi|1050590503|ref|XP_017616588.1|	AT3G55280.2	703.629	-0.698842	0.170235	-4.10517	4.0402e-05	0.00109705	593.627	449.03	520.025	582.34	925.863	878.758	999.068	680.322
ES	T1	Gohir.A03G038700.v2.1	PREDICTED: transcription factor MYB48-like isoform X2 [Gossypium hirsutum]	gi|1029002464|ref|XP_016755978.1|	AT3G46130.4	148.213	0.73026	0.172624	4.23034	2.33339e-05	0.000720163	178.197	195.231	187.369	178.673	100.311	102.327	130.063	113.533
ES	T1	Gohir.A03G039000.v2.1	40s ribosomal protein s15a-1 [Quercus suber], 40s ribosomal protein s15a-1 [Quercus suber]	gi|1336406566|gb|POF27216.1|, gi|1336406566|gb|POF27216.1|	AT5G59850.1, AT5G59850.1	380.108	-1.05358	0.261181	-4.03392	5.48542e-05	0.0013897	320.318	189.374	207.409	271.318	577.656	591.524	595.067	288.198
ES	T1	Gohir.A03G040700.v2.1	PREDICTED: inner membrane protein PPF-1, chloroplastic isoform X1 [Gossypium raimondii], PREDICTED: inner membrane protein PPF-1, chloroplastic isoform X1 [Gossypium raimondii], PREDICTED: inner membrane protein PPF-1, chloroplastic isoform X1 [Gossypium raimondii], PREDICTED: inner membrane protein PPF-1, chloroplastic isoform X1 [Gossypium raimondii], PREDICTED: inner membrane protein PPF-1, ch…	gi|823143133|ref|XP_012471367.1|, gi|823143133|ref|XP_012471367.1|, gi|823143133|ref|XP_012471367.1|, gi|823143133|ref|XP_012471367.1|, gi|823143133|ref|XP_012471367.1|, gi|763752730|gb|KJB20118.1|	AT2G28800.1, AT2G28800.1, AT2G28800.1, AT2G28800.1, AT2G28800.1, AT2G28800.2	2774.29	-0.522657	0.148075	-3.52968	0.000416067	0.0065818	2841.32	2176.82	1967.88	2123.39	3381.76	3077	3371.28	3254.89
ES	T1	Gohir.A03G045300.v2.1	PREDICTED: methylsterol monooxygenase 2-2-like [Gossypium hirsutum]	gi|1029124243|ref|XP_016740549.1|	AT1G07420.1	140.24	-0.844481	0.245294	-3.44273	0.000575865	0.0084217	96.2047	124.948	77.1521	102.571	160.268	209.143	226.747	124.886
ES	T1	Gohir.A03G049500.v2.1	PREDICTED: phosphomethylpyrimidine synthase, chloroplastic-like isoform X3 [Gossypium hirsutum], PREDICTED: phosphomethylpyrimidine synthase, chloroplastic-like isoform X3 [Gossypium hirsutum], PREDICTED: phosphomethylpyrimidine synthase, chloroplastic-like isoform X3 [Gossypium hirsutum]	gi|1029002825|ref|XP_016665339.1|, gi|1029002825|ref|XP_016665339.1|, gi|1029002825|ref|XP_016665339.1|	AT2G29630.3, AT2G29630.3, AT2G29630.3	149.119	1.2937	0.17166	7.53644	4.82977e-14	1.79337e-11	229.579	218.658	195.385	203.488	84.1694	82.5799	94.382	84.7128
ES	T1	Gohir.A03G049600.v2.1	PREDICTED: josephin-like protein [Gossypium hirsutum]	gi|1029007570|ref|XP_016667687.1|	AT1G07300.1	21.4331	1.76975	0.494752	3.57705	0.000347492	0.00574327	16.3985	37.0938	23.0454	55.4216	9.22404	7.18086	16.114	6.98662
ES	T1	Gohir.A03G050400.v2.1	PREDICTED: 60S acidic ribosomal protein P0-2-like [Gossypium hirsutum]	gi|1029124539|ref|XP_016740696.1|	AT3G09200.1	69.7563	1.42289	0.369281	3.85313	0.000116619	0.00246794	85.2724	49.7838	150.296	121.597	19.6011	46.6756	40.285	44.5397
ES	T1	Gohir.A03G051600.v2.1	PREDICTED: uncharacterized protein LOC108466859 [Gossypium arboreum]	gi|1050600633|ref|XP_017622706.1|	NA	73.4443	0.925104	0.241607	3.82896	0.000128686	0.00266669	101.671	103.472	95.1877	84.3731	51.8852	61.9349	54.097	34.9331
ES	T1	Gohir.A03G051700.v2.1	PREDICTED: protein ABIL2-like isoform X2 [Gossypium hirsutum], PREDICTED: protein ABIL2-like isoform X3 [Gossypium hirsutum]	gi|1029003378|ref|XP_016665620.1|, gi|1029003382|ref|XP_016665622.1|	AT3G49290.2, AT3G49290.2	134.52	1.0915	0.291711	3.74171	0.000182773	0.00352718	107.137	178.636	176.348	270.49	81.8634	112.201	62.154	87.3328
ES	T1	Gohir.A03G057300.v2.1	PREDICTED: elongation factor Tu, chloroplastic-like [Gossypium hirsutum]	gi|1029003282|ref|XP_016665575.1|	AT4G20360.2	16268	-0.751385	0.159669	-4.70591	2.52739e-06	0.000122692	15006.8	12572.8	10336.4	10583.9	22327.9	19261.8	21673.3	18380.9
ES	T1	Gohir.A03G057400.v2.1	PREDICTED: peptidyl-prolyl cis-trans isomerase CYP26-2, chloroplastic-like [Gossypium hirsutum]	gi|1029003284|ref|XP_016665576.1|	AT1G74070.1	1501.32	-0.79252	0.21993	-3.60351	0.00031395	0.00530336	1420.11	1220.19	967.908	788.31	2028.14	1949.6	2265.17	1371.12
ES	T1	Gohir.A03G057500.v2.1	PREDICTED: 21 kDa protein-like [Gossypium hirsutum]	gi|1029003286|ref|XP_016665577.1|	AT5G62350.1	236.447	-1.85889	0.365769	-5.08214	3.73198e-07	2.47861e-05	122.442	104.448	79.1561	102.571	251.355	373.405	697.506	160.692
ES	T1	Gohir.A03G057800.v2.1	PREDICTED: 21 kDa protein-like [Gossypium hirsutum]	gi|1029003141|ref|XP_016665502.1|	AT5G62360.1	21246.4	-1.28543	0.2305	-5.57669	2.45144e-08	2.60844e-06	16455.4	11623	10836.4	10530.9	35145.9	20863.1	39551.8	24965
ES	T1	Gohir.A03G059700.v2.1	PREDICTED: hexose carrier protein HEX6-like [Gossypium hirsutum]	gi|1029117963|ref|XP_016737471.1|	AT3G19930.2	317.183	-1.02464	0.218553	-4.68827	2.75528e-06	0.000131251	298.453	207.921	169.334	161.302	455.437	424.568	465.004	355.444
ES	T1	Gohir.A03G060500.v2.1	PREDICTED: peptide methionine sulfoxide reductase A1-like [Gossypium hirsutum]	gi|1029117946|ref|XP_016737461.1|	AT4G25130.1	2698.63	0.585303	0.169702	3.449	0.000562658	0.00828609	3226.14	2835.72	3211.33	3680.16	2540.07	1614.8	2185.75	2295.11
ES	T1	Gohir.A03G063500.v2.1	PREDICTED: probable pectate lyase 18 [Gossypium hirsutum]	gi|1029003105|ref|XP_016665485.1|	AT1G67750.1	95.9243	-2.14893	0.277305	-7.74934	9.2369e-15	3.89043e-12	53.5685	32.213	34.0672	22.3341	194.858	130.153	143.875	156.326
ES	T1	Gohir.A03G063800.v2.1	PREDICTED: leucine-rich repeat receptor-like serine/threonine/tyrosine-protein kinase SOBIR1 [Gossypium hirsutum]	gi|1029002835|ref|XP_016665345.1|	AT2G31880.1	52.6634	-1.70386	0.381222	-4.46947	7.84153e-06	0.000306447	42.6362	22.4515	18.0356	16.5438	70.3333	48.4708	80.57	122.266
ES	T1	Gohir.A03G067100.v2.1	PREDICTED: geranylgeranyl diphosphate reductase, chloroplastic-like [Gossypium hirsutum]	gi|1029003090|ref|XP_016665479.1|	AT1G74470.1	10388.9	-1.00203	0.204794	-4.89287	9.93744e-07	5.63701e-05	9675.13	6883.83	5593.03	5526.44	14405.6	14196.6	15594.9	11235.4
ES	T1	Gohir.A03G067200.v2.1	hypothetical protein GOBAR_AA14907 [Gossypium barbadense]	gi|1347707478|gb|PPS05744.1|	AT3G47510.1	63.4689	1.24406	0.281827	4.41425	1.01362e-05	0.000375314	74.34	65.4022	93.1837	124.078	39.2022	36.8019	31.077	43.6664
ES	T1	Gohir.A03G068600.v2.1	hypothetical protein GOBAR_AA11565 [Gossypium barbadense]	gi|1347711885|gb|PPS09085.1|	AT5G39380.5	8.06275	-2.64523	0.756108	-3.49848	0.000467921	0.0071709	3.27971	3.90461	2.00395	0	14.9891	18.8498	5.755	15.7199
ES	T1	Gohir.A03G071800.v2.1	PREDICTED: UDP-glycosyltransferase 89B1-like [Gossypium hirsutum]	gi|1029005598|ref|XP_016666692.1|	AT1G73880.1	107.257	-1.0332	0.240059	-4.30394	1.67789e-05	0.000556093	79.8062	56.6169	53.1047	91.8178	162.574	152.593	113.949	147.592
ES	T1	Gohir.A03G074500.v2.1	PREDICTED: kinesin-like protein KIF18A isoform X1 [Gossypium hirsutum]	gi|1029005572|ref|XP_016666677.1|	AT1G18550.1	27.422	-1.7576	0.506064	-3.47308	0.000514518	0.00772342	13.1188	17.5707	7.01383	12.4078	24.2131	78.0919	49.493	17.4666
ES	T1	Gohir.A03G075500.v2.1	PREDICTED: 28 kDa ribonucleoprotein, chloroplastic-like [Gossypium hirsutum]	gi|1029006194|ref|XP_016666962.1|	AT4G24770.2	1184.71	-0.542687	0.127085	-4.27028	1.95226e-05	0.000626882	1026.55	1006.41	908.792	915.697	1550.79	1368.85	1449.11	1251.48
ES	T1	Gohir.A03G076800.v2.1	hypothetical protein GOBAR_AA00173 [Gossypium barbadense]	gi|1347724538|gb|PPS20394.1|	NA	24.8081	2.28475	0.531932	4.2952	1.74533e-05	0.000573179	26.2376	16.5946	70.1383	51.2856	9.22404	3.59043	12.661	8.73328
ES	T1	Gohir.A03G079000.v2.1	PREDICTED: sugar transporter ERD6-like 6 isoform X1 [Gossypium hirsutum], PREDICTED: sugar transporter ERD6-like 6 isoform X2 [Gossypium hirsutum]	gi|1029005739|ref|XP_016666760.1|, gi|1029005743|ref|XP_016666762.1|	AT1G75220.1, AT1G75220.1	75.3947	1.47727	0.281922	5.23999	1.60582e-07	1.23911e-05	74.34	105.424	141.279	122.424	35.7432	28.7234	47.191	48.033
ES	T1	Gohir.A03G079300.v2.1	PREDICTED: protein EXPORTIN 1A-like isoform X2 [Gossypium arboreum]	gi|1050592250|ref|XP_017617467.1|	AT5G17020.1	10.5764	3.00983	0.806327	3.73276	0.000189391	0.00362026	6.55941	16.5946	17.0336	35.5691	0	4.48804	0	4.36664
ES	T1	Gohir.A03G086500.v2.1	PREDICTED: lysophospholipid acyltransferase 1-like [Gossypium hirsutum]	gi|1029005788|ref|XP_016666779.1|	AT1G12640.1	536.488	-0.604318	0.128888	-4.6887	2.74951e-06	0.000131248	467.905	406.08	392.774	436.755	599.563	671.411	660.674	656.743
ES	T1	Gohir.A03G087000.v2.1	PREDICTED: probable inactive receptor kinase At5g58300 [Gossypium hirsutum]	gi|1029006281|ref|XP_016667000.1|	AT5G58300.3	44.6792	-1.64359	0.343082	-4.79068	1.6622e-06	8.64008e-05	19.6782	13.6661	31.0612	22.3341	78.4043	89.7608	44.889	57.6396
ES	T1	Gohir.A03G088033.v2.1	NA	NA	NA	102.277	2.29262	0.468839	4.88999	1.00839e-06	5.70091e-05	40.4497	146.423	222.439	270.49	31.1311	58.3445	21.869	27.0732
ES	T1	Gohir.A03G088066.v2.1	PREDICTED: uncharacterized protein LOC107887038 isoform X2 [Gossypium hirsutum]	gi|1029005528|ref|XP_016666659.1|	NA	400.944	2.03206	0.393896	5.15887	2.48445e-07	1.7786e-05	194.596	549.574	871.719	962.019	106.076	231.583	124.308	167.679
ES	T1	Gohir.A03G091500.v2.1	PREDICTED: ABC transporter G family member 11-like [Gossypium arboreum]	gi|1050617288|ref|XP_017631401.1|	AT1G17840.1	446.968	-1.04903	0.186875	-5.61351	1.98258e-08	2.16478e-06	204.435	358.248	316.624	285.38	581.115	576.264	584.708	668.969
ES	T1	Gohir.A03G092300.v2.1	hypothetical protein GOBAR_AA25303 [Gossypium barbadense]	gi|1347695202|gb|PPR95368.1|	AT5G23730.1	420.272	-1.74401	0.354431	-4.9206	8.62782e-07	5.01227e-05	309.386	238.181	139.275	86.8547	927.016	680.387	595.067	386.011
ES	T1	Gohir.A03G097501.v2.1	PREDICTED: 30S ribosomal protein 3, chloroplastic-like [Gossypium hirsutum]	gi|1029005892|ref|XP_016666821.1|	AT1G68590.1	1660.48	-1.01672	0.230855	-4.40416	1.06193e-05	0.000388927	1469.31	1087.43	958.891	878.473	2763.75	2346.35	2352.64	1427.02
ES	T1	Gohir.A03G099000.v2.1	PREDICTED: homeobox-leucine zipper protein ATHB-13-like [Gossypium hirsutum]	gi|1029126271|ref|XP_016741502.1|	AT1G69780.1	77.2214	1.14848	0.275426	4.16985	3.04802e-05	0.000882825	94.0182	141.542	123.243	67.0022	51.8852	43.9828	47.191	48.9064
ES	T1	Gohir.A03G101900.v2.1	PREDICTED: expansin-A15-like [Gossypium hirsutum]	gi|1029006151|ref|XP_016666941.1|	AT2G03090.1	180.264	-1.5767	0.365796	-4.31032	1.63017e-05	0.00054404	124.629	81.9968	111.219	44.6681	199.47	232.48	479.967	167.679
ES	T1	Gohir.A03G105900.v2.1	PREDICTED: protein BIG GRAIN 1-like E [Gossypium arboreum]	gi|1050587137|ref|XP_017614904.1|	AT1G69160.1	24.4678	1.60903	0.406162	3.96155	7.44635e-05	0.00176195	49.1956	18.5469	39.077	40.5322	12.6831	12.5665	12.661	10.4799
ES	T1	Gohir.A03G106400.v2.1	PREDICTED: translin-associated protein X-like isoform X1 [Gossypium hirsutum], PREDICTED: translin-associated protein X-like isoform X2 [Gossypium hirsutum], PREDICTED: translin-associated protein X-like isoform X2 [Gossypium hirsutum]	gi|1029006462|ref|XP_016667082.1|, gi|1029006464|ref|XP_016667083.1|, gi|1029006464|ref|XP_016667083.1|	AT2G03780.1, AT2G03780.1, AT2G03780.3	128.54	0.641758	0.18576	3.45477	0.000550754	0.00815167	149.773	160.089	159.314	157.993	108.382	96.044	80.57	116.153
ES	T1	Gohir.A03G106750.v2.1	hypothetical protein F383_36274 [Gossypium arboreum]	gi|728829588|gb|KHG09031.1|	NA	122.687	1.19288	0.351226	3.39632	0.000682982	0.00950421	88.5521	141.542	199.393	253.947	41.5082	94.2488	61.003	101.306
ES	T1	Gohir.A03G108900.v2.1	PREDICTED: protein DETOXIFICATION 40-like [Gossypium arboreum]	gi|1050622914|ref|XP_017634297.1|	AT3G21690.1	332.029	-1.31466	0.244731	-5.37186	7.79301e-08	6.7676e-06	230.673	238.181	180.356	113.325	577.656	385.074	423.568	507.403
ES	T1	Gohir.A03G111700.v2.1	PREDICTED: LOW QUALITY PROTEIN: MACPF domain-containing protein At1g14780-like [Gossypium arboreum]	gi|1050620509|ref|XP_017633070.1|	AT1G14780.1	17.5315	3.30489	0.692477	4.77256	1.81896e-06	9.34289e-05	14.2121	10.7377	61.1205	41.3594	4.61202	2.69282	1.151	4.36664
ES	T1	Gohir.A03G112100.v2.1	PREDICTED: uncharacterized protein LOC107886335 [Gossypium hirsutum]	gi|1029003635|ref|XP_016665733.1|	AT2G01818.1	22.3311	-1.53164	0.408608	-3.74843	0.000177944	0.00344848	15.3053	11.7138	8.0158	10.7534	43.8142	26.9282	40.285	21.8332
ES	T1	Gohir.A03G112800.v2.1	PREDICTED: anthranilate synthase beta subunit 1, chloroplastic-like [Gossypium arboreum], PREDICTED: anthranilate synthase beta subunit 1, chloroplastic-like isoform X1 [Gossypium hirsutum]	gi|1050560632|ref|XP_017646051.1|, gi|1029003543|ref|XP_016665693.1|	AT1G25220.1, AT1G25155.1	70.1936	-1.95989	0.376514	-5.20535	1.93631e-07	1.44135e-05	50.2888	34.1653	11.0217	19.8525	142.973	109.508	111.647	82.0928
ES	T1	Gohir.A03G119200.v2.1	PREDICTED: pectinesterase-like [Gossypium hirsutum]	gi|1029027966|ref|XP_016677781.1|	AT1G23200.1	63.7889	3.02231	0.47577	6.35247	2.11891e-10	3.99604e-08	217.554	52.7122	99.1956	84.3731	18.4481	4.48804	19.567	13.9732
ES	T1	Gohir.A03G120000.v2.1	NA	NA	NA	158.036	1.3918	0.252265	5.51723	3.4438e-08	3.4881e-06	151.96	191.326	284.561	287.861	86.4754	87.9656	70.211	103.926
ES	T1	Gohir.A03G120900.v2.1	PREDICTED: serine carboxypeptidase-like 50 [Gossypium hirsutum]	gi|1028951990|ref|XP_016719395.1|	AT1G15000.1	282.655	-0.875714	0.17907	-4.89034	1.00664e-06	5.69739e-05	230.673	192.302	188.371	186.117	430.071	368.019	380.981	284.705
ES	T1	Gohir.A03G122300.v2.1	PREDICTED: putative 1-phosphatidylinositol-3-phosphate 5-kinase FAB1C isoform X2 [Gossypium arboreum]	gi|1050597018|ref|XP_017619999.1|	AT1G71010.1	19.2821	-1.47925	0.435824	-3.39415	0.000688408	0.00956129	17.4918	10.7377	8.0158	4.96313	25.3661	27.8258	34.53	25.3265
ES	T1	Gohir.A03G132200.v2.1	PREDICTED: uncharacterized WD repeat-containing protein alr3466-like [Gossypium hirsutum]	gi|1029004045|ref|XP_016665938.1|	AT1G24530.1	43.4361	1.52967	0.374937	4.07981	4.50721e-05	0.00119456	73.2468	86.8776	66.1304	31.4331	32.2841	16.1569	23.02	18.3399
ES	T1	Gohir.A03G134900.v2.1	PREDICTED: uncharacterized protein LOC107886547 [Gossypium hirsutum]	gi|1029004233|ref|XP_016666030.1|	AT1G05070.1	150.427	0.849797	0.24795	3.42729	0.00060963	0.00874344	153.053	170.827	243.48	207.624	98.0054	117.587	71.362	141.479
ES	T1	Gohir.A03G135300.v2.1	PREDICTED: inorganic phosphate transporter 2-1, chloroplastic [Gossypium arboreum]	gi|1050556696|ref|XP_017623300.1|	AT3G26570.2	1246.61	-0.491094	0.129029	-3.80606	0.000141197	0.00287295	1032.01	1154.79	1026.02	933.068	1463.16	1526.83	1536.58	1300.39
ES	T1	Gohir.A03G140900.v2.1	PREDICTED: probable alpha,alpha-trehalose-phosphate synthase [UDP-forming]	gi|1029004414|ref|XP_016666123.1|	AT1G23870.1	192.396	1.20537	0.314925	3.82749	0.000129456	0.00267715	124.629	247.943	329.65	370.58	95.6994	105.918	163.442	101.306
ES	T1	Gohir.A03G141600.v2.1	PREDICTED: WAT1-related protein At1g70260-like isoform X1 [Gossypium hirsutum]	gi|1029004382|ref|XP_016666105.1|	AT1G70260.1	51.2392	-3.34548	0.49485	-6.76059	1.37427e-11	3.21567e-09	16.3985	7.80922	1.00198	11.5806	53.0382	127.46	132.365	60.2596
ES	T1	Gohir.A03G147200.v2.1	PREDICTED: 50S ribosomal protein L15, chloroplastic-like [Gossypium hirsutum]	gi|1029004490|ref|XP_016666154.1|	AT3G25920.1	3124.83	-0.889023	0.194765	-4.5646	5.00447e-06	0.000213628	2710.13	2031.37	2065.07	1958.78	5152.78	3689.17	4385.31	3005.99
ES	T1	Gohir.A03G149900.v2.1	PREDICTED: protein DETOXIFICATION 12-like [Gossypium hirsutum]	gi|1029004695|ref|XP_016666250.1|	AT1G15170.1	26.7136	-1.97707	0.520468	-3.79863	0.000145498	0.00294503	18.585	17.5707	6.01185	1.65438	50.7322	30.5187	37.983	50.653
ES	T1	Gohir.A03G150100.v2.1	PREDICTED: BAG family molecular chaperone regulator 6-like [Gossypium hirsutum]	gi|1029004689|ref|XP_016666247.1|	AT1G12060.1	146.033	-1.88641	0.423772	-4.45147	8.52854e-06	0.000327166	129.002	63.4499	28.0553	28.9516	342.443	228.89	184.16	163.312
ES	T1	Gohir.A03G150600.v2.1	PREDICTED: glycerophosphodiester phosphodiesterase GDPD1, chloroplastic-like [Gossypium arboreum]	gi|1050641768|ref|XP_017644058.1|	AT3G02040.1	91.5754	2.01125	0.366248	5.4915	3.98543e-08	3.94964e-06	65.5941	98.5914	207.409	215.069	33.4371	34.1091	42.587	35.8064
ES	T1	Gohir.A03G154500.v2.1	PREDICTED: receptor-like protein kinase HSL1 isoform X1 [Gossypium hirsutum]	gi|1029004932|ref|XP_016666356.1|	AT1G28440.1	396.199	-0.777661	0.169648	-4.58398	4.56211e-06	0.000198432	370.607	251.847	267.527	278.762	470.426	466.756	502.987	560.676
ES	T1	Gohir.A03G157400.v2.1	PREDICTED: expansin-B3-like [Gossypium arboreum]	gi|1050620391|ref|XP_017633012.1|	AT2G20750.1	48.7772	-3.78169	0.396319	-9.54204	1.40049e-21	1.53878e-18	9.83912	9.76153	5.00988	2.48156	74.9453	108.611	103.59	75.9795
ES	T1	Gohir.A03G162700.v2.1	hypothetical protein GOBAR_AA09787 [Gossypium barbadense]	gi|1347714033|gb|PPS10858.1|	AT4G03210.1	1001.55	3.71243	1.0016	3.70651	0.000210138	0.00391496	90.7385	677.45	1351.66	5324.61	103.77	165.16	193.368	105.673
ES	T1	Gohir.A03G163700.v2.1	hypothetical protein GOBAR_AA18644 [Gossypium barbadense]	gi|1347703151|gb|PPS02023.1|	AT5G04890.1	30.1175	-1.39208	0.403234	-3.4523	0.000555829	0.00821408	22.9579	20.4992	11.0217	12.4078	25.3661	62.8325	51.795	34.0598
ES	T1	Gohir.A03G164600.v2.1	PREDICTED: photosystem II stability/assembly factor HCF136, chloroplastic [Gossypium arboreum]	gi|1050618430|ref|XP_017631980.1|	AT5G23120.2	3423.1	-0.728956	0.160828	-4.53251	5.82883e-06	0.000241476	3223.95	2618.04	2119.18	2344.25	4612.02	4207.99	4435.95	3823.43
ES	T1	Gohir.A03G165100.v2.1	PREDICTED: porphobilinogen deaminase, chloroplastic-like [Gossypium hirsutum]	gi|1029005183|ref|XP_016666480.1|	AT5G08280.1	722.94	-0.61507	0.140292	-4.38421	1.16407e-05	0.00041579	548.804	597.405	587.158	550.907	864.754	985.573	916.196	732.722
ES	T1	Gohir.A03G171700.v2.1	PREDICTED: uncharacterized protein LOC108476281 isoform X1 [Gossypium arboreum], PREDICTED: uncharacterized protein LOC108476281 isoform X1 [Gossypium arboreum]	gi|1050622215|ref|XP_017633935.1|, gi|1050622215|ref|XP_017633935.1|	AT5G64550.1, AT5G64550.1	387.648	1.08326	0.308744	3.50861	0.000450456	0.00699016	278.775	475.386	474.936	877.646	239.825	209.143	204.878	340.598
ES	T1	Gohir.A03G172300.v2.1	hypothetical protein GOBAR_AA21017 [Gossypium barbadense]	gi|1347700320|gb|PPR99648.1|	AT5G02600.2	32.3839	-3.13579	0.518091	-6.05259	1.42538e-09	2.16993e-07	4.37294	13.6661	7.01383	1.65438	69.1803	87.9656	40.285	34.9331
ES	T1	Gohir.A03G172800.v2.1	PREDICTED: chlorophyll a-b binding protein CP24 10A, chloroplastic [Gossypium arboreum]	gi|1050621554|ref|XP_017633596.1|	AT1G15820.1	25193.7	-0.862834	0.194724	-4.43106	9.37704e-06	0.000352892	23628.1	18073.5	15043.7	14762	36423.4	32396.5	36050.5	25171.9
ES	T1	Gohir.A03G173000.v2.1	bacterial-induced peroxidase [Gossypium tomentosum]	gi|345104347|gb|AEN70995.1|	AT5G39580.1	5.36403	-4.4193	1.27807	-3.45781	0.000544592	0.00808839	0	0	1.00198	0.827188	12.6831	19.7474	6.906	1.74666
ES	T1	Gohir.A03G175300.v2.1	PREDICTED: LMBR1 domain-containing protein 2 homolog isoform X2 [Gossypium hirsutum], PREDICTED: LMBR1 domain-containing protein 2 homolog isoform X2 [Gossypium hirsutum]	gi|1029006639|ref|XP_016667168.1|, gi|1029006639|ref|XP_016667168.1|	AT5G65290.1, AT5G65290.1	21.6427	-1.97083	0.440082	-4.47832	7.52311e-06	0.000296825	12.0256	3.90461	5.00988	14.0622	32.2841	42.1876	32.228	31.4398
ES	T1	Gohir.A03G175400.v2.1	PREDICTED: dicarboxylate transporter 2.1, chloroplastic-like [Gossypium hirsutum]	gi|1029006635|ref|XP_016667166.1|	AT5G64290.1	359.231	-0.904946	0.196412	-4.60738	4.07778e-06	0.000180789	292.987	305.536	196.387	205.97	453.131	482.015	535.215	402.604
ES	T1	Gohir.A03G176000.v2.1	hypothetical protein GOBAR_AA29254 [Gossypium barbadense]	gi|1347690227|gb|PPR91427.1|	AT4G24570.1	42.2733	-2.64206	0.621106	-4.2538	2.10169e-05	0.000664314	15.3053	14.6423	7.01383	9.92625	44.9672	12.5665	49.493	184.272
ES	T1	Gohir.A03G177200.v2.1	PREDICTED: MADS-box protein AGL24-like isoform X1 [Gossypium hirsutum], PREDICTED: MADS-box protein SVP-like isoform X2 [Gossypium hirsutum], PREDICTED: MADS-box protein SVP-like isoform X2 [Gossypium hirsutum]	gi|1029005458|ref|XP_016666624.1|, gi|1029005460|ref|XP_016666625.1|, gi|1029005460|ref|XP_016666625.1|	AT2G22540.3, AT2G22540.3, AT2G22540.3	397.655	-1.46854	0.336046	-4.37007	1.24209e-05	0.000439929	355.302	188.397	176.348	124.905	945.464	467.654	543.272	379.898
ES	T1	Gohir.A03G178500.v2.1	PREDICTED: MADS-box transcription factor 23-like isoform X2 [Gossypium raimondii]	gi|823160476|ref|XP_012480080.1|	AT2G14210.1	30.1743	1.38501	0.406791	3.40471	0.000662352	0.00933016	25.1444	58.5692	35.0691	56.2488	9.22404	19.7474	13.812	23.5799
ES	T1	Gohir.A03G181300.v2.1	PREDICTED: uncharacterized protein LOC107888133 [Gossypium hirsutum]	gi|1029007741|ref|XP_016667761.1|	AT4G33800.2	32.6158	-2.17254	0.3679	-5.90525	3.52104e-09	4.80974e-07	12.0256	17.5707	8.0158	9.92625	44.9672	71.8086	52.946	43.6664
ES	T1	Gohir.A03G183800.v2.1	PREDICTED: 40S ribosomal protein S29 [Theobroma cacao]	gi|590687259|ref|XP_007042613.1|	AT4G33865.1	271.919	-0.880204	0.224022	-3.9291	8.5266e-05	0.00194736	249.258	173.755	162.32	180.327	395.481	353.657	421.266	239.292
ES	T1	Gohir.A03G186700.v2.1	hypothetical protein GOBAR_AA32033 [Gossypium barbadense]	gi|1347686564|gb|PPR88647.1|	AT4G34190.1	2076.71	-0.785597	0.186546	-4.21127	2.53938e-05	0.000764416	2022.49	1555.99	1230.43	1291.24	3062.38	2599.47	2510.33	2341.39
ES	T1	Gohir.A03G190100.v2.1	PREDICTED: uncharacterized protein LOC107928006 isoform X1 [Gossypium hirsutum]	gi|1028942823|ref|XP_016714649.1|	AT2G15695.1	183.85	-0.57741	0.165623	-3.4863	0.000489754	0.00742714	156.333	137.638	148.292	147.239	237.519	197.474	246.314	199.992
ES	T1	Gohir.A03G191400.v2.1	PREDICTED: sodium channel modifier 1-like [Gossypium hirsutum], PREDICTED: sodium channel modifier 1-like [Gossypium hirsutum]	gi|1028942456|ref|XP_016714454.1|, gi|1028942456|ref|XP_016714454.1|	NA, NA	65.5077	1.06761	0.304197	3.50961	0.000448768	0.00697039	52.4753	74.1876	115.227	112.498	46.1202	33.2115	41.436	48.9064
ES	T1	Gohir.A03G194800.v2.1	PREDICTED: protein RADIALIS-like 1 [Gossypium hirsutum]	gi|1028942567|ref|XP_016714514.1|	AT4G39250.1	126.114	-3.3459	0.744497	-4.49417	6.98411e-06	0.000280408	44.8227	33.1892	6.01185	6.6175	309.005	181.317	322.28	105.673
ES	T1	Gohir.A03G195800.v2.1	hypothetical protein GOBAR_AA14719 [Gossypium barbadense]	gi|1347707711|gb|PPS05952.1|	AT4G39210.2	3216.15	1.44242	0.222639	6.47872	9.25057e-11	1.84799e-08	5595.18	5645.09	4068.02	3501.49	1813.68	1499	1306.38	2300.35
ES	T1	Gohir.A03G197600.v2.1	PREDICTED: purple acid phosphatase 2-like [Gossypium hirsutum]	gi|1028942851|ref|XP_016714665.1|	AT2G16430.2	59.7666	-1.26154	0.333591	-3.78169	0.000155767	0.00309587	57.9415	36.1176	30.0593	17.3709	85.3224	68.2182	100.137	82.9661
ES	T1	Gohir.A03G199400.v2.1	PREDICTED: epimerase family protein SDR39U1 homolog, chloroplastic [Gossypium arboreum]	gi|1050619125|ref|XP_017632337.1|	AT2G21280.1	1823.94	-0.81129	0.20663	-3.92629	8.62662e-05	0.00196399	1863.97	1223.12	1172.31	1038.12	2696.88	2340.96	2383.72	1872.41
ES	T1	Gohir.A03G200100.v2.1	hypothetical protein GOBAR_AA04582 [Gossypium barbadense]	gi|1347719739|gb|PPS15976.1|	AT4G38840.1	33.6838	-2.79498	0.469428	-5.95402	2.61634e-09	3.70406e-07	17.4918	10.7377	3.00593	3.30875	53.0382	54.7541	81.721	45.413
ES	T1	Gohir.A03G200200.v2.1	hypothetical protein GOBAR_AA04583 [Gossypium barbadense]	gi|1347719740|gb|PPS15977.1|	AT4G38840.1	125.252	-2.13757	0.299585	-7.1351	9.67171e-13	2.77743e-10	60.1279	49.7838	48.0948	28.1244	307.852	185.805	177.254	144.972
ES	T1	Gohir.A03G200600.v2.1	hypothetical protein GOBAR_AA04587 [Gossypium barbadense]	gi|1347719744|gb|PPS15981.1|	AT4G38840.1	326.412	-1.51711	0.278547	-5.44653	5.13631e-08	4.87969e-06	245.978	170.827	163.322	96.781	626.082	469.449	508.742	330.118
ES	T1	Gohir.A03G200900.v2.1	PREDICTED: auxin-induced protein 15A-like [Gossypium hirsutum]	gi|1028942744|ref|XP_016714607.1|	AT4G38840.1	141.902	-1.63415	0.244799	-6.67548	2.46433e-11	5.46281e-09	77.6197	75.1638	70.1383	53.7672	276.721	195.678	239.408	146.719
ES	T1	Gohir.A03G201000.v2.1	hypothetical protein GOBAR_AA04597 [Gossypium barbadense]	gi|1347719754|gb|PPS15991.1|	AT4G38840.1	90.4448	-1.60373	0.303143	-5.29036	1.22074e-07	9.8888e-06	68.8738	34.1653	40.079	36.3963	200.623	113.996	122.006	107.419
ES	T1	Gohir.A03G201300.v2.1	hypothetical protein GOBAR_AA04583 [Gossypium barbadense]	gi|1347719740|gb|PPS15977.1|	AT4G38840.1	51.4241	-1.56155	0.44661	-3.49646	0.000471483	0.00721472	34.9835	38.07	24.0474	7.44469	92.2404	100.532	78.268	35.8064
ES	T1	Gohir.A03G201400.v2.1	PREDICTED: auxin-induced protein 15A-like [Gossypium raimondii]	gi|823267112|ref|XP_012466233.1|	AT4G38840.1	25.8014	-2.34484	0.553808	-4.23403	2.29544e-05	0.00071132	4.37294	20.4992	4.0079	4.96313	71.4863	40.3923	37.983	22.7065
ES	T1	Gohir.A03G204000.v2.1	PREDICTED: chaperone protein dnaJ 11, chloroplastic-like [Gossypium hirsutum]	gi|1028942490|ref|XP_016714472.1|	AT4G36040.1	28.3394	4.25469	0.701096	6.06862	1.29014e-09	2.00634e-07	15.3053	36.1176	113.223	50.4584	6.91803	1.79522	1.151	1.74666
ES	T1	Gohir.A03G205200.v2.1	hypothetical protein GOBAR_AA19530 [Gossypium barbadense]	gi|1347702116|gb|PPS01152.1|	AT2G16850.1	72.9463	-1.48792	0.414562	-3.58914	0.000331776	0.0055269	67.7806	50.7599	24.0474	11.5806	117.607	127.46	94.382	89.9528
ES	T1	Gohir.A03G211300.v2.1	PREDICTED: protein RETICULATA-RELATED 1, chloroplastic-like [Gossypium hirsutum]	gi|1028968170|ref|XP_016727610.1|	AT5G24690.1	599.779	-0.554921	0.158577	-3.49939	0.000466323	0.00715293	592.534	436.34	423.836	490.522	795.574	692.953	722.828	643.643
ES	T1	Gohir.A03G212100.v2.1	PREDICTED: phosphatidylinositol 4-phosphate 5-kinase 8-like [Gossypium hirsutum]	gi|1028968158|ref|XP_016727605.1|	AT1G60890.1	262.126	1.61964	0.228974	7.07345	1.51123e-12	4.15113e-10	267.843	425.603	380.751	507.066	115.301	107.713	159.989	132.746
ES	T1	Gohir.A03G212200.v2.1	PREDICTED: organ-specific protein P4-like [Gossypium hirsutum]	gi|1028968132|ref|XP_016727591.1|	AT1G49310.1	109.244	0.880875	0.243659	3.6152	0.000300113	0.0051331	104.951	139.59	123.243	197.698	84.1694	81.6823	77.117	65.4996
ES	T1	Gohir.A03G212400.v2.1	PREDICTED: peptide methionine sulfoxide reductase B5-like [Gossypium hirsutum]	gi|1028968122|ref|XP_016727586.1|	AT4G21860.4	270.289	-0.686621	0.197664	-3.47368	0.000513374	0.00771084	247.071	238.181	176.348	167.092	388.563	289.927	362.565	292.565
ES	T1	Gohir.A03G213000.v2.1	PREDICTED: LL-diaminopimelate aminotransferase, chloroplastic isoform X1 [Gossypium hirsutum], PREDICTED: LL-diaminopimelate aminotransferase, chloroplastic isoform X2 [Gossypium hirsutum]	gi|1028968138|ref|XP_016727595.1|, gi|1028968140|ref|XP_016727596.1|	AT4G33680.1, AT4G33680.1	1067.57	-1.0001	0.183548	-5.44868	5.07463e-08	4.83017e-06	934.716	675.498	633.249	603.847	1601.52	1390.39	1531.98	1169.39
ES	T1	Gohir.A03G213200.v2.1	PREDICTED: DUF21 domain-containing protein At2g14520-like isoform X1 [Gossypium hirsutum], PREDICTED: DUF21 domain-containing protein At2g14520-like isoform X1 [Gossypium hirsutum]	gi|1028968142|ref|XP_016727597.1|, gi|1028968142|ref|XP_016727597.1|	AT2G14520.4, AT2G14520.3	696.564	0.808156	0.231802	3.48641	0.000489548	0.00742714	625.331	812.159	781.541	1326.81	600.716	508.046	445.437	472.47
ES	T1	Gohir.A03G213400.v2.1	PREDICTED: uncharacterized protein LOC107938879 [Gossypium hirsutum]	gi|1028968180|ref|XP_016727615.1|	AT3G19680.1	90.7939	2.19725	0.466026	4.71486	2.41876e-06	0.000118344	45.9159	220.611	105.207	224.168	18.4481	21.5426	56.399	34.0598
ES	T1	Gohir.A03G216000.v2.1	hypothetical protein GOBAR_AA29828 [Gossypium barbadense], hypothetical protein GOBAR_AA29828 [Gossypium barbadense]	gi|1347689502|gb|PPR90858.1|, gi|1347689502|gb|PPR90858.1|	AT1G57680.3, AT1G57680.3	448.953	1.2907	0.345706	3.73353	0.000188817	0.00361348	258.004	660.855	527.039	1103.47	193.705	237.866	279.693	330.991
ES	T1	Gohir.A03G216800.v2.1	PREDICTED: photosystem I reaction center subunit psaK, chloroplastic-like [Gossypium hirsutum]	gi|1028967311|ref|XP_016727176.1|	AT1G30380.1	17530.8	-0.748236	0.199716	-3.74649	0.000179324	0.00347123	16611.7	14262.6	11031.8	10430	26324.3	20819.1	23863.7	16903.3
ES	T1	Gohir.A04G001100.v2.1	PREDICTED: photosystem I reaction center subunit V, chloroplastic-like [Gossypium hirsutum]	gi|1028949975|ref|XP_016718366.1|	AT1G55670.1	11186.8	-1.2177	0.248067	-4.90877	9.16497e-07	5.28182e-05	9647.8	7666.7	5189.23	4406.43	17220.1	15810.5	17904.9	11648.4
ES	T1	Gohir.A04G005600.v2.1	PREDICTED: uncharacterized membrane protein At1g06890-like [Gossypium hirsutum]	gi|1028949942|ref|XP_016718349.1|	AT5G55950.1	77.6312	-0.856102	0.251682	-3.40153	0.000670105	0.00940116	78.7129	50.7599	52.1027	40.5322	85.3224	111.303	100.137	102.179
ES	T1	Gohir.A04G005900.v2.1	PREDICTED: probable pectate lyase 18 [Gossypium hirsutum]	gi|1028950213|ref|XP_016718474.1|	AT5G55720.1	18.8058	-4.62641	0.873717	-5.29509	1.18958e-07	9.72875e-06	1.09324	4.88076	0	0	25.3661	84.3751	17.265	17.4666
ES	T1	Gohir.A04G009700.v2.1	PREDICTED: scarecrow-like protein 5 [Gossypium hirsutum]	gi|1028953877|ref|XP_016720366.1|	AT1G50600.2	66.6134	0.95756	0.236998	4.04037	5.33666e-05	0.00136294	84.1791	77.1161	108.213	82.7188	46.1202	51.1636	37.983	45.413
ES	T1	Gohir.A04G012526.v2.1	PREDICTED: small ubiquitin-related modifier 1-like isoform X2 [Gossypium raimondii]	gi|823222323|ref|XP_012443872.1|	AT5G55160.1	1211.59	1.0677	0.229773	4.64676	3.37183e-06	0.000153947	1626.73	1202.62	2171.28	1560.08	970.83	559.21	924.253	677.702
ES	T1	Gohir.A04G023900.v2.1	PREDICTED: transcription factor bHLH123-like isoform X1 [Gossypium hirsutum], PREDICTED: transcription factor bHLH123-like isoform X2 [Gossypium hirsutum]	gi|1028972713|ref|XP_016729812.1|, gi|1028972715|ref|XP_016729813.1|	AT3G20640.1, AT3G20640.1	21.0982	-1.47735	0.403828	-3.65836	0.000253831	0.00454451	6.55941	9.76153	12.0237	15.7166	27.6721	32.3139	40.285	24.4532
ES	T1	Gohir.A04G024600.v2.1	PREDICTED: uncharacterized protein LOC107948640 [Gossypium hirsutum]	gi|1029120617|ref|XP_016738751.1|	AT4G27435.1	1114.84	0.93194	0.22938	4.06286	4.84745e-05	0.00126159	974.073	1274.86	1491.94	2109.33	811.716	755.786	867.854	633.163
ES	T1	Gohir.A04G024700.v2.1	PREDICTED: protochlorophyllide reductase, chloroplastic-like [Gossypium hirsutum]	gi|1029120615|ref|XP_016738750.1|	AT5G54190.1	4138.81	-0.649425	0.191025	-3.39969	0.000674622	0.009429	3313.6	3537.58	2691.31	3347.63	4570.51	5578.63	6404.16	3667.1
ES	T1	Gohir.A04G025650.v2.1	PREDICTED: dynein light chain 1, cytoplasmic-like [Gossypium raimondii]	gi|823221885|ref|XP_012443639.1|	AT4G27360.1	148.516	-1.79243	0.419989	-4.26782	1.97395e-05	0.000631039	99.4844	83.9491	59.1166	23.9884	395.481	163.365	247.465	115.279
ES	T1	Gohir.A04G026100.v2.1	hypothetical protein GOBAR_AA38265 [Gossypium barbadense]	gi|1347677731|gb|PPR82451.1|	AT5G54270.1	18844.3	-1.12827	0.310001	-3.63957	0.000273096	0.00479598	19776.6	13491.4	7831.44	6219.62	30641.1	25223.7	28107.4	19463
ES	T1	Gohir.A04G029200.v2.1	PREDICTED: thioredoxin-like [Gossypium hirsutum]	gi|1029120622|ref|XP_016738753.1|	AT3G15360.1	462.6	1.22526	0.248818	4.92433	8.46485e-07	4.92325e-05	482.117	562.264	810.598	735.37	386.257	225.3	305.015	193.879
ES	T1	Gohir.A04G035600.v2.1	PREDICTED: 30S ribosomal protein S20, chloroplastic-like [Gossypium hirsutum]	gi|1029120895|ref|XP_016738884.1|	AT3G15190.1	2069.74	-0.585493	0.171126	-3.42141	0.00062297	0.00889187	1919.72	1503.28	1680.31	1517.89	2956.31	2263.77	2761.25	1955.38
ES	T1	Gohir.A04G039120.v2.1	maturase K (chloroplast) [Gossypium hirsutum]	gi|91208883|ref|YP_538916.1|	ATCG00040.1	255.2	-0.973447	0.270858	-3.59393	0.000325721	0.00544939	254.724	174.731	169.334	90.9906	364.35	318.651	386.736	282.085
ES	T1	Gohir.A04G042000.v2.1	PREDICTED: uroporphyrinogen decarboxylase 1, chloroplastic-like [Gossypium hirsutum]	gi|1029031632|ref|XP_016679596.1|	AT3G14930.2	1109.07	-0.957887	0.189517	-5.05436	4.31847e-07	2.8236e-05	983.912	692.092	731.442	608.81	1549.64	1636.34	1522.77	1147.55
ES	T1	Gohir.A04G044400.v2.1	PREDICTED: probable LRR receptor-like serine/threonine-protein kinase At1g53440 [Gossypium arboreum]	gi|1050631300|ref|XP_017638587.1|	AT1G53440.1	198.373	-1.30301	0.341011	-3.82102	0.000132899	0.00273382	165.079	146.423	55.1087	91.8178	274.415	380.586	156.536	317.018
ES	T1	Gohir.A04G045000.v2.1	PREDICTED: uncharacterized protein LOC108482681 isoform X2 [Gossypium arboreum]	gi|1050636435|ref|XP_017641291.1|	NA	1612.14	1.61862	0.348429	4.64547	3.39299e-06	0.000154633	2644.54	1458.37	3082.08	2542.77	1488.53	388.664	653.768	638.403
ES	T1	Gohir.A04G045200.v2.1	PREDICTED: uncharacterized protein LOC108452780 [Gossypium arboreum]	gi|1050570579|ref|XP_017606060.1|	NA	585.585	4.6029	0.584968	7.86864	3.58507e-15	1.58945e-12	626.424	548.598	1734.42	1589.85	72.6393	17.9522	34.53	60.2596
ES	T1	Gohir.A04G048000.v2.1	Elongation factor 2 [Gossypium arboreum]	gi|728841562|gb|KHG21005.1|	AT1G56070.3	3004.61	-0.425289	0.123859	-3.43364	0.000595529	0.00861161	2480.55	2510.66	2543.01	2723.93	3378.3	3351.67	3957.14	3091.58
ES	T1	Gohir.A04G050966.v2.1	PREDICTED: ribosome-binding ATPase YchF [Gossypium arboreum]	gi|1050564736|ref|XP_017602863.1|	AT1G56050.1	49.6407	-1.65858	0.288663	-5.74573	9.15265e-09	1.10934e-06	20.7715	24.4038	19.0375	30.6059	79.5574	81.6823	85.174	55.893
ES	T1	Gohir.A04G051032.v2.1	PREDICTED: ribosome-binding ATPase YchF-like [Gossypium hirsutum]	gi|1029120174|ref|XP_016738553.1|	AT1G56050.1	151.834	-1.10324	0.265002	-4.16315	3.13889e-05	0.000904331	76.5265	77.1161	107.211	124.078	267.497	244.149	181.858	136.239
ES	T1	Gohir.A04G051900.v2.1	PREDICTED: activator of 90 kDa heat shock protein ATPase homolog [Gossypium hirsutum]	gi|1029120114|ref|XP_016738524.1|	AT3G12050.1	749.409	-1.18807	0.251107	-4.73132	2.23059e-06	0.000110528	739.027	351.415	352.695	386.297	1103.43	1061.87	1168.26	832.281
ES	T1	Gohir.A04G052200.v2.1	PREDICTED: tRNA pseudouridine synthase A-like isoform X1 [Gossypium hirsutum], PREDICTED: tRNA pseudouridine synthase A-like isoform X2 [Gossypium hirsutum]	gi|1029120034|ref|XP_016738486.1|, gi|1029120036|ref|XP_016738487.1|	AT5G35400.1, AT5G35400.1	93.6445	0.779703	0.215277	3.62185	0.000292499	0.00505419	92.925	107.377	136.269	136.486	71.4863	70.0134	65.607	68.9929
ES	T1	Gohir.A04G055200.v2.1	PREDICTED: RNA-binding protein CP33, chloroplastic-like [Gossypium hirsutum]	gi|1029077205|ref|XP_016698814.1|	AT3G52380.1	1785.92	-0.528237	0.132918	-3.97417	7.06248e-05	0.00168991	1642.04	1429.09	1356.67	1421.94	2330.22	1925.37	2250.2	1931.8
ES	T1	Gohir.A04G056400.v2.1	PREDICTED: uncharacterized protein LOC107948510 isoform X2 [Gossypium hirsutum], PREDICTED: uncharacterized protein LOC107948510 isoform X6 [Gossypium hirsutum], PREDICTED: uncharacterized protein LOC108460425 isoform X4 [Gossypium arboreum], PREDICTED: uncharacterized protein LOC108460425 isoform X5 [Gossypium arboreum], PREDICTED: uncharacterized protein LOC108460425 isoform X5 [Gossypium arbor…	gi|1029120212|ref|XP_016738574.1|, gi|1029120220|ref|XP_016738578.1|, gi|1050588178|ref|XP_017615409.1|, gi|1050588180|ref|XP_017615410.1|, gi|1050588180|ref|XP_017615410.1|, gi|1029120212|ref|XP_016738574.1|, gi|1050588178|ref|XP_017615409.1|, gi|1050588178|ref|XP_017615409.1|, gi|1029120220|ref|XP_016738578.1|	AT3G43590.1, AT3G43590.1, AT3G43590.1, AT3G43590.1, AT3G43590.1, AT3G43590.1, AT3G43590.1, AT3G43590.1, AT3G43590.1	218.167	0.674929	0.190143	3.54959	0.000385828	0.00620837	250.351	231.348	275.543	316.813	134.902	190.293	153.083	193.005
ES	T1	Gohir.A04G058000.v2.1	PREDICTED: enoyl-[acyl-carrier-protein]	gi|1050646629|ref|XP_017646629.1|	AT2G05990.2	128.562	-0.941385	0.276196	-3.4084	0.000653456	0.00925384	113.696	111.281	56.1106	71.9653	156.809	220.812	123.157	174.666
ES	T1	Gohir.A04G061100.v2.1	PREDICTED: 2-Cys peroxiredoxin BAS1, chloroplastic-like [Gossypium hirsutum]	gi|1029120356|ref|XP_016738633.1|	AT5G06290.1	9260.57	-0.540726	0.150059	-3.60342	0.000314058	0.00530342	9344.98	7361.17	6625.06	6849.94	11954.4	10879.9	11161.2	9907.9
ES	T1	Gohir.A04G061900.v2.1	PREDICTED: signal recognition particle 54 kDa protein, chloroplastic-like [Gossypium hirsutum]	gi|1029119961|ref|XP_016738451.1|	AT5G03940.1	1125.05	-0.5336	0.116859	-4.5662	4.96633e-06	0.000212359	1005.78	888.299	911.798	872.683	1335.18	1421.81	1255.74	1309.12
ES	T1	Gohir.A04G065200.v2.1	PREDICTED: high-light-induced protein, chloroplastic-like isoform X1 [Gossypium hirsutum], PREDICTED: high-light-induced protein, chloroplastic-like isoform X1 [Gossypium hirsutum], PREDICTED: high-light-induced protein, chloroplastic-like isoform X2 [Gossypium hirsutum], PREDICTED: high-light-induced protein, chloroplastic-like isoform X2 [Gossypium hirsutum]	gi|1029103829|ref|XP_016693633.1|, gi|1029103829|ref|XP_016693633.1|, gi|1029103831|ref|XP_016693641.1|, gi|1029103831|ref|XP_016693641.1|	AT5G02120.1, AT5G02120.1, AT5G02120.1, AT5G02120.1	1943.09	-0.733671	0.208273	-3.52264	0.000427267	0.00670948	1867.25	1353.92	1374.71	1241.61	3216.88	2122.84	2541.41	1826.13
ES	T1	Gohir.A04G068500.v2.1	PREDICTED: uncharacterized protein At3g50808-like [Gossypium hirsutum]	gi|1029119189|ref|XP_016738088.1|	AT2G27930.4	8.884	-3.00644	0.851568	-3.53048	0.000414805	0.00657418	2.18647	4.88076	1.00198	0	12.6831	33.2115	5.755	11.3533
ES	T1	Gohir.A04G068800.v2.1	PREDICTED: beta-fructofuranosidase, insoluble isoenzyme 1-like isoform X1 [Gossypium arboreum]	gi|1050554647|ref|XP_017620669.1|	AT2G36190.1	21.9815	-1.62771	0.39176	-4.15486	3.25481e-05	0.000923971	14.2121	8.78537	12.0237	8.27188	33.4371	41.29	33.379	24.4532
ES	T1	Gohir.A04G068900.v2.1	PREDICTED: 40S ribosomal protein S14-like [Gossypium hirsutum]	gi|1029119637|ref|XP_016738297.1|	AT3G52580.1	434.429	-0.678609	0.198737	-3.4146	0.000638759	0.00907623	339.996	281.132	363.717	350.728	609.94	566.39	601.973	361.558
ES	T1	Gohir.A04G069400.v2.1	UDP-glycosyltransferase 73C6-like [Gossypium hirsutum]	gi|1031986913|ref|NP_001314468.1|	AT2G36800.1	530.772	-0.898841	0.244527	-3.67584	0.000237072	0.00431769	548.804	378.747	313.618	242.366	717.169	565.493	650.315	829.661
ES	T1	Gohir.A04G069500.v2.1	PREDICTED: UDP-glycosyltransferase 73C1-like [Gossypium hirsutum]	gi|1029119163|ref|XP_016738076.1|	AT2G36760.1	695.348	-1.0633	0.210222	-5.05799	4.23692e-07	2.78107e-05	638.449	447.078	337.666	378.025	1075.75	819.516	923.102	943.194
ES	T1	Gohir.A04G070500.v2.1	aquaporin TIP1-1 [Gossypium hirsutum]	gi|1031985768|ref|NP_001313803.1|	AT2G36830.1	9462.62	-1.49317	0.273911	-5.4513	5.00023e-08	4.77735e-06	7413.23	4571.32	3856.6	4001.93	11792.9	13930.9	20880.3	9253.78
ES	T1	Gohir.A04G076200.v2.1	elongation factor 1-alpha-like [Gossypium hirsutum]	gi|1031985370|ref|NP_001314299.1|	AT5G60390.3	1395.46	-0.670285	0.16496	-4.06332	4.83803e-05	0.00126043	1000.31	989.819	1127.22	1189.5	1767.56	1907.42	1894.55	1287.29
ES	T1	Gohir.A04G076300.v2.1	PREDICTED: uncharacterized protein LOC107933657 isoform X1 [Gossypium hirsutum]	gi|1029109333|ref|XP_016721410.1|	AT3G07220.1	237.552	0.809356	0.181368	4.4625	8.1009e-06	0.000313504	268.936	293.822	320.632	327.566	162.574	167.853	141.573	217.459
ES	T1	Gohir.A04G076500.v2.1	elongation factor 1-alpha-like [Gossypium hirsutum]	gi|1031985370|ref|NP_001314299.1|	AT5G60390.3	1533.25	-0.614693	0.166046	-3.70195	0.000213952	0.00396974	1105.26	1097.2	1219.4	1422.76	1822.9	2095.91	2051.08	1451.47
ES	T1	Gohir.A04G077100.v2.1	hypothetical protein F383_28297 [Gossypium arboreum]	gi|728841692|gb|KHG21135.1|	AT5G02830.1	1294.51	-0.562476	0.154654	-3.637	0.000275831	0.00483153	1249.57	1120.62	867.711	944.648	1533.5	1557.35	1407.67	1675.04
ES	T1	Gohir.A04G078300.v2.1	PREDICTED: probable membrane-associated kinase regulator 3 [Gossypium hirsutum]	gi|1029119743|ref|XP_016738350.1|	AT2G39370.1	29.0468	-1.92597	0.462911	-4.16055	3.17482e-05	0.00091042	19.6782	14.6423	1.00198	13.235	38.0492	50.266	48.342	47.1597
ES	T1	Gohir.A04G079900.v2.1	PREDICTED: soluble inorganic pyrophosphatase 4 [Gossypium raimondii]	gi|823221604|ref|XP_012443498.1|	AT3G53620.1	73.2009	-0.993327	0.26882	-3.69514	0.000219768	0.00406125	74.34	43.9269	42.083	36.3963	107.229	104.123	80.57	96.9394
ES	T1	Gohir.A04G081100.v2.1	PREDICTED: short-chain dehydrogenase TIC 32, chloroplastic-like isoform X1 [Gossypium hirsutum], PREDICTED: short-chain dehydrogenase TIC 32, chloroplastic-like isoform X2 [Gossypium hirsutum]	gi|1029121067|ref|XP_016738971.1|, gi|1029121069|ref|XP_016738972.1|	AT5G02540.1, AT2G37540.2	291.47	-0.950396	0.203691	-4.66587	3.07313e-06	0.000142759	144.307	244.038	231.456	175.364	422	415.592	319.978	379.024
ES	T1	Gohir.A04G081600.v2.1	PREDICTED: cation/H(+) antiporter 20-like [Gossypium arboreum]	gi|1050586523|ref|XP_017614580.1|	AT3G53720.1	56.2882	-1.31442	0.338029	-3.88849	0.000100868	0.00221366	43.7294	41.9746	31.0612	13.235	63.4153	86.1703	88.627	82.0928
ES	T1	Gohir.A04G084300.v2.1	PREDICTED: ribulose bisphosphate carboxylase/oxygenase activase 2, chloroplastic-like [Gossypium hirsutum], PREDICTED: ribulose bisphosphate carboxylase/oxygenase activase 2, chloroplastic-like [Gossypium hirsutum]	gi|1029119056|ref|XP_016738021.1|, gi|1029119056|ref|XP_016738021.1|	AT2G39730.1, AT2G39730.3	402.858	3.01021	0.690769	4.35776	1.31399e-05	0.000458541	217.554	371.914	1109.19	1167.99	104.923	27.8258	133.516	89.9528
ES	T1	Gohir.A04G086800.v2.1	PREDICTED: fructose-1,6-bisphosphatase, chloroplastic-like [Gossypium hirsutum]	gi|1029121109|ref|XP_016738991.1|	AT3G54050.2	322.829	-2.5673	0.621432	-4.13126	3.60781e-05	0.00100194	197.876	106.401	45.0889	23.9884	592.645	631.018	530.611	455.004
ES	T1	Gohir.A04G088500.v2.1	PREDICTED: transcription factor DIVARICATA-like [Gossypium hirsutum]	gi|1028947783|ref|XP_016717208.1|	AT2G38090.1	209.898	-0.873284	0.178636	-4.88862	1.01544e-06	5.72156e-05	131.188	173.755	127.251	159.647	290.557	237.866	300.411	258.505
ES	T1	Gohir.A04G088600.v2.1	PREDICTED: BAHD acyltransferase DCR-like [Gossypium hirsutum]	gi|1028947787|ref|XP_016717210.1|	AT5G01210.1	152.979	-1.39579	0.337969	-4.12994	3.62857e-05	0.00100601	64.5009	157.161	53.1047	62.0391	230.601	219.016	285.448	151.959
ES	T1	Gohir.A04G089100.v2.1	PREDICTED: glycerol-3-phosphate 2-O-acyltransferase 6-like [Gossypium hirsutum]	gi|1028947737|ref|XP_016717186.1|	AT2G38110.1	516.681	-1.73283	0.321927	-5.38269	7.3381e-08	6.41665e-06	237.232	425.603	175.346	118.288	913.18	928.126	692.902	642.769
ES	T1	Gohir.A04G089700.v2.1	PREDICTED: uncharacterized protein LOC107930126 [Gossypium hirsutum], PREDICTED: uncharacterized protein LOC107930126 [Gossypium hirsutum]	gi|1028947735|ref|XP_016717185.1|, gi|1028947735|ref|XP_016717185.1|	AT5G01520.1, AT5G01520.1	16.7622	1.6422	0.436616	3.7612	0.000169103	0.00330887	28.4241	19.5231	30.0593	23.9884	5.76503	8.07847	6.906	11.3533
ES	T1	Gohir.A04G090600.v2.1	PREDICTED: tRNA-specific adenosine deaminase 2-like isoform X2 [Gossypium hirsutum]	gi|1029120469|ref|XP_016738689.1|	AT1G48175.4	119.678	0.79589	0.219459	3.6266	0.000287182	0.00498446	114.79	152.28	182.36	157.166	93.3934	68.2182	100.137	89.0794
ES	T1	Gohir.A04G090700.v2.1	PREDICTED: uncharacterized protein LOC107948591 [Gossypium hirsutum]	gi|1029120475|ref|XP_016738691.1|	AT1G55480.1	4804.25	-0.716984	0.18212	-3.93688	8.2547e-05	0.00189986	4816.8	3696.69	2937.79	3087.06	6771.6	5731.23	6035.84	5356.99
ES	T1	Gohir.A04G092600.v2.1	PREDICTED: AMP deaminase-like isoform X1 [Gossypium hirsutum], PREDICTED: AMP deaminase-like isoform X2 [Gossypium hirsutum]	gi|1029121342|ref|XP_016739111.1|, gi|1029121344|ref|XP_016739112.1|	AT2G38280.2, AT2G38280.2	327.194	1.04413	0.281371	3.71085	0.000206565	0.00386818	266.749	468.553	372.735	655.133	183.328	230.685	156.536	283.832
ES	T1	Gohir.A04G095100.v2.1	PREDICTED: protein trichome birefringence-like 35 [Gossypium hirsutum]	gi|1028986521|ref|XP_016748135.1|	AT5G01620.2	8.97783	-2.62699	0.748029	-3.51188	0.000444941	0.00692371	5.46618	0.976153	4.0079	0	11.5301	17.0545	9.208	23.5799
ES	T1	Gohir.A04G095600.v2.1	PREDICTED: probable protein phosphatase 2C 65 [Gossypium hirsutum], PREDICTED: probable protein phosphatase 2C 65 [Gossypium hirsutum]	gi|1029121376|ref|XP_016739127.1|, gi|1029121376|ref|XP_016739127.1|	AT5G01700.2, AT5G01700.1	17.8894	-1.66267	0.489135	-3.3992	0.000675833	0.00943925	7.65265	15.6184	7.01383	4.13594	27.6721	29.6211	35.681	15.7199
ES	T1	Gohir.A04G097100.v2.1	hypothetical protein GOBAR_AA33339 [Gossypium barbadense]	gi|1347684870|gb|PPR87355.1|	AT1G59700.1	2677.18	-0.976137	0.196132	-4.97693	6.46006e-07	3.91492e-05	2249.88	1822.48	1521	1624.6	4392.95	3243.06	3904.19	2659.28
ES	T1	Gohir.A04G099100.v2.1	PREDICTED: two-component response regulator ARR5-like isoform X1 [Gossypium arboreum], PREDICTED: two-component response regulator ARR5-like isoform X2 [Gossypium arboreum], PREDICTED: two-component response regulator ARR5-like isoform X2 [Gossypium arboreum]	gi|1050583675|ref|XP_017613014.1|, gi|1050583677|ref|XP_017613015.1|, gi|1050583677|ref|XP_017613015.1|	AT1G10470.1, AT1G59940.1, AT1G59940.1	265.673	1.63515	0.318349	5.13635	2.80122e-07	1.9746e-05	206.621	339.701	351.693	709.727	106.076	138.232	126.61	146.719
ES	T1	Gohir.A04G099900.v2.1	PREDICTED: uncharacterized protein LOC108457923 isoform X1 [Gossypium arboreum]	gi|1050582911|ref|XP_017612623.1|	AT1G15060.3	354.339	-1.62414	0.383534	-4.23469	2.2887e-05	0.000710101	303.919	209.873	92.1817	89.3363	506.169	845.547	329.186	458.497
ES	T1	Gohir.A04G100600.v2.1	hypothetical protein GOBAR_AA18554 [Gossypium barbadense]	gi|1347703258|gb|PPS02109.1|	AT5G13170.1	1075.28	2.27162	0.30291	7.49932	6.41491e-14	2.29945e-11	962.047	1799.05	1697.35	2667.68	502.71	287.234	245.163	441.031
ES	T1	Gohir.A04G101400.v2.1	PREDICTED: NAC domain-containing protein 83-like [Gossypium arboreum]	gi|1050583128|ref|XP_017612730.1|	AT5G13180.1	927.298	1.25832	0.347857	3.61735	0.000297632	0.00510449	692.018	1204.57	1025.02	2309.51	343.596	394.947	734.338	714.382
ES	T1	Gohir.A04G103600.v2.1	MLP protein [Gossypium arboreum]	gi|728828465|gb|KHG07908.1|	AT1G24020.2	52.3777	1.76122	0.32081	5.48991	4.02134e-08	3.97742e-06	71.0603	98.5914	90.1778	62.8663	28.8251	12.5665	32.228	22.7065
ES	T1	Gohir.A04G104700.v2.1	PREDICTED: protochlorophyllide reductase-like [Gossypium arboreum]	gi|1050582557|ref|XP_017612435.1|	AT1G03630.1	3695.78	-0.676003	0.18486	-3.65683	0.000255353	0.00456529	3773.85	2733.23	2535	2340.11	5135.48	4423.41	4869.88	3755.31
ES	T1	Gohir.A04G106100.v2.1	hypothetical protein GOBAR_AA07374 [Gossypium barbadense]	gi|1347716738|gb|PPS13265.1|	AT2G20890.1	3733.93	-0.696208	0.165014	-4.2191	2.4528e-05	0.000745469	3616.42	2981.17	2385.7	2417.87	4872.6	4720.52	4658.09	4219.05
ES	T1	Gohir.A04G107500.v2.1	PREDICTED: glutamine synthetase nodule isozyme-like [Gossypium arboreum]	gi|1050587645|ref|XP_017615160.1|	AT5G37600.1	1515.4	-1.05171	0.25389	-4.14237	3.43738e-05	0.000968113	1505.39	1050.34	800.578	589.785	2335.99	1828.43	2142.01	1870.67
ES	T1	Gohir.A04G107800.v2.1	PREDICTED: 60S ribosomal protein L44-like [Gossypium raimondii]	gi|823255310|ref|XP_012460311.1|	AT4G14320.1	304.447	-0.653358	0.185169	-3.52844	0.00041801	0.0066084	238.325	244.038	191.377	272.145	350.514	420.978	421.266	296.931
ES	T1	Gohir.A04G108000.v2.1	PREDICTED: serine carboxypeptidase-like 35 [Gossypium arboreum]	gi|1050589738|ref|XP_017616173.1|	AT5G08260.1	139.424	-2.64485	0.342376	-7.72501	1.11849e-14	4.63365e-12	63.4077	44.903	29.0573	17.3709	337.83	239.661	194.519	188.639
ES	T1	Gohir.A04G108901.v2.1	PREDICTED: serine carboxypeptidase-like 34 [Gossypium arboreum]	gi|1050585843|ref|XP_017614229.1|	AT5G23210.1	129.508	-1.70709	0.352042	-4.84909	1.24029e-06	6.71886e-05	108.23	63.4499	38.0751	33.9147	268.65	209.143	181.858	132.746
ES	T1	Gohir.A04G109432.v2.1	PREDICTED: transmembrane protein 53-like [Gossypium hirsutum], PREDICTED: transmembrane protein 53-like [Gossypium hirsutum], PREDICTED: transmembrane protein 53-like [Gossypium hirsutum]	gi|1029121502|ref|XP_016739191.1|, gi|1029121502|ref|XP_016739191.1|, gi|1029121502|ref|XP_016739191.1|	AT3G19970.5, AT3G19970.5, AT3G19970.5	140.229	-1.11434	0.198076	-5.62583	1.84615e-08	2.03729e-06	101.671	83.9491	96.1896	73.6197	212.153	194.781	154.234	205.232
ES	T1	Gohir.A04G112800.v2.1	PREDICTED: chlorophyll a-b binding protein CP24 10A, chloroplastic-like [Gossypium hirsutum]	gi|1029121927|ref|XP_016739408.1|	AT1G15820.1	251.646	5.2489	0.419358	12.5165	6.06233e-36	3.06402e-32	220.834	392.413	690.361	657.614	21.9071	5.38565	8.057	16.5932
ES	T1	Gohir.A04G116800.v2.1	PREDICTED: ATP-dependent Clp protease proteolytic subunit 6, chloroplastic-like isoform X3 [Gossypium hirsutum], PREDICTED: ATP-dependent Clp protease proteolytic subunit 6, chloroplastic-like isoform X3 [Gossypium hirsutum], PREDICTED: ATP-dependent Clp protease proteolytic subunit 6, chloroplastic-like isoform X3 [Gossypium hirsutum]	gi|1029112047|ref|XP_016734530.1|, gi|1029112047|ref|XP_016734530.1|, gi|1029112047|ref|XP_016734530.1|	AT1G11750.1, AT1G11750.1, AT1G11750.1	221.833	-0.725243	0.166092	-4.36651	1.26246e-05	0.000444768	192.409	146.423	173.342	157.166	309.005	286.337	253.22	256.758
ES	T1	Gohir.A04G118700.v2.1	PREDICTED: 40S ribosomal protein S29 [Theobroma cacao]	gi|590687259|ref|XP_007042613.1|	AT4G33865.1	435.365	-0.831885	0.223572	-3.72089	0.000198524	0.00374535	389.192	233.3	257.508	372.234	605.328	565.493	653.768	406.097
ES	T1	Gohir.A04G119100.v2.1	PREDICTED: snakin-1-like [Gossypium hirsutum]	gi|1029111979|ref|XP_016734496.1|	AT5G59845.1	575.695	-1.97353	0.322945	-6.11104	9.89856e-10	1.56538e-07	176.011	218.658	221.437	317.64	675.661	805.154	1660.89	530.11
ES	T1	Gohir.A04G119700.v2.1	PREDICTED: cyclin-D3-1-like [Gossypium arboreum]	gi|1050584107|ref|XP_017613244.1|	AT4G34160.1	43.3157	1.12997	0.33427	3.38042	0.000723751	0.00992668	38.2632	54.6645	54.1067	90.1635	26.5191	29.6211	32.228	20.9599
ES	T1	Gohir.A04G122701.v2.1	PREDICTED: peptidyl-prolyl cis-trans isomerase 1-like [Gossypium hirsutum]	gi|1029121681|ref|XP_016739286.1|	AT2G16600.1	73.7529	-1.51597	0.435131	-3.48394	0.000494097	0.00747707	66.6874	54.6645	18.0356	14.0622	106.076	133.744	127.761	68.9929
ES	T1	Gohir.A04G123600.v2.1	PREDICTED: arginine decarboxylase-like [Gossypium hirsutum]	gi|1029121698|ref|XP_016739294.1|	AT4G34710.2	529.235	3.89086	0.552435	7.04312	1.87985e-12	5.08081e-10	744.493	514.432	1182.33	1524.51	108.382	22.4402	84.023	53.273
ES	T1	Gohir.A04G124500.v2.1	hypothetical protein B456_012G155000, partial [Gossypium raimondii]	gi|763810839|gb|KJB77741.1|	AT4G34590.1	326.317	0.648112	0.183884	3.52457	0.000424176	0.00668081	296.267	475.386	373.737	447.509	245.59	236.071	270.485	265.492
ES	T1	Gohir.A04G127800.v2.1	PREDICTED: soluble inorganic pyrophosphatase 6, chloroplastic-like [Gossypium hirsutum]	gi|1029109703|ref|XP_016723020.1|	AT5G09650.1	502.005	-0.753274	0.187637	-4.01452	5.95672e-05	0.00148162	478.837	392.413	274.541	349.9	646.836	636.404	682.543	554.563
ES	T1	Gohir.A04G128112.v2.1	PREDICTED: squalene monooxygenase-like [Gossypium hirsutum]	gi|1029109693|ref|XP_016722950.1|	AT1G58440.1	126.661	-2.19628	0.417467	-5.26096	1.43306e-07	1.12294e-05	73.2468	54.6645	22.0435	32.2603	95.6994	209.143	157.687	368.544
ES	T1	Gohir.A04G132400.v2.1	PREDICTED: 3'-hydroxy-N-methyl-(S)-coclaurine 4'-O-methyltransferase 2-like [Gossypium hirsutum]	gi|1029121768|ref|XP_016739331.1|	AT4G35160.1	3423.47	0.946293	0.192762	4.90913	9.14814e-07	5.27814e-05	3433.85	4206.24	5237.33	5152.55	2484.73	1777.26	2302	2793.78
ES	T1	Gohir.A04G133800.v2.1	PREDICTED: KH domain-containing protein At1g09660/At1g09670-like isoform X2 [Gossypium hirsutum]	gi|1028955268|ref|XP_016721085.1|	AT1G09660.3	103.64	1.54415	0.365548	4.2242	2.39791e-05	0.000733184	98.3912	79.0684	203.401	236.576	57.6503	40.3923	40.285	73.3595
ES	T1	Gohir.A04G134100.v2.1	PREDICTED: cytochrome c [Gossypium hirsutum]	gi|1028955109|ref|XP_016721002.1|	AT4G10040.1	291.788	-1.00014	0.240041	-4.16656	3.0923e-05	0.000894114	256.91	156.184	150.296	214.242	408.164	352.76	511.044	284.705
ES	T1	Gohir.A04G137800.v2.1	PREDICTED: protein HHL1, chloroplastic-like isoform X2 [Gossypium hirsutum], PREDICTED: protein HHL1, chloroplastic-like isoform X1 [Gossypium hirsutum], PREDICTED: protein HHL1, chloroplastic-like isoform X2 [Gossypium hirsutum]	gi|1028955095|ref|XP_016720994.1|, gi|1028955093|ref|XP_016720993.1|, gi|1028955095|ref|XP_016720994.1|	AT1G67700.4, AT1G67700.5, AT1G67700.5	2334.02	-0.758208	0.19938	-3.80283	0.000143054	0.00290371	2323.13	1414.45	1659.27	1541.05	3472.85	2726.03	3222.8	2312.57
ES	T1	Gohir.A04G139100.v2.1	PREDICTED: 60S ribosomal protein L17-2-like [Gossypium hirsutum]	gi|1028955107|ref|XP_016721001.1|	AT1G67430.1	362.484	-0.614988	0.158823	-3.87217	0.000107871	0.00233893	276.589	247.943	303.599	316.813	395.481	478.425	488.024	392.998
ES	T1	Gohir.A04G139400.v2.1	PREDICTED: cytochrome P450 78A5-like [Gossypium hirsutum]	gi|1028955137|ref|XP_016721016.1|	AT1G13710.1	9.00262	3.02696	0.743796	4.06961	4.70919e-05	0.00123964	24.0512	15.6184	14.0277	10.7534	2.30601	0.897608	0	4.36664
ES	T1	Gohir.A05G003000.v2.1	PREDICTED: putative inactive cadmium/zinc-transporting ATPase HMA3 [Gossypium hirsutum], PREDICTED: putative inactive cadmium/zinc-transporting ATPase HMA3 [Gossypium hirsutum]	gi|1029053065|ref|XP_016690198.1|, gi|1029053065|ref|XP_016690198.1|	AT4G30110.2, AT4G30110.2	123.523	-0.812002	0.238816	-3.40011	0.00067358	0.00942846	92.925	118.114	83.164	65.3478	144.126	199.269	128.912	156.326
ES	T1	Gohir.A05G004000.v2.1	PREDICTED: plasma membrane ATPase 4 [Gossypium hirsutum]	gi|1029053047|ref|XP_016690188.1|	AT4G30190.1	391.421	-0.739689	0.194607	-3.80094	0.000144147	0.00292219	298.453	386.556	254.502	234.094	415.082	550.234	519.101	473.344
ES	T1	Gohir.A05G004500.v2.1	PREDICTED: uncharacterized protein LOC107942740 [Gossypium hirsutum]	gi|1028977047|ref|XP_016731950.1|	AT4G30240.1	245.603	1.06727	0.29575	3.60869	0.000307741	0.00522643	181.477	246.967	434.857	465.707	190.246	126.563	178.405	140.606
ES	T1	Gohir.A05G006500.v2.1	PREDICTED: preprotein translocase subunit SCY1, chloroplastic-like [Gossypium hirsutum]	gi|1028974038|ref|XP_016730472.1|	AT2G18710.1	1200.89	-0.82257	0.19828	-4.14852	3.34633e-05	0.000946447	1202.56	903.917	664.31	700.628	1524.27	1630.06	1432.99	1548.41
ES	T1	Gohir.A05G008500.v2.1	Cellulose synthase A catalytic subunit 1 [UDP-forming]	gi|728832018|gb|KHG11461.1|	AT4G32410.1	2815.77	1.15012	0.335347	3.42963	0.000604401	0.00869759	1612.52	3160.78	3556.01	7199.01	1662.63	1925.37	1891.09	1518.72
ES	T1	Gohir.A05G011800.v2.1	hypothetical protein GOBAR_AA27731 [Gossypium barbadense]	gi|1347692151|gb|PPR92938.1|	NA	106.315	1.24276	0.237569	5.23117	1.68441e-07	1.28795e-05	137.748	135.685	142.281	181.981	54.1912	45.778	72.513	80.3462
ES	T1	Gohir.A05G011901.v2.1	hypothetical protein B456_009G012900 [Gossypium raimondii]	gi|763786933|gb|KJB53929.1|	NA	2982.94	2.25572	0.257017	8.77654	1.68582e-18	1.15141e-15	3649.22	4014.92	7029.86	5036.75	1472.39	716.291	916.196	1027.91
ES	T1	Gohir.A05G012600.v2.1	PREDICTED: uncharacterized protein LOC107958700 [Gossypium hirsutum]	gi|1028990388|ref|XP_016750025.1|	AT5G11090.1	437.428	1.1201	0.23856	4.69527	2.66257e-06	0.000127992	406.684	684.283	502.992	801.545	285.945	205.552	330.337	282.085
ES	T1	Gohir.A05G015600.v2.1	PREDICTED: uncharacterized protein LOC108450648 [Gossypium arboreum]	gi|1050566598|ref|XP_017603855.1|	AT5G20190.1	44.329	1.55213	0.419843	3.69692	0.000218227	0.00404016	36.0768	43.9269	81.16	102.571	34.5902	24.2354	20.718	11.3533
ES	T1	Gohir.A05G016600.v2.1	PREDICTED: probable sugar phosphate/phosphate translocator At4g32390 [Gossypium hirsutum]	gi|1029052795|ref|XP_016690067.1|	AT4G32390.1	40.8107	1.30218	0.374279	3.47917	0.000502962	0.00758826	31.7038	59.5453	52.1027	88.5091	33.4371	19.7474	16.114	25.3265
ES	T1	Gohir.A05G016900.v2.1	hypothetical protein CARUB_v10021660mg, partial [Capsella rubella]	gi|482569970|gb|EOA34158.1|	AT5G65360.1	38.1069	-2.00972	0.379687	-5.29309	1.20265e-07	9.81972e-06	25.1444	15.6184	14.0277	6.6175	56.4972	74.5014	67.909	44.5397
ES	T1	Gohir.A05G017900.v2.1	PREDICTED: uncharacterized protein LOC108454539 isoform X1 [Gossypium arboreum]	gi|1050575255|ref|XP_017608523.1|	AT1G15410.2	44.1375	1.77153	0.316848	5.59111	2.25621e-08	2.42624e-06	50.2888	57.593	86.1699	79.41	19.6011	19.7474	14.963	25.3265
ES	T1	Gohir.A05G019400.v2.1	PREDICTED: EG45-like domain containing protein [Gossypium hirsutum]	gi|1029052724|ref|XP_016690033.1|	AT4G30380.2	61.3309	-1.73377	0.345483	-5.01839	5.2107e-07	3.27561e-05	41.5429	13.6661	25.0494	33.0875	110.688	58.3445	113.949	94.3194
ES	T1	Gohir.A05G020925.v2.1	PREDICTED: ABC transporter G family member 32-like [Gossypium hirsutum]	gi|1029052673|ref|XP_016690005.1|	AT2G26910.1	1022.39	-0.622173	0.167747	-3.70899	0.000208087	0.00388804	803.528	936.13	757.493	725.444	1061.92	1374.24	1053.16	1467.19
ES	T1	Gohir.A05G021700.v2.1	PREDICTED: uncharacterized protein LOC105768695 [Gossypium raimondii]	gi|823223051|ref|XP_012444254.1|	AT3G24450.1	19.0008	-1.91793	0.480573	-3.99092	6.58175e-05	0.0015993	3.27971	14.6423	7.01383	6.6175	43.8142	26.0306	28.775	21.8332
ES	T1	Gohir.A05G022700.v2.1	PREDICTED: ras-related protein RHN1-like [Gossypium hirsutum]	gi|1029082019|ref|XP_016701197.1|	AT5G45130.1	185.502	1.30813	0.321608	4.06748	4.75252e-05	0.00124586	153.053	220.611	214.423	469.015	95.6994	101.43	90.929	138.859
ES	T1	Gohir.A05G024400.v2.1	PREDICTED: probable plastidic glucose transporter 2 isoform X4 [Gossypium hirsutum], PREDICTED: probable plastidic glucose transporter 2 isoform X4 [Gossypium hirsutum], PREDICTED: probable plastidic glucose transporter 2 isoform X1 [Gossypium hirsutum], PREDICTED: probable plastidic glucose transporter 2 isoform X1 [Gossypium hirsutum], PREDICTED: probable plastidic glucose transporter 2 isoform…	gi|1028990523|ref|XP_016750093.1|, gi|1028990523|ref|XP_016750093.1|, gi|1028990517|ref|XP_016750090.1|, gi|1028990517|ref|XP_016750090.1|, gi|1028990519|ref|XP_016750091.1|, gi|1028990519|ref|XP_016750091.1|, gi|1028990521|ref|XP_016750092.1|, gi|1028990519|ref|XP_016750091.1|, gi|1028990521|ref|XP_016750092.1|, gi|1028990519|ref|XP_016750091.1|	AT1G67300.3, AT1G67300.3, AT1G67300.3, AT1G67300.3, AT1G67300.3, AT1G67300.3, AT1G67300.3, AT1G67300.3, AT1G67300.3, AT1G67300.3	140.989	1.41406	0.317666	4.4514	8.53116e-06	0.000327166	127.909	232.324	195.385	264.7	88.7814	50.266	50.644	117.899
ES	T1	Gohir.A05G026600.v2.1	PREDICTED: profilin-2 [Gossypium raimondii]	gi|823230008|ref|XP_012447742.1|	AT2G19770.1	206.428	-1.16929	0.290263	-4.02839	5.61592e-05	0.00141849	184.757	144.471	100.198	79.41	317.076	314.163	334.941	176.412
ES	T1	Gohir.A05G027100.v2.1	PREDICTED: ATP-dependent 6-phosphofructokinase 3-like isoform X1 [Gossypium hirsutum], PREDICTED: ATP-dependent 6-phosphofructokinase 3-like isoform X1 [Gossypium hirsutum], PREDICTED: ATP-dependent 6-phosphofructokinase 3-like isoform X1 [Gossypium hirsutum]	gi|1028990462|ref|XP_016750061.1|, gi|1028990462|ref|XP_016750061.1|, gi|1028990462|ref|XP_016750061.1|	AT4G26270.1, AT4G26270.1, AT4G26270.1	115.149	1.55524	0.226462	6.86756	6.53092e-12	1.63409e-09	171.638	127.876	185.365	202.661	57.6503	51.1636	54.097	70.7396
ES	T1	Gohir.A05G031300.v2.1	PREDICTED: lycopene epsilon cyclase, chloroplastic-like isoform X2 [Gossypium hirsutum], hypothetical protein B456_009G032900 [Gossypium raimondii], PREDICTED: lycopene epsilon cyclase, chloroplastic [Gossypium arboreum], PREDICTED: lycopene epsilon cyclase, chloroplastic-like isoform X2 [Gossypium hirsutum], PREDICTED: lycopene epsilon cyclase, chloroplastic [Gossypium arboreum], PREDICTED: lyco…	gi|1028965362|ref|XP_016726181.1|, gi|763787415|gb|KJB54411.1|, gi|1050640474|ref|XP_017643385.1|, gi|1028965362|ref|XP_016726181.1|, gi|1050640474|ref|XP_017643385.1|, gi|1050640474|ref|XP_017643385.1|, gi|1028965362|ref|XP_016726181.1|	AT5G57030.1, AT5G57030.1, AT5G57030.1, AT5G57030.1, AT5G57030.1, AT5G57030.1, AT5G57030.1	367.908	-0.991166	0.224752	-4.41004	1.03351e-05	0.000380728	309.386	310.417	193.381	172.882	501.557	568.186	460.4	427.057
ES	T1	Gohir.A05G032800.v2.1	hypothetical protein GOBAR_AA30155 [Gossypium barbadense]	gi|1347689069|gb|PPR90536.1|	AT2G06520.1	11123.5	-1.31062	0.30298	-4.32575	1.52012e-05	0.000513911	10541	6927.76	4508.89	3590.82	19557.3	14252.2	18312.4	11297.4
ES	T1	Gohir.A05G033600.v2.1	PREDICTED: auxin-binding protein ABP19a-like [Gossypium arboreum]	gi|1050641071|ref|XP_017643697.1|	AT5G20630.1	6529.25	-1.36348	0.295019	-4.62166	3.80689e-06	0.000170503	5343.73	4891.5	2487.91	1896.74	9454.64	11034.3	9542.94	7582.23
ES	T1	Gohir.A05G035300.v2.1	PREDICTED: 21 kDa protein-like [Gossypium hirsutum]	gi|1028990778|ref|XP_016750214.1|	AT5G20740.1	647.456	-1.75689	0.318634	-5.51382	3.5112e-08	3.54926e-06	385.912	342.63	296.585	157.993	1069.99	938	1473.28	515.263
ES	T1	Gohir.A05G035400.v2.1	PREDICTED: uncharacterized protein LOC107958830 [Gossypium hirsutum]	gi|1028990776|ref|XP_016750213.1|	AT5G20790.1	338.049	-1.50773	0.318642	-4.73175	2.22597e-06	0.00011051	191.316	136.661	192.379	182.808	879.743	424.568	448.89	248.025
ES	T1	Gohir.A05G037100.v2.1	pectinesterase-like [Gossypium hirsutum]	gi|1031986033|ref|NP_001314608.1|	AT3G14310.1	1161.1	-1.77816	0.319609	-5.56356	2.64331e-08	2.77751e-06	708.417	749.685	302.597	336.665	1937.05	2231.45	1992.38	1030.53
ES	T1	Gohir.A05G040000.v2.1	PREDICTED: 17.3 kDa class II heat shock protein-like [Gossypium hirsutum]	gi|1028990832|ref|XP_016750242.1|	AT5G12020.1	4172.19	1.85595	0.238334	7.78721	6.85065e-15	2.93429e-12	6142.89	5034.02	7114.03	7861.59	1731.81	1086.11	1999.29	2407.76
ES	T1	Gohir.A05G042700.v2.1	PREDICTED: vestitone reductase-like [Gossypium hirsutum]	gi|1028990899|ref|XP_016750275.1|	AT2G45400.1	230.554	-1.19776	0.308077	-3.88786	0.000101131	0.00221846	212.088	176.684	98.1936	73.6197	392.022	278.258	356.81	256.758
ES	T1	Gohir.A05G044100.v2.1	hypothetical protein B456_009G047100, partial [Gossypium raimondii]	gi|763787742|gb|KJB54738.1|	AT5G11740.1	1597.1	-1.01615	0.267092	-3.80448	0.000142104	0.00288906	1581.91	1161.62	631.245	852.831	2606.94	2160.54	2227.18	1554.52
ES	T1	Gohir.A05G045500.v2.1	PREDICTED: histidine-containing phosphotransfer protein 4-like [Gossypium hirsutum]	gi|1029127124|ref|XP_016741937.1|	AT3G16360.2	140.863	1.03259	0.188715	5.47169	4.45754e-08	4.3409e-06	186.943	198.159	182.36	190.253	100.311	100.532	67.909	100.433
ES	T1	Gohir.A05G048500.v2.1	60S ribosomal L37-1 -like protein [Gossypium arboreum]	gi|728845849|gb|KHG25292.1|	AT1G15250.2	323.547	-0.759841	0.179452	-4.23423	2.2934e-05	0.000711124	259.097	208.897	237.468	254.774	456.59	414.695	451.192	305.665
ES	T1	Gohir.A05G048700.v2.1	BURP domain protein RD22-like precursor [Gossypium arboreum]	gi|1051776944|ref|NP_001316964.1|	AT5G25610.1	3455.55	0.877283	0.211927	4.13956	3.47969e-05	0.000977077	5395.12	4494.21	4821.51	3188.81	3212.27	1901.13	2161.58	2469.77
ES	T1	Gohir.A05G049350.v2.1	PREDICTED: LOW QUALITY PROTEIN: uncharacterized protein LOC107958901 [Gossypium hirsutum]	gi|1028990939|ref|XP_016750298.1|	AT2G25730.4	186.85	0.595173	0.175728	3.38689	0.00070689	0.00975099	186.943	246.967	223.441	242.366	134.902	145.412	142.724	172.046
ES	T1	Gohir.A05G051700.v2.1	PREDICTED: 40S ribosomal protein S12-like [Gossypium hirsutum]	gi|1028991007|ref|XP_016750334.1|	AT2G32060.3	414.93	-1.02107	0.237144	-4.30568	1.6647e-05	0.000553536	324.691	232.324	216.427	321.776	588.033	648.97	642.258	344.965
ES	T1	Gohir.A05G052600.v2.1	PREDICTED: F-box protein SKIP1-like [Gossypium hirsutum]	gi|1028991025|ref|XP_016750344.1|	AT5G57900.1	142.246	0.743169	0.212417	3.49862	0.000467667	0.00716919	148.68	147.399	180.356	234.921	114.148	95.1464	111.647	105.673
ES	T1	Gohir.A05G058500.v2.1	PREDICTED: NADP-dependent glyceraldehyde-3-phosphate dehydrogenase-like [Gossypium hirsutum]	gi|1028991185|ref|XP_016750431.1|	AT2G24270.3	119.095	0.866704	0.230028	3.76783	0.000164676	0.00323853	190.223	155.208	155.306	114.979	104.923	86.1703	65.607	80.3462
ES	T1	Gohir.A05G059000.v2.1	PREDICTED: CBL-interacting serine/threonine-protein kinase 5-like [Gossypium hirsutum]	gi|1028991175|ref|XP_016750425.1|	AT5G10930.1	92.025	1.68685	0.311738	5.41111	6.26358e-08	5.66322e-06	180.384	93.7107	182.36	105.053	64.5683	38.5971	32.228	39.2998
ES	T1	Gohir.A05G069000.v2.1	PREDICTED: aldehyde dehydrogenase family 3 member F1-like [Gossypium arboreum]	gi|1050610112|ref|XP_017627685.1|	AT4G36250.1	384.563	0.812175	0.224499	3.61772	0.000297213	0.00510076	414.336	645.237	460.909	439.237	381.645	245.047	210.633	279.465
ES	T1	Gohir.A05G070200.v2.1	PREDICTED: glucan endo-1,3-beta-glucosidase-like [Gossypium hirsutum]	gi|1028991942|ref|XP_016750809.1|	AT4G16260.1	54.8609	-1.2427	0.329208	-3.7748	0.000160135	0.00316649	28.4241	53.6884	22.0435	26.47	64.5683	105.918	67.909	69.8662
ES	T1	Gohir.A05G071400.v2.1	PREDICTED: uncharacterized protein LOC107959289 [Gossypium hirsutum]	gi|1028991915|ref|XP_016750795.1|	AT5G12340.2	8.54305	-3.143	0.893228	-3.5187	0.000433672	0.00678597	3.27971	0	3.00593	0.827188	31.1311	6.28325	4.604	19.2132
ES	T1	Gohir.A05G071800.v2.1	PREDICTED: uncharacterized protein LOC107959287 isoform X1 [Gossypium hirsutum], PREDICTED: uncharacterized protein LOC107959287 isoform X1 [Gossypium hirsutum], PREDICTED: uncharacterized protein LOC108453011 [Gossypium arboreum]	gi|1028991909|ref|XP_016750792.1|, gi|1028991909|ref|XP_016750792.1|, gi|1050571168|ref|XP_017606366.1|	AT2G26920.1, AT2G26920.1, AT2G26920.1	404.816	0.523273	0.151446	3.45518	0.00054993	0.00814612	461.345	402.175	544.073	501.276	359.738	316.856	339.545	313.525
ES	T1	Gohir.A05G074000.v2.1	PREDICTED: probable pyridoxal 5'-phosphate synthase subunit PDX2 [Gossypium hirsutum]	gi|1028991846|ref|XP_016750762.1|	AT5G60540.1	598.642	-0.674975	0.192053	-3.51453	0.000440539	0.00686403	616.585	440.245	405.8	382.161	832.47	647.175	811.455	653.249
ES	T1	Gohir.A05G074700.v2.1	PREDICTED: uncharacterized protein LOC108453265 [Gossypium arboreum], PREDICTED: uncharacterized protein LOC108453265 [Gossypium arboreum]	gi|1050571903|ref|XP_017606761.1|, gi|1050571903|ref|XP_017606761.1|	AT1G07910.2, AT1G07910.1	252.228	0.616008	0.175677	3.50648	0.000454079	0.00702911	261.283	306.512	303.599	349.9	208.694	192.088	163.442	232.305
ES	T1	Gohir.A05G075400.v2.1	PREDICTED: uncharacterized protein LOC107959255 [Gossypium hirsutum]	gi|1028991818|ref|XP_016750749.1|	AT2G21530.1	1108.12	-0.8647	0.211198	-4.09427	4.23509e-05	0.00114321	1048.41	721.377	681.343	691.529	1761.79	1434.38	1507.81	1018.3
ES	T1	Gohir.A05G075900.v2.1	PREDICTED: uncharacterized protein LOC107926236 [Gossypium hirsutum]	gi|1028938664|ref|XP_016712517.1|	NA	149.72	1.2566	0.342529	3.6686	0.000243882	0.00440382	97.2979	146.423	241.476	358.999	78.4043	92.4536	84.023	98.686
ES	T1	Gohir.A05G079200.v2.1	hypothetical protein GOBAR_AA23210 [Gossypium barbadense]	gi|1347697734|gb|PPR97463.1|	AT1G08380.1	21438.1	-0.776957	0.180881	-4.29541	1.74367e-05	0.000573009	20117.7	16319.3	14166.9	12600.6	29605.7	27548.5	29345.9	21800
ES	T1	Gohir.A05G079700.v2.1	PREDICTED: uncharacterized protein LOC108451824 [Gossypium arboreum]	gi|1050568592|ref|XP_017605004.1|	AT2G27385.2	1430.23	-1.20835	0.225643	-5.35513	8.54927e-08	7.32368e-06	1016.71	856.086	859.695	723.789	2454.75	2408.28	1909.51	1213.05
ES	T1	Gohir.A05G082600.v2.1	PREDICTED: 60S acidic ribosomal protein P2-1-like [Gossypium hirsutum]	gi|1028992157|ref|XP_016750914.1|	AT3G44590.2	683.391	-0.650904	0.159403	-4.08339	4.43837e-05	0.00118315	614.398	482.219	460.909	569.105	891.273	863.499	893.176	692.549
ES	T1	Gohir.A05G086500.v2.1	PREDICTED: histone H2B-like [Gossypium arboreum]	gi|1050568600|ref|XP_017605008.1|	AT3G45980.1	43.6254	-1.69062	0.368917	-4.58266	4.59097e-06	0.000199173	28.4241	28.3084	13.0257	13.235	49.5792	84.3751	84.023	48.033
ES	T1	Gohir.A05G087400.v2.1	PREDICTED: chlorophyll a-b binding protein 6, chloroplastic-like [Gossypium hirsutum]	gi|1029050976|ref|XP_016689169.1|	AT3G54890.1	19096.1	-0.72429	0.180272	-4.01776	5.87549e-05	0.00146792	17969.5	15256.3	12530.7	11847	27715.9	23267.8	24959.4	19221.9
ES	T1	Gohir.A05G088800.v2.1	PREDICTED: vacuolar cation/proton exchanger 3-like [Gossypium hirsutum]	gi|1028991652|ref|XP_016750668.1|	AT3G51860.1	134.35	-1.56787	0.2533	-6.18976	6.02552e-10	1.02195e-07	86.3656	85.9014	44.0869	55.4216	225.989	219.914	155.385	201.739
ES	T1	Gohir.A05G089400.v2.1	hypothetical protein GOBAR_AA23964 [Gossypium barbadense], hypothetical protein GOBAR_AA23964 [Gossypium barbadense]	gi|1347696841|gb|PPR96714.1|, gi|1347696841|gb|PPR96714.1|	AT2G29660.1, AT2G29660.1	267.177	-0.743961	0.213104	-3.49106	0.000481101	0.00732846	254.724	236.229	142.281	166.265	337.83	296.211	376.377	327.498
ES	T1	Gohir.A05G089600.v2.1	PREDICTED: uncharacterized protein LOC107959178 [Gossypium hirsutum]	gi|1028991630|ref|XP_016750657.1|	AT3G47070.1	5132.8	-0.976797	0.217357	-4.49397	6.99091e-06	0.000280424	4668.12	3351.13	3003.92	2811.61	8489.58	5884.72	7760.04	5093.25
ES	T1	Gohir.A05G091600.v2.1	hypothetical protein GOBAR_AA13894 [Gossypium barbadense]	gi|1347708630|gb|PPS06744.1|	AT1G53540.1	3122.55	4.17042	0.577165	7.2257	4.9852e-13	1.53635e-10	2501.32	3237.9	8876.5	9050.26	333.218	133.744	370.622	476.837
ES	T1	Gohir.A05G092100.v2.1	PREDICTED: pentatricopeptide repeat-containing protein At3g46870-like [Gossypium hirsutum]	gi|1028991579|ref|XP_016750633.1|	AT3G46870.1	71.1007	0.775325	0.22954	3.37773	0.000730876	0.00999457	84.1791	76.1399	109.215	89.3363	54.1912	44.8804	54.097	56.7663
ES	T1	Gohir.A05G092800.v2.1	hypothetical protein GOBAR_AA34839 [Gossypium barbadense]	gi|1347682739|gb|PPR85846.1|	AT1G07430.1	151.802	1.85144	0.425161	4.35468	1.33263e-05	0.000463825	451.506	173.755	218.431	107.534	93.3934	91.556	31.077	47.1597
ES	T1	Gohir.A05G095400.v2.1	PREDICTED: protein kinase APK1A, chloroplastic-like [Gossypium hirsutum]	gi|1028991490|ref|XP_016750584.1|	AT1G07570.5	323.689	0.770746	0.210128	3.66798	0.000244477	0.00441298	284.241	370.938	421.832	555.043	232.907	239.661	232.502	252.392
ES	T1	Gohir.A05G097200.v2.1	PREDICTED: UDP-glucuronic acid decarboxylase 6-like [Gossypium hirsutum], PREDICTED: UDP-glucuronic acid decarboxylase 6-like [Gossypium hirsutum]	gi|1028991438|ref|XP_016750557.1|, gi|1028991438|ref|XP_016750557.1|	AT2G28760.4, AT2G28760.4	72.5022	-0.848879	0.220313	-3.85306	0.000116651	0.00246794	64.5009	47.8315	48.0948	47.1497	93.3934	99.6345	92.08	87.3328
ES	T1	Gohir.A05G098100.v2.1	PREDICTED: 60S ribosomal protein L23A-like [Gossypium arboreum]	gi|1050566309|ref|XP_017603702.1|	AT3G55280.2	77.9005	-0.99648	0.272525	-3.65647	0.000255711	0.00456846	38.2632	44.903	57.1126	67.0022	106.076	127.46	111.647	70.7396
ES	T1	Gohir.A05G098600.v2.1	hypothetical protein GOBAR_AA12981 [Gossypium barbadense]	gi|1347709997|gb|PPS07663.1|	AT2G28630.2	422.827	-0.957299	0.20763	-4.6106	4.01507e-06	0.000178478	248.164	382.652	280.553	238.23	520.005	555.619	703.261	454.13
ES	T1	Gohir.A05G098800.v2.1	PREDICTED: E3 UFM1-protein ligase 1 homolog [Gossypium hirsutum], hypothetical protein B456_009G102500 [Gossypium raimondii]	gi|1028991399|ref|XP_016750539.1|, gi|763788973|gb|KJB55969.1|	AT3G46220.1, AT3G46220.1	204.198	0.584328	0.153259	3.81268	0.000137468	0.00281291	247.071	241.11	222.439	268.836	169.492	154.389	163.442	166.806
ES	T1	Gohir.A05G100400.v2.1	PREDICTED: ethylene-responsive transcription factor RAP2-7-like isoform X2 [Gossypium hirsutum], PREDICTED: ethylene-responsive transcription factor RAP2-7-like isoform X3 [Gossypium hirsutum], PREDICTED: ethylene-responsive transcription factor RAP2-7-like isoform X3 [Gossypium hirsutum], PREDICTED: ethylene-responsive transcription factor RAP2-7-like isoform X1 [Gossypium hirsutum]	gi|1028991342|ref|XP_016750511.1|, gi|1028991344|ref|XP_016750512.1|, gi|1028991344|ref|XP_016750512.1|, gi|1028991340|ref|XP_016750510.1|	AT2G28550.1, AT2G28550.3, AT2G28550.1, AT2G28550.3	31.8152	1.67481	0.400542	4.18136	2.89776e-05	0.000845604	28.4241	44.903	77.1521	43.8409	9.22404	17.9522	13.812	19.2132
ES	T1	Gohir.A05G100700.v2.1	hypothetical protein GOBAR_AA37068 [Gossypium barbadense]	gi|1347679521|gb|PPR83643.1|	AT3G45640.1	34.23	-1.40094	0.309852	-4.52132	6.14539e-06	0.000253758	21.8647	11.7138	21.0415	20.6797	50.7322	49.3684	46.04	52.3997
ES	T1	Gohir.A05G102400.v2.1	PREDICTED: uncharacterized protein LOC107959039 isoform X1 [Gossypium hirsutum], PREDICTED: uncharacterized protein LOC107959039 isoform X2 [Gossypium hirsutum], PREDICTED: uncharacterized protein LOC107959039 isoform X1 [Gossypium hirsutum], PREDICTED: uncharacterized protein LOC107959039 isoform X1 [Gossypium hirsutum], PREDICTED: uncharacterized protein LOC107959039 isoform X2 [Gossypium hirsu…	gi|1028991291|ref|XP_016750484.1|, gi|1028991293|ref|XP_016750485.1|, gi|1028991291|ref|XP_016750484.1|, gi|1028991291|ref|XP_016750484.1|, gi|1028991293|ref|XP_016750485.1|, gi|1028991293|ref|XP_016750485.1|	AT5G60580.3, AT5G60580.3, AT5G60580.3, AT5G60580.3, AT5G60580.3, AT5G60580.3	163.546	1.31287	0.243402	5.39383	6.89702e-08	6.12662e-06	184.757	188.397	227.448	331.702	102.617	74.5014	89.778	109.166
ES	T1	Gohir.A05G103200.v2.1	PREDICTED: probable aquaporin PIP2-2 [Gossypium arboreum]	gi|1050571663|ref|XP_017606633.1|	AT5G60660.1	16.3353	2.11376	0.614323	3.4408	0.000579991	0.00846488	44.8227	8.78537	35.0691	17.3709	9.22404	1.79522	5.755	7.85995
ES	T1	Gohir.A05G103300.v2.1	PREDICTED: 60S ribosomal protein L12-3-like [Gossypium hirsutum]	gi|1028991263|ref|XP_016750471.1|	AT5G60670.1	738.752	-0.755622	0.211452	-3.57349	0.000352258	0.00580496	666.874	455.863	480.948	593.921	1033.09	839.263	1176.32	663.729
ES	T1	Gohir.A05G105900.v2.1	PREDICTED: P-loop NTPase domain-containing protein LPA1 homolog 1 [Gossypium arboreum]	gi|1050644915|ref|XP_017645754.1|	AT5G60760.1	38.6552	-1.3201	0.342172	-3.85799	0.000114321	0.00243593	26.2376	23.4277	19.0375	19.8525	39.2022	69.1158	74.815	37.5531
ES	T1	Gohir.A05G113100.v2.1	PREDICTED: patatin-like protein 7 [Gossypium hirsutum]	gi|1028989871|ref|XP_016749794.1|	AT3G54950.1	297.471	-1.38874	0.344931	-4.02614	5.67007e-05	0.0014286	242.698	202.064	133.263	80.2372	411.623	520.613	567.443	221.825
ES	T1	Gohir.A05G114100.v2.1	PREDICTED: glutamyl-tRNA reductase-binding protein, chloroplastic [Gossypium arboreum], PREDICTED: glutamyl-tRNA reductase-binding protein, chloroplastic [Gossypium arboreum], hypothetical protein F383_19690 [Gossypium arboreum], hypothetical protein F383_19690 [Gossypium arboreum], hypothetical protein F383_19690 [Gossypium arboreum]	gi|1050565602|ref|XP_017603327.1|, gi|1050565602|ref|XP_017603327.1|, gi|728809222|gb|KHF98836.1|, gi|728809222|gb|KHF98836.1|, gi|728809222|gb|KHF98836.1|	AT3G21200.1, AT3G21200.1, AT3G21200.1, AT3G21200.1, AT3G21200.1	194.07	-0.759177	0.221177	-3.43243	0.000598191	0.00862835	169.451	150.328	103.203	153.03	282.486	239.661	276.24	178.159
ES	T1	Gohir.A05G114300.v2.1	PREDICTED: uncharacterized protein LOC108453367 [Gossypium arboreum]	gi|1050572200|ref|XP_017606920.1|	AT1G51560.1	77.5816	0.747802	0.210485	3.55276	0.000381218	0.00615575	103.857	100.544	82.162	102.571	53.0382	59.2421	59.852	59.3863
ES	T1	Gohir.A05G116080.v2.1	PREDICTED: uncharacterized protein LOC107958474 [Gossypium hirsutum], PREDICTED: uncharacterized protein LOC107958474 [Gossypium hirsutum]	gi|1028989768|ref|XP_016749740.1|, gi|1028989768|ref|XP_016749740.1|	AT3G13040.3, AT3G13040.3	244.076	-1.76275	0.259309	-6.79785	1.0619e-11	2.58031e-09	94.0182	178.636	69.1363	102.571	343.596	373.405	372.924	418.324
ES	T1	Gohir.A05G117400.v2.1	PREDICTED: aspartyl protease family protein At5g10770 [Gossypium arboreum]	gi|1050572509|ref|XP_017607080.1|	AT1G79720.1	153.011	-1.58809	0.20848	-7.61747	2.58703e-14	9.8311e-12	73.2468	97.6153	69.1363	65.3478	261.732	215.426	252.069	189.512
ES	T1	Gohir.A05G118800.v2.1	PREDICTED: putative cyclic nucleotide-gated ion channel 7 [Gossypium arboreum]	gi|1050569210|ref|XP_017605331.1|	AT1G19780.1	12.9211	-2.40771	0.517461	-4.65293	3.27254e-06	0.000150092	4.37294	4.88076	3.00593	4.13594	23.0601	25.133	19.567	19.2132
ES	T1	Gohir.A05G118900.v2.1	PREDICTED: protein LOW PSII ACCUMULATION 3, chloroplastic-like [Gossypium hirsutum]	gi|1028989748|ref|XP_016749732.1|	AT1G73060.1	1045.3	-0.526193	0.141825	-3.71016	0.000207126	0.00387295	1029.83	856.086	753.486	788.31	1282.14	1248.57	1247.68	1156.29
ES	T1	Gohir.A05G119600.v2.1	PREDICTED: CBL-interacting serine/threonine-protein kinase 25-like [Gossypium hirsutum]	gi|1028989733|ref|XP_016749724.1|	AT5G25110.1	26.9097	1.72524	0.408391	4.22449	2.39479e-05	0.000733116	51.3821	25.38	35.0691	52.94	12.6831	7.18086	18.416	12.2266
ES	T1	Gohir.A05G121400.v2.1	PREDICTED: putative UPF0481 protein At3g02645 isoform X1 [Gossypium hirsutum]	gi|1028989688|ref|XP_016749700.1|	AT3G02645.1	5.99605	6.00119	1.26185	4.75588	1.97586e-06	9.96648e-05	24.0512	9.76153	10.0198	4.13594	0	0	0	0
ES	T1	Gohir.A05G121900.v2.1	PREDICTED: protein TOPLESS [Gossypium arboreum]	gi|1050572515|ref|XP_017607084.1|	AT1G15750.4	205.211	0.668318	0.177273	3.77	0.000163247	0.00321293	221.927	269.418	263.52	253.119	126.831	184.01	172.65	150.212
ES	T1	Gohir.A05G122600.v2.1	PREDICTED: adenine phosphoribosyltransferase 5-like [Gossypium arboreum]	gi|1050568816|ref|XP_017605123.1|	AT5G11160.1	78.7694	0.948656	0.220477	4.30274	1.68701e-05	0.000558381	95.1115	107.377	112.221	100.09	49.5792	43.0852	63.305	59.3863
ES	T1	Gohir.A05G123400.v2.1	PREDICTED: palmitoyl-monogalactosyldiacylglycerol delta-7 desaturase, chloroplastic-like [Gossypium hirsutum]	gi|1028992827|ref|XP_016751249.1|	AT3G15850.1	2693	-0.689564	0.168955	-4.08134	4.47764e-05	0.00118885	2218.17	2064.56	2138.22	1823.95	3863.72	2817.59	3915.7	2702.08
ES	T1	Gohir.A05G126100.v2.1	PREDICTED: 26.5 kDa heat shock protein, mitochondrial-like [Gossypium hirsutum]	gi|1028972941|ref|XP_016729931.1|	AT1G52560.1	195.637	2.82045	0.421913	6.6849	2.31083e-11	5.14511e-09	104.951	224.515	527.039	514.511	62.2623	53.8565	29.926	48.033
ES	T1	Gohir.A05G126300.v2.1	PREDICTED: uncharacterized protein LOC107940970 isoform X1 [Gossypium hirsutum], PREDICTED: uncharacterized protein LOC107940970 isoform X2 [Gossypium hirsutum]	gi|1028972949|ref|XP_016729935.1|, gi|1028972951|ref|XP_016729937.1|	AT1G80130.1, AT1G80130.1	45.7725	1.31901	0.343094	3.84445	0.000120821	0.00253593	66.6874	37.0938	85.1679	71.9653	21.9071	20.645	39.134	23.5799
ES	T1	Gohir.A05G127100.v2.1	PREDICTED: auxin-responsive protein IAA16 [Gossypium arboreum]	gi|1050568752|ref|XP_017605091.1|	AT3G04730.1	206.229	-0.875649	0.248499	-3.52376	0.000425469	0.00669402	206.621	163.994	110.217	101.744	309.005	267.487	278.542	212.219
ES	T1	Gohir.A05G127300.v2.1	PREDICTED: palmitoyl-acyl carrier protein thioesterase, chloroplastic-like [Gossypium raimondii], PREDICTED: palmitoyl-acyl carrier protein thioesterase, chloroplastic-like [Gossypium raimondii], PREDICTED: palmitoyl-acyl carrier protein thioesterase, chloroplastic-like [Gossypium raimondii]	gi|823215653|ref|XP_012440572.1|, gi|823215653|ref|XP_012440572.1|, gi|823215653|ref|XP_012440572.1|	AT1G08510.1, AT1G08510.1, AT1G08510.1	68.6809	1.58004	0.278683	5.66966	1.43084e-08	1.63245e-06	106.044	81.0207	106.209	117.461	53.0382	26.9282	29.926	28.8198
ES	T1	Gohir.A05G128300.v2.1	hypothetical protein GOBAR_DD08373 [Gossypium barbadense]	gi|1344121862|gb|PPD94620.1|	AT5G11590.1	29.3933	-1.51962	0.383609	-3.96137	7.45213e-05	0.0017625	19.6782	18.5469	12.0237	10.7534	41.5082	52.0613	55.248	25.3265
ES	T1	Gohir.A05G128700.v2.1	PREDICTED: uncharacterized protein LOC105768084 [Gossypium raimondii]	gi|823221170|ref|XP_012443277.1|	AT5G25840.1	368.501	-0.864921	0.183837	-4.70483	2.54075e-06	0.000123121	319.225	275.275	243.48	207.624	515.393	385.074	504.138	497.797
ES	T1	Gohir.A05G129100.v2.1	PREDICTED: transcription factor MYB1R1-like [Gossypium hirsutum]	gi|1028989672|ref|XP_016749692.1|	AT3G16350.1	349.764	-0.762036	0.197895	-3.8507	0.000117782	0.00248453	330.157	293.822	222.439	192.735	454.284	409.309	406.303	489.064
ES	T1	Gohir.A05G129515.v2.1	PREDICTED: MAR-binding filament-like protein 1-1 isoform X1 [Gossypium hirsutum], PREDICTED: MAR-binding filament-like protein 1-1 isoform X2 [Gossypium hirsutum]	gi|1028973259|ref|XP_016730087.1|, gi|1028973261|ref|XP_016730088.1|	AT3G16000.1, AT3G16000.1	1100.96	-0.740325	0.162923	-4.54402	5.51909e-06	0.000231298	1037.48	855.11	742.464	664.232	1437.8	1389.5	1371.99	1309.12
ES	T1	Gohir.A05G130500.v2.1	PREDICTED: uncharacterized protein LOC107941090 [Gossypium hirsutum]	gi|1028973287|ref|XP_016730102.1|	AT1G79910.1	77.8506	-1.64561	0.346461	-4.74977	2.03646e-06	0.000102313	18.585	54.6645	23.0454	53.7672	125.678	91.556	107.043	148.466
ES	T1	Gohir.A05G131700.v2.1	PREDICTED: photosystem I reaction center subunit VI, chloroplastic-like [Gossypium hirsutum]	gi|1028973299|ref|XP_016730109.1|	AT1G52230.1	25411.1	-0.962751	0.241313	-3.98963	6.61762e-05	0.0016057	24825.2	19208.7	13553.7	11347.4	38132.2	32502.4	37353.4	26365.8
ES	T1	Gohir.A05G131800.v2.1	hypothetical protein GOBAR_AA32557 [Gossypium barbadense]	gi|1347685888|gb|PPR88124.1|	AT1G79850.1	2550.05	-0.896324	0.225597	-3.97312	7.09367e-05	0.00169597	2296.89	1896.66	1630.21	1306.13	4075.87	3011.47	3866.21	2316.94
ES	T1	Gohir.A05G132500.v2.1	homeobox-leucine zipper protein GLABRA 2 [Gossypium hirsutum]	gi|1031986359|ref|NP_001314068.1|	AT1G79840.1	93.1204	1.28112	0.334331	3.8319	0.000127156	0.00263715	91.8318	163.017	153.302	120.769	40.3552	51.1636	31.077	93.4461
ES	T1	Gohir.A05G134800.v2.1	PREDICTED: uncharacterized acetyltransferase At3g50280-like [Gossypium arboreum]	gi|1050565582|ref|XP_017603315.1|	AT3G50300.1	29.3054	1.49729	0.414673	3.61078	0.000305278	0.00519858	22.9579	47.8315	36.0711	66.175	16.1421	10.7713	12.661	21.8332
ES	T1	Gohir.A05G137500.v2.1	PREDICTED: protein Brevis radix-like 2 [Gossypium hirsutum]	gi|1028989569|ref|XP_016749640.1|	AT1G54180.2	153.331	-1.24204	0.266415	-4.66206	3.13061e-06	0.000144632	63.4077	109.329	69.1363	121.597	201.776	153.491	255.522	252.392
ES	T1	Gohir.A05G140600.v2.1	PREDICTED: uncharacterized protein LOC108450184 isoform X1 [Gossypium arboreum], PREDICTED: uncharacterized protein LOC108450184 isoform X2 [Gossypium arboreum], hypothetical protein B456_009G146700 [Gossypium raimondii]	gi|1050565324|ref|XP_017603182.1|, gi|1050565326|ref|XP_017603183.1|, gi|763790066|gb|KJB57062.1|	AT1G72640.1, AT1G72640.1, AT1G72640.1	855.965	-0.817157	0.233615	-3.49787	0.000468986	0.00718459	916.131	660.855	475.938	427.656	1159.92	1192.02	961.085	1054.11
ES	T1	Gohir.A05G141200.v2.1	PREDICTED: ethylene-responsive transcription factor RAP2-12-like isoform X2 [Gossypium arboreum]	gi|1050572460|ref|XP_017607054.1|	AT1G53910.3	379.424	2.24982	0.621533	3.6198	0.000294836	0.00508066	136.654	454.887	762.503	1153.93	114.148	84.3751	154.234	174.666
ES	T1	Gohir.A05G141700.v2.1	hypothetical protein GOBAR_AA33182 [Gossypium barbadense]	gi|1347685088|gb|PPR87511.1|	AT3G14310.1	495.753	-1.79421	0.248886	-7.20896	5.6382e-13	1.68619e-10	236.139	298.703	154.304	198.525	914.333	945.181	700.959	517.883
ES	T1	Gohir.A05G147500.v2.1	PREDICTED: uncharacterized protein LOC107959963 [Gossypium hirsutum]	gi|1028993718|ref|XP_016751633.1|	AT1G30190.1	6.47478	3.94544	1.11478	3.53922	0.000401307	0.00639838	7.65265	19.5231	17.0336	4.13594	0	0	3.453	0
ES	T1	Gohir.A05G147900.v2.1	PREDICTED: pyruvate dehydrogenase E1 component subunit beta-3, chloroplastic-like isoform X1 [Gossypium hirsutum], PREDICTED: pyruvate dehydrogenase E1 component subunit beta-3, chloroplastic-like isoform X2 [Gossypium hirsutum]	gi|1029075023|ref|XP_016697741.1|, gi|1029075025|ref|XP_016697742.1|	AT2G34590.1, AT2G34590.1	481.089	-0.690211	0.169683	-4.06765	4.74902e-05	0.00124586	405.59	349.463	370.731	346.592	601.869	636.404	688.298	449.764
ES	T1	Gohir.A05G149700.v2.1	PREDICTED: 3-oxoacyl-[acyl-carrier-protein]	gi|1028976799|ref|XP_016731833.1|	AT5G46290.1	681.442	-0.54761	0.137373	-3.98631	6.71099e-05	0.00162446	605.652	499.79	558.1	550.907	787.502	844.649	893.176	711.762
ES	T1	Gohir.A05G150200.v2.1	PREDICTED: chlorophyll a-b binding protein of LHCII type 1 [Gossypium raimondii]	gi|823225971|ref|XP_012445800.1|	AT1G29930.1	45536.3	-1.76886	0.283572	-6.23778	4.43817e-10	7.68198e-08	32422.1	23702.9	12218.1	14303.7	68723.7	77427.6	82858.2	52633.7
ES	T1	Gohir.A05G150500.v2.1	PREDICTED: protein REDUCED WALL ACETYLATION 3 [Gossypium arboreum]	gi|1050573197|ref|XP_017607440.1|	AT2G34410.2	196.243	1.47745	0.432346	3.41728	0.000632505	0.00900762	109.324	159.113	225.444	660.923	92.2404	102.327	107.043	113.533
ES	T1	Gohir.A05G151700.v2.1	PREDICTED: xyloglucan endotransglucosylase/hydrolase 2-like [Gossypium hirsutum]	gi|1029126031|ref|XP_016741382.1|	AT4G14130.1	257.307	-1.74167	0.32685	-5.32865	9.89478e-08	8.31688e-06	136.654	202.064	70.1383	65.3478	505.016	328.524	404.001	346.711
ES	T1	Gohir.A05G151950.v2.1	hypothetical protein GOBAR_AA20107 [Gossypium barbadense]	gi|1347701398|gb|PPS00548.1|	AT3G14770.1	75.7834	-1.38867	0.329123	-4.21929	2.45068e-05	0.000745469	42.6362	60.5215	26.0514	38.0506	155.656	63.7302	113.949	105.673
ES	T1	Gohir.A05G154400.v2.1	PREDICTED: uncharacterized protein LOC107960428 [Gossypium hirsutum], PREDICTED: uncharacterized protein LOC107960428 [Gossypium hirsutum], PREDICTED: uncharacterized protein LOC107960428 [Gossypium hirsutum]	gi|1028995046|ref|XP_016752268.1|, gi|1028995046|ref|XP_016752268.1|, gi|1028995046|ref|XP_016752268.1|	AT2G38300.1, AT2G38300.1, AT2G38300.1	46.4284	0.97585	0.279215	3.49498	0.000474103	0.00724807	73.2468	45.8792	57.1126	70.311	32.2841	33.2115	25.322	34.0598
ES	T1	Gohir.A05G155200.v2.1	PREDICTED: 14-3-3-like protein D isoform X1 [Gossypium hirsutum]	gi|1029047650|ref|XP_016687510.1|	AT1G26480.1	52.9725	-1.13325	0.293567	-3.86028	0.000113255	0.00242339	47.0091	36.1176	25.0494	24.8156	76.0983	65.5254	89.778	59.3863
ES	T1	Gohir.A05G156000.v2.1	PREDICTED: 50S ribosomal protein L34, chloroplastic-like [Gossypium hirsutum]	gi|1029047642|ref|XP_016687506.1|	AT1G29070.1	1182.3	-0.967787	0.201332	-4.80692	1.53272e-06	8.08629e-05	963.14	784.827	808.594	643.552	1817.14	1609.41	1757.58	1074.19
ES	T1	Gohir.A05G157400.v2.1	PREDICTED: GDSL esterase/lipase At5g45960-like [Gossypium hirsutum], PREDICTED: GDSL esterase/lipase At5g45960-like [Gossypium hirsutum]	gi|1028979483|ref|XP_016733170.1|, gi|1028979483|ref|XP_016733170.1|	AT5G45960.1, AT5G45960.1	40.9068	-2.02352	0.334657	-6.04654	1.47987e-09	2.23939e-07	10.9324	23.4277	17.0336	13.235	78.4043	71.8086	46.04	66.3729
ES	T1	Gohir.A05G159800.v2.1	PREDICTED: auxin-repressed 12.5 kDa protein-like isoform X1 [Gossypium hirsutum], PREDICTED: auxin-repressed 12.5 kDa protein-like isoform X2 [Gossypium hirsutum]	gi|1029075798|ref|XP_016698122.1|, gi|1029075800|ref|XP_016698123.1|	AT1G28330.3, AT1G28330.1	98.6899	1.04045	0.266516	3.90388	9.46609e-05	0.00210301	133.375	114.21	167.33	116.633	68.0273	41.29	58.701	89.9528
ES	T1	Gohir.A05G160800.v2.1	hypothetical protein GOBAR_AA21472 [Gossypium barbadense], hypothetical protein GOBAR_AA21472 [Gossypium barbadense]	gi|1347699786|gb|PPR99187.1|, gi|1347699786|gb|PPR99187.1|	AT2G33800.1, AT2G33800.1	956.344	-0.796799	0.16239	-4.9067	9.26193e-07	5.32556e-05	782.757	695.997	703.387	612.946	1361.7	1261.14	1294.87	937.954
ES	T1	Gohir.A05G162000.v2.1	PREDICTED: E3 ubiquitin-protein ligase RMA1H1-like [Gossypium hirsutum], PREDICTED: E3 ubiquitin-protein ligase RMA1H1-like [Gossypium hirsutum]	gi|1029075861|ref|XP_016698156.1|, gi|1029075861|ref|XP_016698156.1|	AT4G03510.4, AT4G03510.4	134.309	0.993913	0.232451	4.27579	1.9046e-05	0.000613918	153.053	139.59	235.464	186.944	98.0054	70.0134	87.476	103.926
ES	T1	Gohir.A05G162100.v2.1	PREDICTED: CBS domain-containing protein CBSX5-like isoform X2 [Gossypium hirsutum]	gi|1029078202|ref|XP_016699281.1|	AT4G27460.1	203.706	-0.851352	0.232948	-3.65469	0.000257496	0.00458346	114.79	137.638	125.247	201.834	276.721	227.095	331.488	214.839
ES	T1	Gohir.A05G162200.v2.1	PREDICTED: dof zinc finger protein DOF2.2-like [Gossypium arboreum]	gi|1050554411|ref|XP_017621651.1|	AT1G51700.1	91.923	-1.2255	0.277672	-4.41346	1.01731e-05	0.000376034	49.1956	53.6884	56.1106	60.3847	175.257	84.3751	157.687	98.686
ES	T1	Gohir.A05G163900.v2.1	PREDICTED: glycine-rich cell wall structural protein-like [Gossypium arboreum]	gi|1050571985|ref|XP_017606807.1|	AT4G21620.1	315.399	-0.851097	0.1973	-4.31372	1.60529e-05	0.000536961	262.376	192.302	230.454	215.069	484.262	311.47	355.659	471.597
ES	T1	Gohir.A05G165900.v2.1	PREDICTED: sugar carrier protein C-like [Gossypium hirsutum], PREDICTED: sugar carrier protein C-like [Gossypium hirsutum]	gi|1028966568|ref|XP_016726808.1|, gi|1028966568|ref|XP_016726808.1|	AT1G11260.1, AT1G11260.1	292.61	-1.04643	0.255138	-4.10142	4.10625e-05	0.00111102	147.587	178.636	138.273	297.788	334.371	394.05	486.873	363.304
ES	T1	Gohir.A05G167800.v2.1	PREDICTED: transcription factor ILR3-like [Gossypium hirsutum]	gi|1028989175|ref|XP_016749436.1|	AT5G54680.1	473.542	-0.657891	0.158057	-4.16236	3.14972e-05	0.000905536	416.523	418.769	330.652	304.405	563.819	559.21	627.295	567.663
ES	T1	Gohir.A05G170000.v2.1	PREDICTED: uncharacterized protein LOC107958268 [Gossypium hirsutum], PREDICTED: uncharacterized protein LOC107958268 [Gossypium hirsutum]	gi|1028989237|ref|XP_016749468.1|, gi|1028989237|ref|XP_016749468.1|	AT1G11700.1, AT1G11700.1	468.906	-1.56882	0.312834	-5.01487	5.30698e-07	3.31551e-05	396.844	250.871	165.326	134.004	508.475	708.213	639.956	947.561
ES	T1	Gohir.A05G170400.v2.1	PREDICTED: starch synthase 3, chloroplastic/amyloplastic-like [Gossypium hirsutum]	gi|1028989243|ref|XP_016749471.1|	AT1G11720.2	2897.18	-0.541593	0.150194	-3.60596	0.000310998	0.00526582	2710.13	2674.66	1949.84	2105.19	3328.73	3401.04	3317.18	3690.68
ES	T1	Gohir.A05G171300.v2.1	PREDICTED: glycine-rich protein DOT1-like [Gossypium hirsutum]	gi|1028995484|ref|XP_016752515.1|	NA	46.4231	-3.53438	0.524756	-6.73529	1.63605e-11	3.79309e-09	12.0256	11.7138	2.00395	4.13594	41.5082	146.31	101.288	52.3997
ES	T1	Gohir.A05G171500.v2.1	PREDICTED: aminomethyltransferase, mitochondrial-like [Gossypium hirsutum], PREDICTED: aminomethyltransferase, mitochondrial-like [Gossypium hirsutum]	gi|1028989270|ref|XP_016749485.1|, gi|1028989270|ref|XP_016749485.1|	AT1G11860.3, AT1G11860.3	7252.6	-0.924984	0.208564	-4.43502	9.20653e-06	0.000347251	6950.79	5198.01	4049.98	3818.3	10736.8	8889.01	10406.2	7971.74
ES	T1	Gohir.A05G173900.v2.1	PREDICTED: 1-aminocyclopropane-1-carboxylate oxidase [Gossypium hirsutum]	gi|1029048362|ref|XP_016687862.1|	AT1G05010.1	568.51	1.08181	0.246478	4.38907	1.13834e-05	0.000410009	580.508	711.615	947.869	847.04	455.437	320.446	458.098	227.065
ES	T1	Gohir.A05G175200.v2.1	PREDICTED: ACT domain-containing protein ACR11-like [Gossypium hirsutum]	gi|1029048399|ref|XP_016687882.1|	AT1G16880.1	4716.1	-0.577287	0.169711	-3.4016	0.000669927	0.00940116	4888.95	3899.73	3221.35	3130.91	6102.86	5698.01	5167.99	5618.99
ES	T1	Gohir.A05G176600.v2.1	PREDICTED: farnesyl pyrophosphate synthase 1 [Gossypium hirsutum]	gi|1029048425|ref|XP_016687894.1|	AT5G47770.1	335.513	-0.918692	0.197964	-4.6407	3.47231e-06	0.00015768	266.749	262.585	188.371	210.933	468.12	488.299	477.665	321.385
ES	T1	Gohir.A05G177900.v2.1	PREDICTED: protein S-acyltransferase 21 [Gossypium hirsutum]	gi|1029048603|ref|XP_016687986.1|	AT2G33640.1	59.3731	1.75268	0.440112	3.98235	6.82373e-05	0.00164388	26.2376	99.5676	100.198	140.622	21.9071	39.4947	17.265	29.6931
ES	T1	Gohir.A05G178000.v2.1	hypothetical protein GOBAR_AA38957 [Gossypium barbadense]	gi|1347676727|gb|PPR81754.1|	AT1G42970.1	9410.78	-0.611249	0.160215	-3.81519	0.000136078	0.002789	8449.62	7278.19	5756.35	8300.83	12126.2	10344	12524	10507
ES	T1	Gohir.A05G178100.v2.1	PREDICTED: glutamate receptor 3.3-like [Gossypium hirsutum], PREDICTED: glutamate receptor 3.3-like [Gossypium hirsutum]	gi|1029048593|ref|XP_016687981.1|, gi|1029048593|ref|XP_016687981.1|	AT1G42540.4, AT1G42540.4	373.239	1.11693	0.288772	3.86786	0.000109795	0.00236642	323.598	401.199	446.881	871.029	208.694	216.323	298.109	220.079
ES	T1	Gohir.A05G179100.v2.1	hypothetical protein GOBAR_DD30012 [Gossypium barbadense]	gi|1344098242|gb|PPD73086.1|	AT4G35090.3	32.2274	1.75007	0.393066	4.45235	8.49358e-06	0.000326451	30.6106	46.8553	66.1304	55.4216	14.9891	9.87369	10.359	23.5799
ES	T1	Gohir.A05G179200.v2.1	PREDICTED: BTB/POZ domain-containing protein At2g30600-like [Gossypium hirsutum]	gi|1029048637|ref|XP_016688004.1|	AT2G30600.4	6264.51	0.997211	0.238156	4.18722	2.82389e-05	0.000827871	6494.91	9047.96	7832.44	10014.8	3736.89	3395.65	3192.87	6400.62
ES	T1	Gohir.A05G181000.v2.1	PREDICTED: phosphoprotein ECPP44-like [Gossypium hirsutum]	gi|1028964923|ref|XP_016725956.1|	AT1G20440.1	1293.61	-1.13391	0.26727	-4.24255	2.20998e-05	0.000690708	1119.47	843.396	677.335	599.711	1466.62	1716.23	2702.55	1223.53
ES	T1	Gohir.A05G184100.v2.1	PREDICTED: expansin-A11-like [Gossypium hirsutum]	gi|1028989067|ref|XP_016749381.1|	AT1G20190.1	173.13	-1.7741	0.321086	-5.52532	3.28893e-08	3.36496e-06	74.34	131.781	56.1106	51.2856	234.06	173.238	356.81	307.411
ES	T1	Gohir.A05G185500.v2.1	PREDICTED: receptor protein kinase CLAVATA1-like [Gossypium hirsutum]	gi|1028989089|ref|XP_016749392.1|	AT1G75820.1	64.0803	-1.24572	0.289454	-4.30371	1.67962e-05	0.000556301	49.1956	44.903	22.0435	36.3963	81.8634	116.689	75.966	85.5861
ES	T1	Gohir.A05G186100.v2.1	PREDICTED: ferredoxin--NADP reductase, leaf isozyme, chloroplastic [Gossypium raimondii]	gi|823223767|ref|XP_012444634.1|	AT1G20020.1	15987.4	-0.957082	0.238874	-4.00664	6.1588e-05	0.0015214	16351.5	11925.7	7243.28	7963.34	21359.4	21848.7	19707.4	21499.6
ES	T1	Gohir.A05G186600.v2.1	PREDICTED: gibberellin-regulated protein 1-like [Gossypium hirsutum]	gi|1028996321|ref|XP_016752962.1|	AT1G75750.2	316.826	5.12617	0.604674	8.47758	2.29931e-17	1.33576e-14	209.901	882.442	691.363	680.775	19.6011	18.8498	4.604	27.0732
ES	T1	Gohir.A05G186800.v2.1	PREDICTED: uncharacterized protein LOC107958228 [Gossypium hirsutum]	gi|1028989123|ref|XP_016749411.1|	AT1G75710.1	221.221	0.892661	0.15472	5.76952	7.9498e-09	9.72878e-07	289.707	292.846	296.585	271.318	164.88	138.232	145.026	171.172
ES	T1	Gohir.A05G187500.v2.1	PREDICTED: ATP sulfurylase 2-like [Gossypium hirsutum]	gi|1028989153|ref|XP_016749426.1|	AT1G19920.1	579.85	-0.620199	0.144202	-4.30091	1.70101e-05	0.000561912	495.236	466.601	418.826	447.509	744.841	756.683	723.979	585.13
ES	T1	Gohir.A05G188120.v2.1	PREDICTED: 1-acylglycerol-3-phosphate O-acyltransferase-like [Gossypium hirsutum], PREDICTED: 1-acylglycerol-3-phosphate O-acyltransferase-like [Gossypium hirsutum], PREDICTED: 1-acylglycerol-3-phosphate O-acyltransferase-like [Gossypium hirsutum], PREDICTED: 1-acylglycerol-3-phosphate O-acyltransferase-like [Gossypium hirsutum]	gi|1028988390|ref|XP_016749046.1|, gi|1028988390|ref|XP_016749046.1|, gi|1028988390|ref|XP_016749046.1|, gi|1028988390|ref|XP_016749046.1|	AT4G24160.1, AT4G24160.1, AT4G24160.1, AT4G24160.1	403.455	0.78525	0.200311	3.92015	8.84928e-05	0.00200259	373.887	445.126	613.209	609.637	309.005	254.023	293.505	329.245
ES	T1	Gohir.A05G192000.v2.1	PREDICTED: jasmonate O-methyltransferase-like [Gossypium hirsutum]	gi|1028988465|ref|XP_016749084.1|	AT1G19640.1	58.0744	-1.33328	0.310385	-4.29556	1.74256e-05	0.000573009	44.8227	40.0223	29.0573	19.0253	85.3224	104.123	61.003	81.2195
ES	T1	Gohir.A05G193000.v2.1	PREDICTED: tubby-like F-box protein 5 isoform X1 [Gossypium arboreum]	gi|1050643083|ref|XP_017644810.1|	AT1G47270.3	84.2571	-1.31839	0.319779	-4.12282	3.74264e-05	0.0010331	75.4332	51.7361	26.0514	40.5322	102.617	162.467	92.08	123.139
ES	T1	Gohir.A05G193800.v2.1	PREDICTED: DUF21 domain-containing protein At1g47330-like [Gossypium hirsutum], PREDICTED: DUF21 domain-containing protein At1g47330-like [Gossypium hirsutum], PREDICTED: DUF21 domain-containing protein At1g47330-like [Gossypium hirsutum], PREDICTED: DUF21 domain-containing protein At1g47330-like [Gossypium hirsutum], PREDICTED: DUF21 domain-containing protein At1g47330-like [Gossypium hirsutum],…	gi|1028995033|ref|XP_016752261.1|, gi|1028995033|ref|XP_016752261.1|, gi|1028995033|ref|XP_016752261.1|, gi|1028995033|ref|XP_016752261.1|, gi|1028995033|ref|XP_016752261.1|, gi|1028995033|ref|XP_016752261.1|	AT1G47330.1, AT1G47330.1, AT1G47330.1, AT1G47330.1, AT1G47330.1, AT1G47330.1	137.704	1.48946	0.27446	5.42688	5.73472e-08	5.2699e-06	144.307	176.684	229.452	261.391	99.1584	53.8565	52.946	83.8395
ES	T1	Gohir.A05G195200.v2.1	PREDICTED: outer envelope pore protein 24A, chloroplastic-like [Gossypium hirsutum]	gi|1028994980|ref|XP_016752240.1|	AT1G45170.1	745.651	-0.645324	0.176036	-3.66586	0.000246513	0.0044434	727.002	529.075	495.978	574.068	1008.88	792.588	1035.9	801.715
ES	T1	Gohir.A05G199400.v2.1	PREDICTED: protein NRT1/ PTR FAMILY 4.5-like [Gossypium hirsutum]	gi|1029005494|ref|XP_016666642.1|	AT1G69850.1	63.3534	-1.32989	0.39292	-3.38464	0.000712713	0.00980499	55.755	49.7838	10.0198	28.9516	87.6284	73.6038	105.892	95.1927
ES	T1	Gohir.A05G200000.v2.1	PREDICTED: uncharacterized protein LOC107958094 isoform X1 [Gossypium hirsutum], PREDICTED: uncharacterized protein LOC107958094 isoform X1 [Gossypium hirsutum]	gi|1028988809|ref|XP_016749250.1|, gi|1028988809|ref|XP_016749250.1|	AT5G42690.5, AT5G42690.5	136.772	2.21265	0.453492	4.87914	1.0655e-06	5.95056e-05	75.4332	124.948	192.379	507.066	50.7322	43.9828	43.738	55.893
ES	T1	Gohir.A05G204200.v2.1	PREDICTED: protein CUP-SHAPED COTYLEDON 3-like [Gossypium hirsutum], PREDICTED: protein CUP-SHAPED COTYLEDON 3-like [Gossypium hirsutum]	gi|1028988924|ref|XP_016749309.1|, gi|1028988924|ref|XP_016749309.1|	AT4G36160.2, AT4G36160.2	118.006	0.695466	0.183505	3.7899	0.00015071	0.00301909	156.333	126.9	144.284	156.338	81.8634	95.1464	93.231	89.9528
ES	T1	Gohir.A05G208100.v2.1	PREDICTED: uncharacterized protein At2g23090-like [Gossypium hirsutum]	gi|1028989007|ref|XP_016749352.1|	AT2G23090.1	143.804	2.09704	0.303984	6.89852	5.25477e-12	1.34815e-09	139.934	225.491	225.444	340.801	54.1912	64.6278	66.758	33.1865
ES	T1	Gohir.A05G210600.v2.1	PREDICTED: NADH dehydrogenase [ubiquinone]	gi|1028996311|ref|XP_016752956.1|	AT5G67590.1	119.416	3.51002	0.470869	7.45435	9.0311e-14	3.14793e-11	79.8062	126.9	346.684	324.258	28.8251	7.18086	20.718	20.9599
ES	T1	Gohir.A05G210700.v2.1	hypothetical protein GOBAR_AA39885 [Gossypium barbadense]	gi|1347675316|gb|PPR80830.1|	AT1G27461.1	20.9837	2.12437	0.519874	4.08631	4.38282e-05	0.00117266	12.0256	47.8315	25.0494	51.2856	9.22404	5.38565	9.208	7.85995
ES	T1	Gohir.A05G211000.v2.1	PREDICTED: serine carboxypeptidase-like 7 [Gossypium hirsutum], hypothetical protein B456_009G221000 [Gossypium raimondii]	gi|1028988320|ref|XP_016749009.1|, gi|763791682|gb|KJB58678.1|	AT5G09640.1, AT5G09640.1	183.703	1.43337	0.193618	7.40309	1.33056e-13	4.51336e-11	289.707	260.633	241.476	279.589	126.831	76.2967	95.533	99.5594
ES	T1	Gohir.A05G211300.v2.1	PREDICTED: lecithin-cholesterol acyltransferase-like 1 [Gossypium hirsutum]	gi|1028988316|ref|XP_016749006.1|	AT1G27480.1	641.936	-0.99094	0.261921	-3.78335	0.000154729	0.00307887	627.517	465.625	362.715	263.873	1141.48	804.257	779.227	690.802
ES	T1	Gohir.A05G212300.v2.1	PREDICTED: growth-regulating factor 1-like [Gossypium hirsutum]	gi|1028988302|ref|XP_016748998.1|	AT2G22840.1	25.3223	2.34114	0.57182	4.09419	4.23656e-05	0.00114321	10.9324	37.0938	43.0849	77.7556	14.9891	5.38565	4.604	8.73328
ES	T1	Gohir.A05G213900.v2.1	PREDICTED: 50S ribosomal protein 6, chloroplastic-like [Gossypium hirsutum]	gi|1028988256|ref|XP_016748974.1|	AT5G17870.1	1949.68	-0.731819	0.152787	-4.78981	1.66937e-06	8.65367e-05	1523.97	1647.75	1376.71	1313.57	2756.84	2603.06	2404.44	1971.1
ES	T1	Gohir.A05G215200.v2.1	PREDICTED: sucrose transport protein SUC4-like [Gossypium hirsutum]	gi|1028988206|ref|XP_016748950.1|	AT1G09960.1	129.023	1.09302	0.251905	4.33903	1.43113e-05	0.00049072	112.603	160.089	199.393	229.958	95.6994	69.1158	77.117	88.2061
ES	T1	Gohir.A05G215700.v2.1	PREDICTED: glutamyl-tRNA reductase 1, chloroplastic-like [Gossypium hirsutum], PREDICTED: glutamyl-tRNA reductase 1, chloroplastic-like [Gossypium hirsutum]	gi|1028988196|ref|XP_016748946.1|, gi|1028988196|ref|XP_016748946.1|	AT1G58290.1, AT1G58290.1	4266.22	-1.06171	0.207151	-5.12527	2.97118e-07	2.05051e-05	3805.55	2783.01	1894.74	2571.73	5625.51	5782.39	6606.74	5060.06
ES	T1	Gohir.A05G216200.v2.1	PREDICTED: phosphoglycerate mutase-like protein [Gossypium hirsutum], PREDICTED: phosphoglycerate mutase-like protein [Gossypium arboreum]	gi|1028988182|ref|XP_016748939.1|, gi|1050567311|ref|XP_017604254.1|	AT5G64460.8, AT5G64460.8	57.0643	-1.31554	0.313054	-4.20228	2.64242e-05	0.000786534	48.1024	33.1892	31.0612	19.0253	81.8634	74.5014	105.892	62.8796
ES	T1	Gohir.A05G218600.v2.1	PREDICTED: protein CLT2, chloroplastic-like isoform X1 [Gossypium hirsutum]	gi|1028988118|ref|XP_016748908.1|	AT4G24460.2	319.074	-1.02122	0.148999	-6.85387	7.18767e-12	1.78078e-09	235.046	223.539	201.397	183.636	435.836	458.678	404.001	410.464
ES	T1	Gohir.A05G219400.v2.1	NA	NA	NA	45.7752	1.00018	0.270574	3.6965	0.000218591	0.00404394	59.0347	48.8076	67.1324	68.6566	36.8962	26.9282	29.926	28.8198
ES	T1	Gohir.A05G227932.v2.1	PREDICTED: probable trehalose-phosphate phosphatase D [Gossypium raimondii], PREDICTED: probable trehalose-phosphate phosphatase D [Gossypium raimondii]	gi|823227542|ref|XP_012446577.1|, gi|823227542|ref|XP_012446577.1|	AT1G35910.1, AT1G35910.1	153.172	-1.05718	0.232037	-4.55608	5.21178e-06	0.000220937	111.51	85.9014	84.1659	115.806	279.027	183.112	155.385	210.472
ES	T1	Gohir.A05G230800.v2.1	PREDICTED: prothymosin alpha-B-like [Gossypium hirsutum]	gi|1028995416|ref|XP_016752476.1|	NA	308.116	-0.788946	0.19834	-3.97774	6.95733e-05	0.00167049	265.656	244.038	180.356	213.414	464.661	412.9	391.34	292.565
ES	T1	Gohir.A05G233200.v2.1	PREDICTED: DIS3-like exonuclease 2 isoform X1 [Gossypium hirsutum], PREDICTED: DIS3-like exonuclease 2 isoform X2 [Gossypium hirsutum]	gi|1029100599|ref|XP_016709640.1|, gi|1029100601|ref|XP_016709641.1|	AT1G77680.1, AT1G77680.1	384.566	-0.518987	0.143788	-3.6094	0.000306905	0.00521398	312.665	313.345	361.713	277.108	443.907	431.749	488.024	448.017
ES	T1	Gohir.A05G240300.v2.1	hypothetical protein GOBAR_AA24046 [Gossypium barbadense]	gi|1347696739|gb|PPR96624.1|	AT5G13930.1	7.08734	-3.17505	0.923646	-3.43752	0.000587069	0.00853124	0	2.92846	0	2.48156	25.3661	4.48804	9.208	12.2266
ES	T1	Gohir.A05G242400.v2.1	PREDICTED: RNA-binding protein 2 [Gossypium arboreum], PREDICTED: RNA-binding protein 2 [Gossypium arboreum], PREDICTED: RNA-binding protein 2 [Gossypium arboreum]	gi|1050632764|ref|XP_017639330.1|, gi|1050632764|ref|XP_017639330.1|, gi|1050632764|ref|XP_017639330.1|	AT1G21320.2, AT1G21320.2, AT1G21320.5	271.928	0.828987	0.166756	4.97125	6.65211e-07	4.01686e-05	325.784	338.725	375.741	352.382	213.306	197.474	151.932	220.079
ES	T1	Gohir.A05G248600.v2.1	PREDICTED: chlorophyll a-b binding protein CP26, chloroplastic [Gossypium raimondii]	gi|823226989|ref|XP_012446331.1|	AT4G10340.1	54523.2	-0.714015	0.17523	-4.07473	4.60681e-05	0.00121671	50393.8	47287.8	35506	32012.2	74343.5	66405	69470.9	60766.2
ES	T1	Gohir.A05G250800.v2.1	PREDICTED: 30S ribosomal protein 2, chloroplastic-like [Gossypium hirsutum]	gi|1028992510|ref|XP_016751097.1|	AT3G52150.2	1181.44	-0.666926	0.148155	-4.50154	6.74644e-06	0.000273139	1022.18	820.944	919.813	889.227	1649.95	1467.59	1487.09	1194.71
ES	T1	Gohir.A05G250900.v2.1	PREDICTED: dihydrolipoyllysine-residue acetyltransferase component 5 of pyruvate dehydrogenase complex, chloroplastic-like [Gossypium hirsutum]	gi|1028992508|ref|XP_016751096.1|	AT1G34430.1	351.716	-0.657753	0.171491	-3.83549	0.000125313	0.00260534	318.131	266.49	254.502	252.292	476.191	436.237	471.91	337.978
ES	T1	Gohir.A05G252100.v2.1	PREDICTED: uncharacterized protein LOC107959519 [Gossypium hirsutum]	gi|1028992482|ref|XP_016751082.1|	AT1G33810.1	441.819	-0.665215	0.133606	-4.97892	6.39416e-07	3.8843e-05	369.514	306.512	322.636	368.099	560.36	535.872	524.856	546.703
ES	T1	Gohir.A05G261600.v2.1	hypothetical protein GOBAR_AA28245 [Gossypium barbadense]	gi|1347691472|gb|PPR92425.1|	NA	9.47677	5.93277	1.31879	4.49863	6.83936e-06	0.000276098	9.83912	0.976153	34.0672	29.7788	1.15301	0	0	0
ES	T1	Gohir.A05G261900.v2.1	PREDICTED: probable serine/threonine-protein kinase At1g01540 [Gossypium hirsutum]	gi|1028987431|ref|XP_016748568.1|	AT4G02630.1	274.531	1.0951	0.235572	4.64869	3.34052e-06	0.000152793	307.199	393.39	269.531	526.091	144.126	206.45	163.442	186.019
ES	T1	Gohir.A05G262400.v2.1	hypothetical protein GOBAR_AA13087 [Gossypium barbadense]	gi|1347709846|gb|PPS07561.1|	AT4G37260.1	73.6635	2.34307	0.370517	6.32381	2.55199e-10	4.67329e-08	57.9415	111.281	135.267	186.944	32.2841	15.2593	27.624	22.7065
ES	T1	Gohir.A05G267900.v2.1	hypothetical protein F383_19831 [Gossypium arboreum]	gi|728834714|gb|KHG14157.1|	NA	137.4	0.870751	0.253355	3.43689	0.000588442	0.0085466	139.934	151.304	178.352	241.539	86.4754	127.46	70.211	103.926
ES	T1	Gohir.A05G271064.v2.1	PREDICTED: uncharacterized protein LOC107957513 isoform X3 [Gossypium hirsutum], PREDICTED: uncharacterized protein LOC107957513 isoform X3 [Gossypium hirsutum], PREDICTED: uncharacterized protein LOC107957513 isoform X3 [Gossypium hirsutum]	gi|1028987335|ref|XP_016748525.1|, gi|1028987335|ref|XP_016748525.1|, gi|1028987335|ref|XP_016748525.1|	NA, NA, NA	531.706	1.06574	0.241551	4.41205	1.02395e-05	0.000377481	452.599	780.922	742.464	903.289	298.628	403.923	254.371	417.451
ES	T1	Gohir.A05G274800.v2.1	PREDICTED: 50S ribosomal protein L21, chloroplastic-like [Gossypium hirsutum]	gi|1028987242|ref|XP_016748481.1|	AT1G35680.1	817.027	-0.873424	0.19245	-4.53845	5.6668e-06	0.000236704	713.883	512.48	631.245	450.817	1163.38	1005.32	1215.46	843.635
ES	T1	Gohir.A05G278300.v2.1	PREDICTED: expansin-A8-like [Gossypium hirsutum]	gi|1029045217|ref|XP_016686328.1|	AT2G40610.1	831.502	-1.18637	0.227405	-5.21702	1.81826e-07	1.37572e-05	607.839	443.173	617.217	363.135	1570.39	1078.92	927.706	1043.63
ES	T1	Gohir.A05G279500.v2.1	PREDICTED: uroporphyrinogen decarboxylase-like isoform X1 [Gossypium hirsutum], PREDICTED: uroporphyrinogen decarboxylase-like isoform X2 [Gossypium hirsutum], PREDICTED: uroporphyrinogen decarboxylase-like isoform X3 [Gossypium hirsutum]	gi|1029045185|ref|XP_016686313.1|, gi|1029045187|ref|XP_016686314.1|, gi|1029045189|ref|XP_016686315.1|	AT2G40490.1, AT2G40490.1, AT2G40490.1	1691.36	-1.11326	0.224508	-4.95865	7.09837e-07	4.24575e-05	1457.28	1119.65	937.849	763.494	2560.82	2617.42	2415.95	1658.45
ES	T1	Gohir.A05G280200.v2.1	PREDICTED: uncharacterized protein LOC107903047 [Gossypium hirsutum]	gi|1029041607|ref|XP_016684597.1|	AT5G27760.1	140.811	2.23244	0.401326	5.56265	2.65706e-08	2.78039e-06	71.0603	248.919	255.504	353.209	68.0273	52.9589	28.775	48.033
ES	T1	Gohir.A05G280800.v2.1	PREDICTED: protein LNK2-like isoform X1 [Gossypium hirsutum], PREDICTED: protein LNK2-like isoform X2 [Gossypium hirsutum]	gi|1029045145|ref|XP_016686292.1|, gi|1029045147|ref|XP_016686293.1|	AT3G54500.1, AT3G54500.1	2638.81	-0.577363	0.133943	-4.31052	1.62872e-05	0.00054404	2285.96	2160.23	1814.58	2211.07	2885.97	3421.68	2944.26	3386.77
ES	T1	Gohir.A05G283600.v2.1	hypothetical protein GOBAR_AA26609 [Gossypium barbadense]	gi|1347693561|gb|PPR94066.1|	AT5G07000.1	78.7983	1.36644	0.25164	5.43014	5.63085e-08	5.19333e-06	126.815	134.709	112.221	80.2372	43.8142	38.5971	52.946	41.0464
ES	T1	Gohir.A05G284700.v2.1	PREDICTED: uncharacterized protein LOC108452654 [Gossypium arboreum]	gi|1050570353|ref|XP_017605944.1|	NA	47.6856	6.59138	1.39476	4.72582	2.29192e-06	0.000113123	41.5429	5.85692	162.32	167.919	1.15301	2.69282	0	0
ES	T1	Gohir.A05G284801.v2.1	hypothetical protein GOBAR_AA02870 [Gossypium barbadense]	gi|1347721642|gb|PPS17698.1|	NA	8.28231	3.55314	0.957276	3.71172	0.000205857	0.00385778	19.6782	2.92846	10.0198	28.1244	3.45902	0.897608	1.151	0
ES	T1	Gohir.A05G290600.v2.1	PREDICTED: uncharacterized protein LOC107904329 [Gossypium hirsutum]	gi|1029044862|ref|XP_016686158.1|	AT5G04480.1	220.401	1.30934	0.357109	3.6665	0.000245892	0.00443378	173.824	220.611	251.496	610.465	92.2404	136.436	113.949	164.186
ES	T1	Gohir.A05G291300.v2.1	PREDICTED: putative glycine-rich cell wall structural protein 1 [Gossypium hirsutum]	gi|1028987163|ref|XP_016748448.1|	NA	8.98672	4.08656	0.933803	4.37625	1.20738e-05	0.000429819	13.1188	9.76153	11.0217	33.9147	2.30601	0.897608	0	0.873328
ES	T1	Gohir.A05G296400.v2.1	PREDICTED: probable lysine-specific demethylase ELF6 [Gossypium arboreum]	gi|1050571905|ref|XP_017606763.1|	AT5G04240.1	403.434	-0.782772	0.188028	-4.16306	3.14016e-05	0.000904331	277.682	327.011	238.47	343.283	480.803	509.841	418.964	631.416
ES	T1	Gohir.A05G296600.v2.1	PREDICTED: dolichyl-diphosphooligosaccharide--protein glycosyltransferase subunit 1B-like [Gossypium hirsutum]	gi|1028987011|ref|XP_016748379.1|	AT2G01720.1	358.706	-0.549483	0.141478	-3.88387	0.000102806	0.00224839	317.038	305.536	272.537	269.663	442.754	418.285	456.947	386.884
ES	T1	Gohir.A05G297100.v2.1	PREDICTED: chorismate synthase, chloroplastic-like [Gossypium hirsutum]	gi|1028987031|ref|XP_016748390.1|	AT1G48850.1	397.872	-0.452756	0.133988	-3.37908	0.000727299	0.00996832	335.623	374.843	315.622	317.64	450.825	441.623	489.175	457.624
ES	T1	Gohir.A05G298900.v2.1	PREDICTED: 50S ribosomal protein L10, chloroplastic-like [Gossypium hirsutum]	gi|1028986908|ref|XP_016748331.1|	AT5G13510.1	1523.04	-0.974446	0.164436	-5.92598	3.10432e-09	4.2986e-07	1192.72	1077.67	903.782	935.549	2329.07	2138.1	1996.98	1610.42
ES	T1	Gohir.A05G299900.v2.1	PREDICTED: ankyrin repeat-containing protein At5g02620-like [Gossypium hirsutum]	gi|1028986929|ref|XP_016748341.1|	AT4G10720.1	20.3638	-1.40934	0.402696	-3.49977	0.000465665	0.00714934	15.3053	9.76153	8.0158	11.5806	35.7432	35.9043	23.02	23.5799
ES	T1	Gohir.A05G300500.v2.1	hypothetical protein B456_009G317700 [Gossypium raimondii], PREDICTED: psbP-like protein 1, chloroplastic [Gossypium hirsutum]	gi|763793577|gb|KJB60573.1|, gi|1028994054|ref|XP_016751784.1|	AT3G55330.1, AT3G55330.1	1999.57	-0.896965	0.178595	-5.02234	5.1046e-07	3.22093e-05	1794	1341.23	1189.34	1264.77	2859.45	2656.02	2821.1	2070.66
ES	T1	Gohir.A05G304100.v2.1	PREDICTED: anthranilate synthase alpha subunit 1, chloroplastic-like [Gossypium hirsutum]	gi|1028994076|ref|XP_016751795.1|	AT5G05730.1	265.545	-0.570634	0.162058	-3.52116	0.000429659	0.00673776	218.647	234.277	219.433	182.808	303.24	344.681	345.3	275.972
ES	T1	Gohir.A05G304900.v2.1	PREDICTED: mitochondrial outer membrane protein porin of 36 kDa-like [Gossypium hirsutum]	gi|1028994048|ref|XP_016751782.1|	AT3G01280.1	529.501	-0.702338	0.200725	-3.49901	0.00046699	0.00716099	509.448	376.795	328.648	397.05	752.912	580.752	780.378	510.023
ES	T1	Gohir.A05G307100.v2.1	PREDICTED: protein NSP-INTERACTING KINASE 2-like [Gossypium hirsutum]	gi|1028986541|ref|XP_016748146.1|	AT3G25560.1	104.697	-1.10945	0.227883	-4.86852	1.12438e-06	6.19723e-05	90.7385	69.3068	54.1067	52.1128	125.678	149.003	150.781	145.846
ES	T1	Gohir.A05G312801.v2.1	PREDICTED: bifunctional nuclease 2-like [Gossypium hirsutum]	gi|1028949742|ref|XP_016718240.1|	NA	180.589	0.95892	0.276979	3.46207	0.00053603	0.00797763	141.027	243.062	234.462	335.838	94.5464	135.539	101.288	158.946
ES	T1	Gohir.A05G315500.v2.1	PREDICTED: uncharacterized protein LOC107957219 [Gossypium hirsutum], PREDICTED: uncharacterized protein LOC107957219 [Gossypium hirsutum], PREDICTED: uncharacterized protein LOC107957219 [Gossypium hirsutum]	gi|1028986571|ref|XP_016748161.1|, gi|1028986571|ref|XP_016748161.1|, gi|1028986571|ref|XP_016748161.1|	AT1G68990.1, AT1G68990.1, AT1G68990.1	17.9071	1.77681	0.460333	3.85983	0.000113464	0.00242339	14.2121	30.2607	31.0612	35.5691	6.91803	9.87369	5.755	9.60661
ES	T1	Gohir.A05G316000.v2.1	PREDICTED: 60S acidic ribosomal protein P0-like [Gossypium hirsutum]	gi|1028994831|ref|XP_016752166.1|	AT2G40010.1	361.657	-0.67518	0.164798	-4.09703	4.18486e-05	0.00113108	305.013	233.3	277.547	297.788	441.601	466.756	501.836	369.418
ES	T1	Gohir.A05G317200.v2.1	PREDICTED: fruit protein pKIWI502-like isoform X1 [Gossypium hirsutum], PREDICTED: fruit protein pKIWI502-like isoform X1 [Gossypium hirsutum]	gi|1028993811|ref|XP_016751674.1|, gi|1028993811|ref|XP_016751674.1|	AT1G15140.1, AT1G15140.3	940.011	-0.663969	0.159046	-4.1747	2.98372e-05	0.000867185	890.987	672.569	627.237	718.826	1234.87	1092.39	1268.4	1014.81
ES	T1	Gohir.A05G318500.v2.1	Auxin-induced protein 5NG4 [Gossypium arboreum]	gi|728839641|gb|KHG19084.1|	AT5G40240.3	212.502	-0.599105	0.176337	-3.39749	0.000680064	0.00948187	196.782	175.707	159.314	145.585	237.519	250.433	232.502	302.171
ES	T1	Gohir.A05G323732.v2.1	hypothetical protein B456_007G237800 [Gossypium raimondii]	gi|763777017|gb|KJB44140.1|	NA	96.1113	-1.86146	0.396177	-4.69856	2.61997e-06	0.000126474	61.2212	37.0938	56.1106	12.4078	181.022	194.781	94.382	131.873
ES	T1	Gohir.A05G327000.v2.1	PREDICTED: uncharacterized protein LOC107959972 isoform X2 [Gossypium hirsutum], PREDICTED: uncharacterized protein LOC107959972 isoform X2 [Gossypium hirsutum]	gi|1028993752|ref|XP_016751650.1|, gi|1028993752|ref|XP_016751650.1|	AT1G19660.2, AT1G19660.2	210.213	0.935055	0.217378	4.30151	1.69635e-05	0.000560739	212.088	277.227	294.581	320.949	141.82	137.334	108.194	189.512
ES	T1	Gohir.A05G328300.v2.1	PREDICTED: KH domain-containing protein At2g38610-like isoform X1 [Gossypium raimondii], PREDICTED: KH domain-containing protein At2g38610-like isoform X1 [Gossypium raimondii]	gi|823216700|ref|XP_012441045.1|, gi|823216700|ref|XP_012441045.1|	AT2G38610.2, AT2G38610.2	97.3911	1.11455	0.307234	3.62768	0.000285984	0.0049705	89.6453	112.258	114.225	215.896	70.3333	43.0852	69.06	64.6263
ES	T1	Gohir.A05G329100.v2.1	PREDICTED: probable zinc metalloprotease EGY2, chloroplastic [Gossypium hirsutum]	gi|1028993828|ref|XP_016751683.1|	AT5G05740.2	395.868	-0.837404	0.237238	-3.5298	0.000415874	0.0065818	423.082	286.013	194.383	234.094	511.934	532.281	420.115	565.043
ES	T1	Gohir.A05G332200.v2.1	PREDICTED: protein EARLY RESPONSIVE TO DEHYDRATION 15-like [Gossypium hirsutum]	gi|1028986456|ref|XP_016748102.1|	AT2G41430.5	709.927	1.28607	0.283112	4.54264	5.55531e-06	0.000232431	714.976	737.971	1581.12	993.452	303.24	326.729	561.688	460.244
ES	T1	Gohir.A05G332300.v2.1	PREDICTED: sodium-coupled neutral amino acid transporter 5-like [Gossypium hirsutum]	gi|1028986458|ref|XP_016748103.1|	AT3G56200.1	100.454	1.16382	0.293182	3.96961	7.19915e-05	0.00171395	74.34	169.851	118.233	192.735	61.1093	66.423	63.305	57.6396
ES	T1	Gohir.A05G335500.v2.1	PREDICTED: NAC domain-containing protein 83-like [Gossypium hirsutum]	gi|1029120182|ref|XP_016738557.1|	AT5G13180.1	16.8676	-1.73714	0.427213	-4.06621	4.77834e-05	0.00125198	10.9324	5.85692	8.0158	6.6175	27.6721	26.0306	21.869	27.9465
ES	T1	Gohir.A05G339100.v2.1	PREDICTED: uncharacterized protein LOC107956991 [Gossypium hirsutum]	gi|1028986014|ref|XP_016747904.1|	AT3G27160.1	2046.62	-0.888311	0.227226	-3.90936	9.25396e-05	0.00206896	2032.32	1396.87	1130.23	1183.71	3122.34	2519.58	3063.96	1923.94
ES	T1	Gohir.A05G345700.v2.1	PREDICTED: transcription factor GTE6-like isoform X3 [Gossypium hirsutum], PREDICTED: transcription factor GTE6-like isoform X4 [Gossypium hirsutum]	gi|1029066527|ref|XP_016693488.1|, gi|1029066529|ref|XP_016693489.1|	AT2G34900.1, AT2G34900.1	120.615	0.930045	0.22373	4.15701	3.22443e-05	0.000919173	123.536	157.161	152.3	200.179	68.0273	86.1703	77.117	100.433
ES	T1	Gohir.A05G346800.v2.1	PREDICTED: uncharacterized protein LOC107957129 [Gossypium hirsutum]	gi|1028986353|ref|XP_016748055.1|	AT5G05960.1	75.4277	2.50153	0.30647	8.16239	3.28472e-16	1.67693e-13	137.748	167.898	130.257	76.9285	27.6721	20.645	19.567	22.7065
ES	T1	Gohir.A05G347900.v2.1	hypothetical protein GOBAR_AA03316 [Gossypium barbadense]	gi|1347721166|gb|PPS17264.1|	AT3G11410.1	1312.86	0.632348	0.177821	3.55608	0.000376425	0.00610371	1586.28	1678.01	1347.66	1771.84	1271.76	1122.91	809.153	915.248
ES	T1	Gohir.A05G349200.v2.1	PREDICTED: protein kinase APK1A, chloroplastic-like [Gossypium hirsutum], PREDICTED: protein kinase APK1A, chloroplastic-like [Gossypium hirsutum]	gi|1028993481|ref|XP_016751527.1|, gi|1028993481|ref|XP_016751527.1|	AT1G07570.5, AT1G07570.5	156.936	-1.05582	0.282747	-3.73413	0.000188362	0.0036075	59.0347	100.544	102.201	144.758	255.967	139.129	223.294	230.559
ES	T1	Gohir.A05G350800.v2.1	PREDICTED: photosynthetic NDH subunit of lumenal location 1, chloroplastic-like [Gossypium hirsutum]	gi|1028993518|ref|XP_016751545.1|	AT2G39470.2	971.572	-0.851148	0.163662	-5.20066	1.98587e-07	1.4674e-05	857.097	737.971	628.239	550.08	1312.12	1284.48	1191.28	1211.31
ES	T1	Gohir.A05G352400.v2.1	PREDICTED: probable receptor-like protein kinase At2g39360 [Gossypium hirsutum]	gi|1028993553|ref|XP_016751563.1|	AT2G39360.1	77.7723	-1.40143	0.399066	-3.51178	0.000445113	0.00692426	14.2121	38.07	33.0652	84.3731	118.76	90.6584	127.761	115.279
ES	T1	Gohir.A05G353500.v2.1	PREDICTED: protein SIEVE ELEMENT OCCLUSION B-like [Gossypium arboreum], PREDICTED: protein SIEVE ELEMENT OCCLUSION B-like [Gossypium arboreum]	gi|1050583210|ref|XP_017612773.1|, gi|1050583210|ref|XP_017612773.1|	AT3G01680.1, AT3G01680.1	159.609	-1.34691	0.327928	-4.10734	4.00233e-05	0.00108814	126.815	130.804	48.0948	55.4216	162.574	277.361	238.257	237.545
ES	T1	Gohir.A05G358100.v2.1	PREDICTED: DNA (cytosine-5)-methyltransferase DRM1-like isoform X1 [Gossypium hirsutum], PREDICTED: DNA (cytosine-5)-methyltransferase DRM1-like isoform X2 [Gossypium hirsutum], PREDICTED: DNA (cytosine-5)-methyltransferase DRM1-like isoform X4 [Gossypium hirsutum], PREDICTED: DNA (cytosine-5)-methyltransferase DRM1-like isoform X5 [Gossypium hirsutum], PREDICTED: DNA (cytosine-5)-methyltransfera…	gi|1028993453|ref|XP_016751513.1|, gi|1028993455|ref|XP_016751514.1|, gi|1028993459|ref|XP_016751516.1|, gi|1028993461|ref|XP_016751518.1|, gi|1028993453|ref|XP_016751513.1|, gi|1028993455|ref|XP_016751514.1|, gi|1028993459|ref|XP_016751516.1|, gi|1028993461|ref|XP_016751518.1|	AT5G15380.1, AT5G15380.1, AT5G15380.1, AT5G15380.1, AT5G15380.1, AT5G15380.1, AT5G15380.1, AT5G15380.1	24.6499	2.39716	0.435784	5.50081	3.78051e-08	3.77618e-06	28.4241	43.9269	39.077	54.5944	3.45902	6.28325	9.208	12.2266
ES	T1	Gohir.A05G359500.v2.1	PREDICTED: serine/threonine-protein kinase HT1-like [Gossypium arboreum], hypothetical protein B456_012G061300 [Gossypium raimondii]	gi|1050582689|ref|XP_017612506.1|, gi|763808795|gb|KJB75697.1|	AT3G01490.1, AT3G01490.2	258.542	0.613874	0.149222	4.11382	3.8916e-05	0.00106376	298.453	282.108	340.672	329.221	220.224	192.986	196.821	207.852
ES	T1	Gohir.A05G360451.v2.1	hypothetical protein B456_012G0601001, partial [Gossypium raimondii], PREDICTED: WAT1-related protein At3g28050-like isoform X2 [Gossypium raimondii]	gi|763808883|gb|KJB75785.1|, gi|823253769|ref|XP_012459523.1|	AT5G40230.1, AT5G40230.1	78.8595	-1.96779	0.265604	-7.40876	1.27486e-13	4.35365e-11	27.3309	41.9746	32.0632	27.2972	129.137	105.02	104.741	163.312
ES	T1	Gohir.A05G362100.v2.1	PREDICTED: uncharacterized protein LOC107959800 [Gossypium hirsutum], PREDICTED: uncharacterized protein LOC107959800 [Gossypium hirsutum], PREDICTED: uncharacterized protein LOC107959800 [Gossypium hirsutum]	gi|1028993290|ref|XP_016751442.1|, gi|1028993290|ref|XP_016751442.1|, gi|1028993290|ref|XP_016751442.1|	AT5G14970.1, AT5G14970.1, AT5G14970.1	1524.98	-0.854699	0.212458	-4.02291	5.74824e-05	0.00144218	1454	1219.21	919.813	751.914	2262.2	1681.22	1983.17	1928.31
ES	T1	Gohir.A05G365100.v2.1	PREDICTED: uncharacterized protein LOC107961455 [Gossypium hirsutum]	gi|1028996556|ref|XP_016753071.1|	AT5G15190.2	9.24486	3.80481	0.852301	4.46416	8.03839e-06	0.000311561	29.5174	14.6423	16.0316	9.09906	0	0.897608	1.151	2.61998
ES	T1	Gohir.A05G365800.v2.1	PREDICTED: myb-related protein 306-like [Gossypium arboreum]	gi|1050584048|ref|XP_017613213.1|	AT3G28910.1	92.0121	-2.12697	0.238592	-8.91467	4.89271e-19	3.63658e-16	22.9579	42.9507	34.0672	36.3963	169.492	130.153	154.234	145.846
ES	T1	Gohir.A05G366500.v2.1	PREDICTED: vacuolar amino acid transporter 1-like [Gossypium hirsutum]	gi|1028994852|ref|XP_016752174.1|	AT3G28960.5	4.71406	4.17823	1.20784	3.45924	0.000541695	0.0080501	3.27971	11.7138	11.0217	9.92625	0	0.897608	0	0.873328
ES	T1	Gohir.A05G366700.v2.1	PREDICTED: ATP-dependent zinc metalloprotease FTSH 6, chloroplastic-like [Gossypium hirsutum]	gi|1028994854|ref|XP_016752175.1|	AT5G15250.1	441.82	4.16284	0.365123	11.4012	4.12446e-30	1.09715e-26	698.577	698.925	1031.03	919.833	40.3552	16.1569	37.983	91.6994
ES	T1	Gohir.A05G369200.v2.1	PREDICTED: uncharacterized protein LOC108460474 [Gossypium arboreum]	gi|1050588302|ref|XP_017615465.1|	AT3G29185.1	379.506	-0.769873	0.175245	-4.39312	1.11734e-05	0.000404241	350.929	293.822	232.458	245.675	524.617	422.773	484.571	481.204
ES	T1	Gohir.A05G370700.v2.1	hypothetical protein GOBAR_AA13919 [Gossypium barbadense]	gi|1347708593|gb|PPS06711.1|	AT5G15450.1	413.279	3.31069	0.343027	9.65139	4.84921e-22	5.83544e-19	392.472	467.577	914.804	1228.37	89.9344	51.1636	70.211	91.6994
ES	T1	Gohir.A05G374200.v2.1	PREDICTED: RNA-binding protein 7 [Gossypium raimondii], PREDICTED: RNA-binding protein 7 [Gossypium raimondii], PREDICTED: RNA-binding protein 7 [Gossypium raimondii], hypothetical protein B456_012G046700 [Gossypium raimondii], hypothetical protein B456_012G046700 [Gossypium raimondii], hypothetical protein B456_012G046700 [Gossypium raimondii]	gi|823254884|ref|XP_012460093.1|, gi|823254884|ref|XP_012460093.1|, gi|823254884|ref|XP_012460093.1|, gi|763808647|gb|KJB75549.1|, gi|763808647|gb|KJB75549.1|, gi|763808647|gb|KJB75549.1|	AT4G10110.1, AT4G10110.1, AT4G10110.1, AT4G10110.1, AT4G10110.1, AT4G10110.1	346.972	0.676892	0.193887	3.49118	0.000480898	0.00732757	393.565	368.01	449.887	497.14	220.224	257.613	238.257	351.078
ES	T1	Gohir.A05G379200.v2.1	PREDICTED: uncharacterized protein LOC107959682 [Gossypium hirsutum]	gi|1028992914|ref|XP_016751284.1|	AT2G42900.1	207.347	-1.10533	0.309113	-3.57581	0.000349151	0.00576316	196.782	174.731	80.158	75.2741	322.841	282.746	306.166	220.079
ES	T1	Gohir.A05G380400.v2.1	PREDICTED: pentatricopeptide repeat-containing protein At3g59040-like [Gossypium hirsutum]	gi|1028992765|ref|XP_016751221.1|	AT3G59040.1	250.675	-0.658372	0.166826	-3.94645	7.93169e-05	0.00184619	233.952	174.731	162.32	206.797	317.076	304.289	311.921	294.311
ES	T1	Gohir.A05G382600.v2.1	PREDICTED: auxin-responsive protein SAUR32-like [Gossypium hirsutum]	gi|1028995750|ref|XP_016752663.1|	AT2G46690.1	29.2475	-1.73037	0.504381	-3.43069	0.000602055	0.00867173	21.8647	9.76153	11.0217	11.5806	48.4262	12.5665	75.966	42.7931
ES	T1	Gohir.A05G384500.v2.1	hypothetical protein GOBAR_AA34796 [Gossypium barbadense]	gi|1347682809|gb|PPR85895.1|	AT5G64040.1	7330.95	-1.11403	0.245504	-4.5377	5.68705e-06	0.000236962	6642.5	4444.42	3936.76	3509.76	12020.1	9599.02	11966.9	6528.13
ES	T1	Gohir.A05G385300.v2.1	mitogen-activated protein kinase kinase kinase YODA-like [Gossypium hirsutum]	gi|1031985322|ref|NP_001314626.1|	AT1G53570.4	493.893	0.982246	0.258875	3.79429	0.000148066	0.00298011	392.472	610.095	651.284	969.464	265.191	324.934	321.129	416.577
ES	T1	Gohir.A05G386800.v2.1	PREDICTED: G-type lectin S-receptor-like serine/threonine-protein kinase RLK1 [Gossypium hirsutum]	gi|1028992645|ref|XP_016751165.1|	AT5G60900.1	575.597	-0.729479	0.200197	-3.6438	0.000268641	0.00473584	533.499	428.531	287.567	483.078	673.355	677.694	697.506	823.548
ES	T1	Gohir.A05G387800.v2.1	PREDICTED: autophagy-related protein 13b-like [Gossypium hirsutum], PREDICTED: autophagy-related protein 13b-like [Gossypium hirsutum], PREDICTED: autophagy-related protein 13b-like [Gossypium hirsutum]	gi|1028992627|ref|XP_016751157.1|, gi|1028992627|ref|XP_016751157.1|, gi|1028992627|ref|XP_016751157.1|	AT3G18770.1, AT3G18770.1, AT3G18770.1	15.5656	-2.2279	0.58007	-3.84074	0.000122664	0.00256716	6.55941	5.85692	3.00593	6.6175	10.377	43.0852	14.963	34.0598
ES	T1	Gohir.A05G391000.v2.1	PREDICTED: uncharacterized protein LOC107959480 [Gossypium hirsutum]	gi|1028992401|ref|XP_016751040.1|	AT1G65295.1	55.371	-1.04706	0.266739	-3.92541	8.65826e-05	0.00196942	43.7294	38.07	34.0672	28.9516	88.7814	84.3751	65.607	59.3863
ES	T1	Gohir.A05G391100.v2.1	PREDICTED: protein SIEVE ELEMENT OCCLUSION B-like [Gossypium hirsutum]	gi|1028992403|ref|XP_016751041.1|	AT3G01680.1	21.9124	-1.61122	0.445196	-3.61913	0.000295592	0.00508502	14.2121	14.6423	9.01778	5.79031	20.7541	47.5732	37.983	25.3265
ES	T1	Gohir.A05G392200.v2.1	PREDICTED: probable metal-nicotianamine transporter YSL5 [Gossypium hirsutum], PREDICTED: probable metal-nicotianamine transporter YSL5 [Gossypium hirsutum]	gi|1028992433|ref|XP_016751057.1|, gi|1028992433|ref|XP_016751057.1|	AT3G17650.2, AT3G17650.2	108.321	-1.76349	0.235284	-7.49516	6.62197e-14	2.35696e-11	48.1024	63.4499	36.0711	49.6313	148.738	209.143	154.234	157.199
ES	T1	Gohir.A05G400100.v2.1	PREDICTED: aspartyl protease AED3-like [Gossypium hirsutum]	gi|1029028112|ref|XP_016677844.1|	AT5G07030.1	142.6	-2.52506	0.436902	-5.77947	7.4938e-09	9.37505e-07	38.2632	72.2353	27.0533	31.4331	186.787	463.166	233.653	88.2061
ES	T1	Gohir.A05G403600.v2.1	hypothetical protein GOBAR_AA29998 [Gossypium barbadense]	gi|1347689272|gb|PPR90684.1|	AT2G40610.1	626.12	-3.16097	0.253371	-12.4757	1.01347e-35	4.6566e-32	148.68	166.922	122.241	67.0022	1328.26	914.662	1209.7	1051.49
ES	T1	Gohir.A05G403900.v2.1	PREDICTED: uncharacterized protein LOC107962215 [Gossypium hirsutum]	gi|1028998484|ref|XP_016754022.1|	AT3G56290.1	5238.23	-1.34708	0.22313	-6.0372	1.56808e-09	2.3448e-07	3565.04	3480.96	2566.06	2212.73	9023.42	6763.47	9019.23	5274.9
ES	T1	Gohir.A05G408400.v2.1	PREDICTED: isoamylase 1, chloroplastic-like [Gossypium hirsutum], PREDICTED: isoamylase 1, chloroplastic-like [Gossypium hirsutum], PREDICTED: isoamylase 1, chloroplastic-like [Gossypium hirsutum]	gi|1029044786|ref|XP_016686119.1|, gi|1029044786|ref|XP_016686119.1|, gi|1029044786|ref|XP_016686119.1|	AT2G39930.1, AT2G39930.3, AT2G39930.3	484.145	-0.728882	0.215205	-3.38692	0.000706808	0.00975099	485.397	318.226	358.707	295.306	702.18	531.384	718.224	463.737
ES	T1	Gohir.A05G408800.v2.1	PREDICTED: oligosaccharyltransferase complex subunit OSTC-like [Gossypium arboreum]	gi|1050585792|ref|XP_017614202.1|	AT2G19340.2	188.392	-0.592209	0.156984	-3.77242	0.000161675	0.0031882	147.587	149.351	151.298	153.03	222.53	256.716	211.784	214.839
ES	T1	Gohir.A05G410300.v2.1	PREDICTED: serine carboxypeptidase-like 49 [Gossypium hirsutum]	gi|1029044743|ref|XP_016686096.1|	AT3G10410.1	13.1798	1.81643	0.528765	3.43523	0.000592044	0.00858641	21.8647	18.5469	24.0474	18.1981	5.76503	5.38565	1.151	10.4799
ES	T1	Gohir.A05G413700.v2.1	PREDICTED: probable protein phosphatase 2C 51 [Gossypium arboreum]	gi|1050586858|ref|XP_017614754.1|	AT3G11410.1	225.26	2.94954	0.296254	9.95611	2.37163e-23	3.23964e-20	591.44	308.464	430.849	264.7	68.0273	61.0373	39.134	38.4264
ES	T1	Gohir.A05G416201.v2.1	hypothetical protein B456_003G0002001, partial [Gossypium raimondii]	gi|763750030|gb|KJB17418.1|	NA	92.9225	0.840176	0.209868	4.00335	6.24526e-05	0.00153899	102.764	126.9	114.225	133.177	72.6393	69.1158	52.946	71.6129
ES	T1	Gohir.A06G002900.v2.1	PREDICTED: endoplasmin homolog [Gossypium hirsutum]	gi|1028966327|ref|XP_016726685.1|	AT4G24190.1	971.716	-0.844021	0.238772	-3.53484	0.000408026	0.00648097	853.817	651.094	620.223	655.96	1048.08	832.98	1853.11	1258.47
ES	T1	Gohir.A06G003600.v2.1	tubulin beta chain-like [Gossypium hirsutum]	gi|1031985694|ref|NP_001314344.1|	AT1G75780.1	430.277	1.08666	0.254695	4.26651	1.98552e-05	0.000633138	325.784	583.739	577.138	852.831	304.393	289.03	261.277	248.025
ES	T1	Gohir.A06G004200.v2.1	PREDICTED: gibberellin-regulated protein 1-like [Gossypium hirsutum]	gi|1028966287|ref|XP_016726664.1|	AT1G75750.1	9315.34	1.36399	0.278599	4.89589	9.78629e-07	5.57631e-05	8813.66	12327.8	13025.7	19502.6	6402.64	2876.83	6096.84	5476.64
ES	T1	Gohir.A06G004800.v2.1	PREDICTED: protein SPA, chloroplastic-like [Gossypium hirsutum]	gi|1028966289|ref|XP_016726665.1|	AT1G75690.1	1148.69	-1.37301	0.207652	-6.61207	3.7899e-11	8.15102e-09	884.427	702.83	492.972	480.596	1759.49	1657.88	1709.23	1502.12
ES	T1	Gohir.A06G012700.v2.1	PREDICTED: 30S ribosomal protein S9, chloroplastic [Gossypium hirsutum]	gi|1028977598|ref|XP_016732222.1|	AT1G74970.1	1852.89	-1.05706	0.20614	-5.12788	2.93028e-07	2.03717e-05	1538.18	1086.46	1157.28	1029.85	2980.52	2461.24	2839.52	1730.06
ES	T1	Gohir.A06G013500.v2.1	PREDICTED: wall-associated receptor kinase-like 14 [Gossypium hirsutum]	gi|1028979294|ref|XP_016733083.1|	AT2G23450.2	29.471	-1.61731	0.399687	-4.04644	5.2003e-05	0.00133283	18.585	20.4992	9.01778	9.92625	46.1202	39.4947	63.305	28.8198
ES	T1	Gohir.A06G014000.v2.1	PREDICTED: cytochrome P450 CYP82D47-like [Gossypium arboreum], PREDICTED: cytochrome P450 CYP82D47-like [Gossypium arboreum], PREDICTED: cytochrome P450 CYP82D47-like [Gossypium arboreum]	gi|1050634652|ref|XP_017640380.1|, gi|1050634652|ref|XP_017640380.1|, gi|1050634652|ref|XP_017640380.1|	AT4G31940.1, AT4G31940.1, AT4G31940.1	57.9297	-1.69634	0.276687	-6.1309	8.73821e-10	1.40652e-07	33.8903	29.2846	24.0474	22.3341	77.2513	85.2727	116.251	75.1062
ES	T1	Gohir.A06G014100.v2.1	PREDICTED: cytochrome P450 CYP82D47-like [Gossypium arboreum]	gi|1050633215|ref|XP_017639561.1|	AT4G31940.1	141.094	-1.37637	0.331817	-4.14798	3.35417e-05	0.000948134	69.9671	146.423	43.0849	54.5944	168.339	228.89	224.445	193.005
ES	T1	Gohir.A06G015500.v2.1	PREDICTED: nucleobase-ascorbate transporter 3-like isoform X1 [Gossypium hirsutum], PREDICTED: nucleobase-ascorbate transporter 3-like isoform X2 [Gossypium hirsutum]	gi|1028971580|ref|XP_016729248.1|, gi|1028971582|ref|XP_016729249.1|	AT2G26510.1, AT2G26510.1	339.175	0.640713	0.157517	4.06757	4.75059e-05	0.00124586	358.581	390.461	448.885	454.126	306.699	260.306	246.314	248.025
ES	T1	Gohir.A06G016700.v2.1	PREDICTED: patatin-like protein 2 [Gossypium hirsutum]	gi|1028971540|ref|XP_016729229.1|	AT2G26560.1	317.88	-0.889793	0.250797	-3.54786	0.00038837	0.00623935	236.139	238.181	266.525	151.375	510.781	365.326	268.183	506.53
ES	T1	Gohir.A06G017500.v2.1	PREDICTED: phosphatidate phosphatase PAH2-like isoform X1 [Gossypium arboreum], PREDICTED: phosphatidate phosphatase PAH2-like isoform X1 [Gossypium arboreum], PREDICTED: phosphatidate phosphatase PAH2-like isoform X1 [Gossypium arboreum]	gi|1050638132|ref|XP_017642175.1|, gi|1050638132|ref|XP_017642175.1|, gi|1050638132|ref|XP_017642175.1|	AT5G42870.1, AT5G42870.1, AT5G42870.1	1170.52	1.37343	0.342268	4.01273	6.00218e-05	0.00149146	747.773	1351	1554.06	3103.61	592.645	604.09	523.705	887.301
ES	T1	Gohir.A06G020100.v2.1	PREDICTED: subtilisin-like protease SBT1.9 [Gossypium hirsutum]	gi|1028974243|ref|XP_016730570.1|	AT5G67090.1	1189.96	-1.57545	0.224351	-7.02225	2.18323e-12	5.80761e-10	706.23	802.397	492.972	391.26	1584.23	2041.16	1825.49	1675.92
ES	T1	Gohir.A06G021600.v2.1	hypothetical protein GOBAR_AA30574 [Gossypium barbadense]	gi|1347688515|gb|PPR90111.1|	AT4G34200.1	418.075	-1.32853	0.32682	-4.06501	4.80297e-05	0.00125437	432.921	255.752	133.263	131.523	615.705	613.066	626.144	536.223
ES	T1	Gohir.A06G022500.v2.1	PREDICTED: peamaclein [Gossypium raimondii], GA-stimulated transcript-like protein 6 [Gossypium hirsutum]	gi|823240187|ref|XP_012452719.1|, gi|445069056|gb|AGE15502.1|	AT2G39540.1, AT5G59845.1	171.124	0.987487	0.198761	4.96821	6.75754e-07	4.07079e-05	248.164	247.943	248.49	165.438	115.301	113.996	126.61	103.053
ES	T1	Gohir.A06G023100.v2.1	PREDICTED: uncharacterized protein At2g23090-like [Gossypium arboreum]	gi|1050644015|ref|XP_017645290.1|	AT2G23090.1	146.116	1.1489	0.318672	3.60528	0.000311813	0.00527449	242.698	182.541	191.377	189.426	91.0874	41.29	79.419	151.086
ES	T1	Gohir.A06G025600.v2.1	PREDICTED: uncharacterized protein LOC108485877 [Gossypium arboreum]	gi|1050643868|ref|XP_017645213.1|	NA	4.96111	-5.02374	1.23087	-4.08146	4.47528e-05	0.00118885	1.09324	0	0	0	16.1421	5.38565	9.208	7.85995
ES	T1	Gohir.A06G026400.v2.1	PREDICTED: transcription factor bHLH74-like [Gossypium hirsutum], PREDICTED: transcription factor bHLH74-like [Gossypium hirsutum]	gi|1028948854|ref|XP_016717767.1|, gi|1028948854|ref|XP_016717767.1|	AT1G10120.2, AT1G10120.2	436.832	2.49688	0.721776	3.45936	0.000541454	0.00804888	194.596	358.248	462.913	1952.99	112.994	119.382	116.251	177.286
ES	T1	Gohir.A06G027300.v2.1	PREDICTED: endo-1,4-beta-xylanase A-like [Gossypium hirsutum]	gi|1028948832|ref|XP_016717755.1|	AT1G58370.2	120.913	-1.42754	0.201693	-7.07778	1.46487e-12	4.04576e-10	81.9927	60.5215	66.1304	54.5944	157.962	194.781	178.405	172.919
ES	T1	Gohir.A06G029700.v2.1	PREDICTED: uncharacterized protein At5g65660-like [Gossypium arboreum]	gi|1050579035|ref|XP_017610573.1|	AT5G65660.1	13.8092	1.77372	0.510188	3.47661	0.000507799	0.00765211	17.4918	25.38	16.0316	26.47	10.377	7.18086	2.302	5.23997
ES	T1	Gohir.A06G032600.v2.1	MADS-box protein SVP-like [Gossypium hirsutum], MADS-box protein SVP-like [Gossypium hirsutum], MADS-box protein SVP-like [Gossypium hirsutum], MADS-box protein SVP-like [Gossypium hirsutum]	gi|1031986131|ref|NP_001314408.1|, gi|1031986131|ref|NP_001314408.1|, gi|1031986131|ref|NP_001314408.1|, gi|1031986131|ref|NP_001314408.1|	AT2G22540.3, AT2G22540.3, AT2G22540.3, AT2G22540.3	406.994	0.641144	0.188216	3.40643	0.000658189	0.00929742	413.243	425.603	488.964	655.96	295.169	323.139	295.807	358.064
ES	T1	Gohir.A06G032640.v2.1	PREDICTED: WD and tetratricopeptide repeats protein 1-like [Gossypium arboreum], PREDICTED: WD and tetratricopeptide repeats protein 1-like [Gossypium arboreum]	gi|1050645242|ref|XP_017645924.1|, gi|1050645242|ref|XP_017645924.1|	AT5G10940.2, AT5G10940.2	271.362	0.646647	0.160931	4.01815	5.86562e-05	0.0014669	302.826	340.677	331.654	350.728	194.858	231.583	178.405	240.165
ES	T1	Gohir.A06G032652.v2.1	hypothetical protein GOBAR_AA07190 [Gossypium barbadense]	gi|1347716889|gb|PPS13400.1|	AT4G24660.1	276.393	0.976805	0.179055	5.45533	4.88822e-08	4.68805e-06	358.581	375.819	430.849	300.269	193.705	156.184	214.086	181.652
ES	T1	Gohir.A06G033600.v2.1	PREDICTED: uncharacterized protein LOC108485471 [Gossypium arboreum]	gi|1050643073|ref|XP_017644805.1|	AT1G72240.1	19.8703	-1.85364	0.538508	-3.44219	0.000577031	0.00843631	5.46618	16.5946	11.0217	1.65438	18.4481	30.5187	36.832	38.4264
ES	T1	Gohir.A06G033800.v2.1	PREDICTED: thylakoid lumenal 29 kDa protein, chloroplastic [Gossypium arboreum], PREDICTED: thylakoid lumenal 29 kDa protein, chloroplastic [Gossypium arboreum]	gi|1050640502|ref|XP_017643401.1|, gi|1050640502|ref|XP_017643401.1|	AT4G09010.1, AT4G09010.1	2123.23	-0.79719	0.198832	-4.00936	6.08837e-05	0.00151064	2125.25	1680.93	1203.37	1196.11	2596.57	2858.88	2689.89	2634.83
ES	T1	Gohir.A06G034000.v2.1	PREDICTED: alcohol dehydrogenase-like 1 isoform X1 [Gossypium hirsutum]	gi|1028999039|ref|XP_016754294.1|	AT1G22430.2	17.459	-1.91236	0.521954	-3.66385	0.000248452	0.00447197	6.55941	16.5946	3.00593	3.30875	32.2841	27.8258	23.02	27.0732
ES	T1	Gohir.A06G037600.v2.1	PREDICTED: uncharacterized WD repeat-containing protein C2A9.03-like [Gossypium hirsutum]	gi|1028999100|ref|XP_016754325.1|	AT1G78070.1	360.501	-1.36487	0.333876	-4.08795	4.35196e-05	0.00116688	360.768	225.491	111.219	110.016	471.579	520.613	628.446	455.877
ES	T1	Gohir.A06G039800.v2.1	PREDICTED: probable glycerol-3-phosphate acyltransferase 2 [Gossypium hirsutum]	gi|1028999176|ref|XP_016754363.1|	AT4G01950.1	60.7453	1.94822	0.32416	6.01006	1.85459e-09	2.71695e-07	137.748	89.806	94.1857	65.3478	20.7541	32.3139	16.114	29.6931
ES	T1	Gohir.A06G045600.v2.1	PREDICTED: probable L-ascorbate peroxidase 6, chloroplastic [Gossypium hirsutum]	gi|1028999338|ref|XP_016754434.1|	AT1G77490.1	1097.18	-0.925314	0.213017	-4.34384	1.40012e-05	0.00048172	1052.79	837.539	541.067	597.23	1458.55	1529.52	1456.01	1304.75
ES	T1	Gohir.A06G046300.v2.1	PREDICTED: proteasome subunit beta type-3-A-like isoform X2 [Gossypium hirsutum]	gi|1028981155|ref|XP_016733984.1|	AT1G21720.1	135.772	0.851437	0.2117	4.0219	5.77315e-05	0.00144735	131.188	170.827	204.403	192.735	98.0054	96.9416	79.419	112.659
ES	T1	Gohir.A06G048000.v2.1	PREDICTED: psbP domain-containing protein 5, chloroplastic isoform X1 [Gossypium arboreum]	gi|1050643209|ref|XP_017644877.1|	AT5G11450.2	248.193	-0.634356	0.172531	-3.67676	0.000236219	0.00430607	192.409	183.517	191.377	210.106	364.35	321.344	257.824	264.618
ES	T1	Gohir.A06G048400.v2.1	PREDICTED: molybdate transporter 1-like [Gossypium arboreum]	gi|1050641856|ref|XP_017644104.1|	AT2G25680.1	67.9076	-1.1272	0.306216	-3.68108	0.000232252	0.00425925	57.9415	40.9984	43.0849	28.9516	76.0983	95.1464	134.667	66.3729
ES	T1	Gohir.A06G049200.v2.1	hypothetical protein GOBAR_AA33684 [Gossypium barbadense]	gi|1347684372|gb|PPR87009.1|	NA	34.2117	-1.78292	0.510562	-3.49207	0.000479293	0.00731194	1.09324	33.1892	13.0257	14.0622	49.5792	55.6517	52.946	54.1463
ES	T1	Gohir.A06G049800.v2.1	PREDICTED: peptidyl-prolyl cis-trans isomerase CYP28, chloroplastic-like [Gossypium hirsutum]	gi|1028999436|ref|XP_016754482.1|	AT5G35100.3	165.948	-0.732119	0.191697	-3.81915	0.000133911	0.00275127	96.2047	146.423	130.257	125.733	179.869	232.48	220.992	195.625
ES	T1	Gohir.A06G051500.v2.1	PREDICTED: uncharacterized protein LOC107901355 [Gossypium hirsutum]	gi|1029038049|ref|XP_016682803.1|	AT5G11090.1	87.811	1.36651	0.299939	4.55595	5.21503e-06	0.000220937	77.6197	134.709	107.211	186.117	61.1093	41.29	40.285	54.1463
ES	T1	Gohir.A06G053951.v2.1	NA	NA	NA	19.7851	2.66749	0.592719	4.50042	6.78195e-06	0.000274219	22.9579	44.903	35.0691	34.7419	1.15301	8.97608	0	10.4799
ES	T1	Gohir.A06G059500.v2.1	PREDICTED: transcriptional corepressor LEUNIG-like isoform X1 [Gossypium hirsutum], PREDICTED: transcriptional corepressor LEUNIG-like isoform X2 [Gossypium hirsutum], PREDICTED: transcriptional corepressor LEUNIG-like isoform X5 [Gossypium hirsutum], PREDICTED: transcriptional corepressor LEUNIG-like isoform X5 [Gossypium hirsutum], PREDICTED: transcriptional corepressor LEUNIG-like isoform X6 […	gi|1028999691|ref|XP_016754597.1|, gi|1028999693|ref|XP_016754598.1|, gi|1028999699|ref|XP_016754601.1|, gi|1028999699|ref|XP_016754601.1|, gi|1028999701|ref|XP_016754602.1|	AT4G32551.1, AT4G32551.1, AT4G32551.1, AT4G32551.1, AT4G32551.1	137.422	0.741847	0.214564	3.45746	0.000545291	0.008094	141.027	168.874	169.334	209.278	78.4043	107.713	98.986	125.759
ES	T1	Gohir.A06G059600.v2.1	PREDICTED: ABC transporter G family member 32-like [Gossypium arboreum]	gi|1050645937|ref|XP_017646282.1|	AT2G26910.1	203.94	-0.916138	0.266856	-3.43308	0.000596756	0.00861306	165.079	205.968	112.221	82.7188	281.333	287.234	220.992	275.972
ES	T1	Gohir.A06G064700.v2.1	PREDICTED: uncharacterized protein LOC107962752 isoform X1 [Gossypium hirsutum], PREDICTED: uncharacterized protein LOC107962752 isoform X1 [Gossypium hirsutum], PREDICTED: uncharacterized protein LOC107962752 isoform X2 [Gossypium hirsutum], PREDICTED: uncharacterized protein LOC107962752 isoform X2 [Gossypium hirsutum], PREDICTED: uncharacterized protein LOC107962752 isoform X1 [Gossypium hirsu…	gi|1028999976|ref|XP_016754734.1|, gi|1028999976|ref|XP_016754734.1|, gi|1028999980|ref|XP_016754736.1|, gi|1028999980|ref|XP_016754736.1|, gi|1028999976|ref|XP_016754734.1|	AT4G29060.1, AT4G29060.1, AT4G29060.1, AT4G29060.1, AT4G29060.1	2907.08	-0.61557	0.122363	-5.03069	4.88728e-07	3.11492e-05	2456.5	2357.41	1969.88	2400.5	3527.04	3695.45	3538.17	3311.66
ES	T1	Gohir.A06G067200.v2.1	uncharacterized LOC108484033 [Gossypium arboreum]	gi|1051786302|ref|NP_001316977.1|	AT2G19880.1	61.2081	1.39096	0.385555	3.6077	0.000308928	0.00524307	37.17	102.496	74.1462	139.795	47.2732	26.0306	35.681	27.0732
ES	T1	Gohir.A06G067800.v2.1	PREDICTED: probable glutamate carboxypeptidase 2 [Gossypium hirsutum], PREDICTED: probable glutamate carboxypeptidase 2 [Gossypium hirsutum]	gi|1028999865|ref|XP_016754680.1|, gi|1028999865|ref|XP_016754680.1|	AT5G19740.1, AT5G19740.1	43.5638	1.51367	0.350288	4.32122	1.55167e-05	0.000522135	49.1956	65.4022	75.1482	69.4838	13.8361	28.7234	12.661	34.0598
ES	T1	Gohir.A06G068100.v2.1	PREDICTED: uncharacterized protein LOC107962710 [Gossypium hirsutum]	gi|1028999863|ref|XP_016754679.1|	AT5G56550.1	15.7626	2.86049	0.674411	4.24146	2.22072e-05	0.000692409	12.0256	12.69	61.1205	24.8156	3.45902	4.48804	5.755	1.74666
ES	T1	Gohir.A06G068500.v2.1	PREDICTED: acid phosphatase 1-like [Gossypium hirsutum]	gi|1028999859|ref|XP_016754676.1|	AT4G29260.1	339.094	-0.633879	0.156912	-4.03971	5.35184e-05	0.00136406	258.004	318.226	242.478	244.02	458.896	391.357	415.511	384.264
ES	T1	Gohir.A06G069100.v2.1	PREDICTED: ATP-dependent 6-phosphofructokinase 3-like [Gossypium hirsutum]	gi|1028999838|ref|XP_016754666.1|	AT4G26270.1	375.132	-0.672827	0.166514	-4.04067	5.32997e-05	0.00136192	312.665	354.343	246.486	244.02	457.743	451.497	462.702	471.597
ES	T1	Gohir.A06G070100.v2.1	PREDICTED: IAA-amino acid hydrolase ILR1-like 4 [Gossypium hirsutum]	gi|1028999812|ref|XP_016754655.1|	AT1G51760.1	132.043	0.835272	0.213625	3.90999	9.23003e-05	0.00206692	179.291	130.804	205.405	161.302	83.0164	98.7369	113.949	83.8395
ES	T1	Gohir.A06G070300.v2.1	PREDICTED: 60S ribosomal protein L31 [Gossypium hirsutum]	gi|1028999809|ref|XP_016754654.1|	AT5G56710.1	894.293	-0.660405	0.158567	-4.16485	3.11563e-05	0.000899316	724.815	611.072	678.337	756.877	1234.87	1027.76	1231.57	889.048
ES	T1	Gohir.A06G070600.v2.1	PREDICTED: 60S ribosomal protein L28-2-like [Gossypium hirsutum]	gi|1028999797|ref|XP_016754650.1|	AT2G19730.3	425.367	-0.722771	0.203393	-3.55356	0.000380051	0.00614476	383.726	251.847	299.591	348.246	594.951	549.336	596.218	379.024
ES	T1	Gohir.A06G071500.v2.1	PREDICTED: transcription factor MYB1R1-like [Gossypium hirsutum]	gi|1029000012|ref|XP_016754751.1|	AT5G56840.1	861.79	1.00576	0.243119	4.1369	3.52034e-05	0.000984132	1032.01	1114.77	1226.42	1229.2	446.213	352.76	685.996	806.955
ES	T1	Gohir.A06G073300.v2.1	PREDICTED: DNA repair protein recA homolog 3, mitochondrial-like [Gossypium hirsutum]	gi|1029030024|ref|XP_016678774.1|	AT2G19490.1	153.114	1.02365	0.242589	4.21967	2.44662e-05	0.000744922	136.654	203.04	264.522	217.55	80.7104	120.279	88.627	113.533
ES	T1	Gohir.A06G075800.v2.1	PREDICTED: 12-oxophytodienoate reductase 3 [Gossypium arboreum]	gi|1050615880|ref|XP_017630683.1|	AT2G06050.3	158.197	1.03806	0.286514	3.62307	0.000291131	0.00503571	124.629	162.041	279.551	284.553	123.372	111.303	80.57	99.5594
ES	T1	Gohir.A06G077400.v2.1	hypothetical protein B456_010G089400 [Gossypium raimondii]	gi|763796392|gb|KJB63347.1|	NA	28.1911	2.32681	0.510559	4.55738	5.17952e-06	0.000219801	13.1188	71.2591	47.0928	56.2488	14.9891	7.18086	6.906	8.73328
ES	T1	Gohir.A06G079600.v2.1	PREDICTED: sucrose synthase-like isoform X1 [Gossypium hirsutum]	gi|1028998380|ref|XP_016753967.1|	AT3G43190.2	55.4489	0.986521	0.252975	3.89967	9.63238e-05	0.00213246	90.7385	63.4499	63.1245	77.7556	36.8962	41.29	34.53	35.8064
ES	T1	Gohir.A06G080000.v2.1	endoglucanase 16-like precursor [Gossypium hirsutum]	gi|1032199669|ref|NP_001314641.1|	AT3G43860.2	34.7838	-1.87095	0.47177	-3.96581	7.31465e-05	0.00173654	15.3053	32.213	5.00988	7.44469	56.4972	41.29	50.644	69.8662
ES	T1	Gohir.A06G080300.v2.1	PREDICTED: serine/threonine-protein kinase At5g01020-like [Gossypium hirsutum], PREDICTED: serine/threonine-protein kinase At5g01020-like [Gossypium hirsutum]	gi|1028996755|ref|XP_016753174.1|, gi|1028996755|ref|XP_016753174.1|	AT2G26290.1, AT2G26290.1	55.2989	3.15062	0.47082	6.69176	2.20507e-11	4.93135e-09	41.5429	112.258	88.1738	154.684	17.2951	3.59043	16.114	8.73328
ES	T1	Gohir.A06G080450.v2.1	PREDICTED: endoribonuclease Dicer homolog 3-like isoform X1 [Gossypium hirsutum], PREDICTED: endoribonuclease Dicer homolog 3-like isoform X1 [Gossypium hirsutum], PREDICTED: endoribonuclease Dicer homolog 3-like isoform X1 [Gossypium hirsutum]	gi|1028996757|ref|XP_016753175.1|, gi|1028996757|ref|XP_016753175.1|, gi|1028996757|ref|XP_016753175.1|	AT3G43920.2, AT3G43920.2, AT3G43920.2	528.747	0.818986	0.233025	3.51458	0.000440442	0.00686403	444.947	691.116	711.403	852.831	289.404	401.231	342.998	496.05
ES	T1	Gohir.A06G084600.v2.1	PREDICTED: pectinesterase/pectinesterase inhibitor PPE8B-like [Gossypium hirsutum]	gi|1028996808|ref|XP_016753202.1|	AT4G33220.1	21.6763	-1.90987	0.555967	-3.43523	0.000592055	0.00858641	22.9579	4.88076	6.01185	3.30875	20.7541	33.2115	33.379	48.9064
ES	T1	Gohir.A06G084900.v2.1	PREDICTED: solute carrier family 25 member 44-like [Gossypium hirsutum]	gi|1028996816|ref|XP_016753204.1|	AT1G72820.2	66.9966	1.13502	0.271012	4.1881	2.81297e-05	0.000825148	69.9671	77.1161	113.223	107.534	46.1202	30.5187	42.587	48.9064
ES	T1	Gohir.A06G088100.v2.1	NA	NA	NA	34.5363	1.30452	0.308919	4.22286	2.41221e-05	0.000736663	40.4497	49.7838	56.1106	50.4584	18.4481	26.0306	18.416	16.5932
ES	T1	Gohir.A06G090900.v2.1	hypothetical protein GOBAR_AA38295 [Gossypium barbadense]	gi|1347677689|gb|PPR82420.1|	AT2G25890.2	16.4644	2.29759	0.484492	4.74226	2.1135e-06	0.00010545	33.8903	19.5231	26.0514	29.7788	5.76503	7.18086	6.906	2.61998
ES	T1	Gohir.A06G091200.v2.1	PREDICTED: uncharacterized protein LOC108484037 [Gossypium arboreum]	gi|1050640025|ref|XP_017643145.1|	AT2G25870.1	347.365	-0.829743	0.178129	-4.65811	3.19122e-06	0.000147029	303.919	269.418	231.456	196.871	464.661	493.684	422.417	396.491
ES	T1	Gohir.A06G091800.v2.1	PREDICTED: NADP-dependent malic enzyme [Gossypium hirsutum]	gi|1029028264|ref|XP_016677922.1|	AT5G25880.1	289.832	-0.922676	0.247159	-3.73313	0.000189114	0.00361644	159.612	266.49	175.346	198.525	534.994	382.381	334.941	266.365
ES	T1	Gohir.A06G094000.v2.1	PREDICTED: probable lactoylglutathione lyase, chloroplastic [Gossypium hirsutum]	gi|1029000380|ref|XP_016754930.1|	AT1G67280.1	382.377	-0.899388	0.205003	-4.3872	1.1482e-05	0.000412161	338.903	245.014	252.498	231.613	582.268	565.493	483.42	359.811
ES	T1	Gohir.A06G097600.v2.1	PREDICTED: leucine aminopeptidase 1-like [Gossypium hirsutum]	gi|1028996867|ref|XP_016753229.1|	AT4G30920.1	738.683	-0.817129	0.194117	-4.20947	2.5597e-05	0.000769157	705.137	581.787	444.877	408.631	995.043	905.686	1025.54	842.761
ES	T1	Gohir.A06G099000.v2.1	PREDICTED: probable sucrose-phosphate synthase 1 [Gossypium arboreum]	gi|1050640424|ref|XP_017643360.1|	AT5G20280.1	225.041	1.02786	0.182926	5.61898	1.92085e-08	2.11051e-06	297.36	269.418	282.557	358.999	123.372	139.129	153.083	176.412
ES	T1	Gohir.A06G099600.v2.1	PREDICTED: calcium uptake protein 1, mitochondrial-like [Gossypium hirsutum]	gi|1029000437|ref|XP_016754958.1|	AT4G32060.1	110.978	0.955166	0.241185	3.9603	7.48563e-05	0.00176661	123.536	131.781	149.294	181.981	59.9563	98.7369	58.701	83.8395
ES	T1	Gohir.A06G101200.v2.1	PREDICTED: chaperone protein ClpB4, mitochondrial-like isoform X1 [Gossypium hirsutum], PREDICTED: chaperone protein ClpB4, mitochondrial-like isoform X2 [Gossypium hirsutum]	gi|1028996917|ref|XP_016753249.1|, gi|1028996919|ref|XP_016753250.1|	AT2G25140.1, AT2G25140.1	241.179	1.16176	0.248661	4.67205	2.98203e-06	0.000140072	252.537	245.99	410.81	423.52	145.279	107.713	168.046	175.539
ES	T1	Gohir.A06G105200.v2.1	PREDICTED: uncharacterized protein LOC107962335 [Gossypium hirsutum]	gi|1028998803|ref|XP_016754168.1|	AT2G24550.1	148.45	1.78488	0.433467	4.11768	3.82711e-05	0.0010495	64.5009	167.898	423.836	263.873	53.0382	70.0134	95.533	48.9064
ES	T1	Gohir.A06G106100.v2.1	PREDICTED: plasma membrane ATPase 4-like isoform X2 [Gossypium hirsutum]	gi|1028997147|ref|XP_016753352.1|	AT2G24520.4	1231.23	-0.6666	0.148372	-4.49275	7.03103e-06	0.00028181	846.164	1030.82	952.879	976.909	1261.39	1704.56	1659.74	1417.41
ES	T1	Gohir.A06G106700.v2.1	PREDICTED: probable plastid-lipid-associated protein 8, chloroplastic isoform X1 [Gossypium hirsutum], PREDICTED: probable plastid-lipid-associated protein 8, chloroplastic isoform X2 [Gossypium hirsutum]	gi|1028997181|ref|XP_016753370.1|, gi|1028997183|ref|XP_016753371.1|	AT5G19940.1, AT5G19940.1	2508.67	-0.742553	0.196659	-3.77585	0.000159466	0.00315449	2435.73	1961.09	1633.22	1478.18	3690.77	3101.23	3319.48	2449.68
ES	T1	Gohir.A06G107000.v2.1	PREDICTED: cryptochrome DASH, chloroplastic/mitochondrial-like [Gossypium hirsutum]	gi|1028997195|ref|XP_016753378.1|	AT5G24850.1	266.778	-0.599341	0.143066	-4.18926	2.7986e-05	0.000822366	228.486	225.491	191.377	203.488	322.841	328.524	325.733	308.285
ES	T1	Gohir.A06G114700.v2.1	PREDICTED: uncharacterized protein LOC107961778 [Gossypium hirsutum], hypothetical protein GOBAR_AA25473 [Gossypium barbadense]	gi|1028997229|ref|XP_016753395.1|, gi|1347694985|gb|PPR95198.1|	AT1G80130.1, AT1G80130.1	183.667	2.84143	0.272806	10.4156	2.10479e-25	3.66828e-22	314.852	385.58	350.691	236.576	61.1093	35.9043	57.55	27.0732
ES	T1	Gohir.A06G116900.v2.1	PREDICTED: importin-9-like isoform X3 [Gossypium hirsutum]	gi|1028947013|ref|XP_016716810.1|	NA	154.74	0.951642	0.249956	3.80723	0.00014053	0.00286281	160.706	171.803	249.492	234.921	96.8524	111.303	71.362	141.479
ES	T1	Gohir.A06G118200.v2.1	PREDICTED: protein CHUP1, chloroplastic-like [Gossypium hirsutum]	gi|1028998363|ref|XP_016753958.1|	AT4G18570.1	41.4116	-1.79812	0.418146	-4.30023	1.70623e-05	0.000562901	34.9835	16.5946	14.0277	9.09906	91.0874	54.7541	39.134	71.6129
ES	T1	Gohir.A06G121600.v2.1	PREDICTED: oxygen-evolving enhancer protein 3, chloroplastic-like [Gossypium hirsutum]	gi|1028947087|ref|XP_016716846.1|	AT4G05180.2	8028.57	-0.654647	0.191145	-3.42486	0.000615106	0.00880201	8136.95	6845.76	5054.97	4913.49	10690.7	9739.94	10517.8	8328.93
ES	T1	Gohir.A06G122700.v2.1	hypothetical protein GOBAR_AA02648 [Gossypium barbadense], hypothetical protein GOBAR_AA02648 [Gossypium barbadense]	gi|1347721888|gb|PPS17929.1|, gi|1347721888|gb|PPS17929.1|	AT4G03270.1, AT4G03270.1	40.992	1.48171	0.36613	4.04694	5.18905e-05	0.00133062	44.8227	84.9253	45.0889	67.0022	23.0601	32.3139	11.51	19.2132
ES	T1	Gohir.A06G125904.v2.1	hypothetical protein GOBAR_AA04701 [Gossypium barbadense]	gi|1347719631|gb|PPS15878.1|	NA	347.99	-1.04053	0.178289	-5.83622	5.33981e-09	6.95579e-07	290.801	201.087	187.369	231.613	461.202	452.394	527.158	432.297
ES	T1	Gohir.A06G129800.v2.1	PREDICTED: ethylene-responsive transcription factor 4-like [Gossypium hirsutum]	gi|1028997120|ref|XP_016753339.1|	AT5G44210.1	73.0994	1.21572	0.306744	3.96329	7.39226e-05	0.00175326	110.417	54.6645	142.281	101.744	42.6612	38.5971	40.285	54.1463
ES	T1	Gohir.A06G132300.v2.1	PREDICTED: 60S ribosomal protein L11 [Gossypium raimondii]	gi|823229119|ref|XP_012447299.1|	AT5G45775.2	532.558	-1.06682	0.237324	-4.49519	6.95064e-06	0.00027992	416.523	278.204	301.595	379.679	814.022	677.694	940.367	452.384
ES	T1	Gohir.A06G132400.v2.1	PREDICTED: SAP-like protein BP-73 isoform X1 [Gossypium hirsutum], PREDICTED: SAP-like protein BP-73 isoform X2 [Gossypium hirsutum]	gi|1028998674|ref|XP_016754107.1|, gi|1028998676|ref|XP_016754109.1|	AT4G18740.4, AT4G18740.4	239.059	-0.726132	0.200189	-3.62723	0.000286478	0.00497631	220.834	182.541	147.29	169.573	315.923	247.74	368.32	260.252
ES	T1	Gohir.A06G138900.v2.1	PREDICTED: photosystem I reaction center subunit III, chloroplastic-like [Gossypium hirsutum]	gi|1028997255|ref|XP_016753407.1|	AT1G31330.1	18298.8	-0.527612	0.145625	-3.62309	0.000291109	0.00503571	17161.6	15475.9	13923.5	13397.1	23753.1	22205.9	22590.7	17882.3
ES	T1	Gohir.A06G140200.v2.1	hypothetical protein CARUB_v10021660mg, partial [Capsella rubella]	gi|482569970|gb|EOA34158.1|	AT5G65360.1	21.7544	-2.05922	0.46333	-4.44439	8.81419e-06	0.000334953	7.65265	15.6184	2.00395	8.27188	43.8142	35.9043	31.077	29.6931
ES	T1	Gohir.A06G141100.v2.1	NA	NA	NA	31.692	2.0652	0.464735	4.44383	8.83733e-06	0.000335579	21.8647	43.9269	55.1087	83.546	10.377	6.28325	14.963	17.4666
ES	T1	Gohir.A06G145200.v2.1	PREDICTED: thiamine thiazole synthase 2, chloroplastic-like [Gossypium hirsutum]	gi|1028997746|ref|XP_016753636.1|	AT5G54770.1	859.97	-1.53772	0.357776	-4.29799	1.72352e-05	0.000567863	878.961	420.722	198.391	265.527	1177.22	1354.49	1148.7	1435.75
ES	T1	Gohir.A06G146800.v2.1	PREDICTED: glucose-6-phosphate/phosphate translocator 2, chloroplastic-like [Gossypium hirsutum]	gi|1028997791|ref|XP_016753660.1|	AT1G61800.1	1026.64	1.30676	0.217914	5.99665	2.01428e-09	2.91707e-07	1049.51	1433.97	1300.56	2063.83	720.628	570.879	512.195	561.55
ES	T1	Gohir.A06G147100.v2.1	PREDICTED: cytochrome P450 77A4-like [Gossypium hirsutum]	gi|1028997798|ref|XP_016753664.1|	AT1G11600.1	33.7515	-1.92104	0.354075	-5.42553	5.77837e-08	5.30037e-06	10.9324	16.5946	13.0257	15.7166	38.0492	73.6038	57.55	44.5397
ES	T1	Gohir.A06G148300.v2.1	PREDICTED: ATP synthase gamma chain, chloroplastic-like [Gossypium hirsutum]	gi|1028997834|ref|XP_016753684.1|	AT4G04640.1	13485.3	-0.681953	0.170231	-4.00605	6.17422e-05	0.00152446	13013.9	11053	8809.37	8548.98	18535.7	15426.3	17350.2	15145.3
ES	T1	Gohir.A06G148700.v2.1	PREDICTED: 5'-adenylylsulfate reductase 3, chloroplastic-like [Gossypium hirsutum]	gi|1028997845|ref|XP_016753690.1|	AT4G21990.1	5737.4	-0.731172	0.190983	-3.82846	0.000128949	0.00267105	5647.65	4159.39	3209.33	4239.34	7949.97	5815.6	7211.01	7666.95
ES	T1	Gohir.A06G149200.v2.1	PREDICTED: aminomethyltransferase, mitochondrial [Gossypium hirsutum]	gi|1028997857|ref|XP_016753697.1|	AT1G11860.3	5760.75	-0.806768	0.153998	-5.23884	1.61593e-07	1.245e-05	4809.14	4701.15	3562.02	3690.91	8009.93	7441.17	7503.37	6368.31
ES	T1	Gohir.A06G153200.v2.1	PREDICTED: major latex allergen Hev b 5-like [Gossypium hirsutum], PREDICTED: major latex allergen Hev b 5-like [Gossypium hirsutum], PREDICTED: major latex allergen Hev b 5-like [Gossypium hirsutum]	gi|1028997688|ref|XP_016753607.1|, gi|1028997688|ref|XP_016753607.1|, gi|1028997688|ref|XP_016753607.1|	NA, NA, NA	1335.16	-1.16662	0.227911	-5.11874	3.0759e-07	2.10653e-05	876.775	906.846	771.521	736.197	1859.8	1762.9	2619.67	1147.55
ES	T1	Gohir.A06G154100.v2.1	PREDICTED: cysteine proteinase inhibitor 5-like [Gossypium arboreum]	gi|1050642977|ref|XP_017644754.1|	AT5G47550.1	958.556	1.18674	0.311584	3.80875	0.000139673	0.00284987	874.588	952.725	1247.46	2251.6	681.426	429.954	808.002	422.691
ES	T1	Gohir.A06G155300.v2.1	PREDICTED: CASP-like protein 2B1 [Gossypium hirsutum]	gi|1028998071|ref|XP_016753807.1|	AT2G35760.1	327.718	-1.12448	0.264885	-4.24516	2.18441e-05	0.000684467	294.08	192.302	220.435	118.288	555.748	361.736	498.383	380.771
ES	T1	Gohir.A06G157800.v2.1	PREDICTED: protein ECERIFERUM 1-like [Gossypium hirsutum], PREDICTED: protein ECERIFERUM 1-like [Gossypium hirsutum]	gi|1028998134|ref|XP_016753841.1|, gi|1028998134|ref|XP_016753841.1|	AT1G02205.2, AT1G02205.2	340.709	-1.11991	0.222556	-5.03202	4.85338e-07	3.10113e-05	213.181	283.084	174.344	188.599	490.027	608.578	406.303	361.558
ES	T1	Gohir.A06G158400.v2.1	PREDICTED: probable glycerol-3-phosphate dehydrogenase [NAD(+)]	gi|1028998122|ref|XP_016753834.1|	AT3G07690.2	181.763	0.890721	0.252779	3.52371	0.000425545	0.00669402	159.612	181.564	271.535	330.875	149.891	117.587	127.761	115.279
ES	T1	Gohir.A06G164401.v2.1	PREDICTED: uncharacterized protein LOC107962049 isoform X1 [Gossypium hirsutum]	gi|1028997974|ref|XP_016753757.1|	AT1G68990.1	277.078	0.756604	0.219422	3.44817	0.000564395	0.00830682	261.283	311.393	347.685	472.324	172.951	212.733	187.613	250.645
ES	T1	Gohir.A06G165900.v2.1	PREDICTED: folylpolyglutamate synthase-like [Gossypium hirsutum], PREDICTED: folylpolyglutamate synthase-like [Gossypium hirsutum]	gi|1028997941|ref|XP_016753742.1|, gi|1028997941|ref|XP_016753742.1|	AT5G05980.2, AT5G05980.2	1382.51	-0.668624	0.194959	-3.42957	0.00060454	0.00869759	1299.86	1266.07	887.75	818.916	1568.09	1793.42	1454.86	1971.1
ES	T1	Gohir.A06G166200.v2.1	PREDICTED: ribulose bisphosphate carboxylase/oxygenase activase 1, chloroplastic-like [Gossypium hirsutum]	gi|1028997932|ref|XP_016753736.1|	AT2G39730.1	85247.4	-0.854294	0.159181	-5.36679	8.01489e-08	6.91277e-06	74088.6	63400.1	50110.8	55281.8	122982	100491	114724	100902
ES	T1	Gohir.A06G169500.v2.1	PREDICTED: glutamyl-tRNA(Gln) amidotransferase subunit A, chloroplastic/mitochondrial isoform X1 [Gossypium raimondii]	gi|823266852|ref|XP_012466114.1|	AT3G25660.1	370.91	-0.576815	0.165968	-3.47547	0.000509965	0.00767103	268.936	301.631	289.571	330.048	462.355	523.305	431.625	359.811
ES	T1	Gohir.A06G169900.v2.1	PREDICTED: cytosolic sulfotransferase 5-like [Gossypium arboreum]	gi|1050643205|ref|XP_017644875.1|	AT3G45070.3	6.39441	2.84247	0.837558	3.39376	0.000689398	0.00956978	7.65265	10.7377	17.0336	9.09906	2.30601	0	3.453	0.873328
ES	T1	Gohir.A06G175700.v2.1	PREDICTED: probable mediator of RNA polymerase II transcription subunit 26c [Gossypium hirsutum]	gi|1028943063|ref|XP_016714778.1|	AT5G09850.5	208.229	0.971776	0.276837	3.51028	0.000447628	0.00695696	162.892	235.253	295.583	408.631	179.869	115.791	125.459	142.352
ES	T1	Gohir.A06G176000.v2.1	PREDICTED: protein NRT1/ PTR FAMILY 5.1-like [Gossypium hirsutum]	gi|1028943018|ref|XP_016714753.1|	AT2G40460.1	110.916	-1.13911	0.324682	-3.50837	0.000450861	0.00699429	91.8318	103.472	37.0731	45.4953	118.76	183.112	134.667	172.919
ES	T1	Gohir.A06G176100.v2.1	PREDICTED: uncharacterized protein LOC107928096 isoform X1 [Gossypium hirsutum], PREDICTED: uncharacterized protein LOC107928096 isoform X1 [Gossypium hirsutum], PREDICTED: uncharacterized protein LOC107928096 isoform X1 [Gossypium hirsutum], PREDICTED: uncharacterized protein LOC107928096 isoform X1 [Gossypium hirsutum], PREDICTED: uncharacterized protein LOC107928096 isoform X2 [Gossypium hirsu…	gi|1028943002|ref|XP_016714745.1|, gi|1028943002|ref|XP_016714745.1|, gi|1028943002|ref|XP_016714745.1|, gi|1028943002|ref|XP_016714745.1|, gi|1028943016|ref|XP_016714752.1|, gi|1028943016|ref|XP_016714752.1|, gi|1028943016|ref|XP_016714752.1|, gi|1028943002|ref|XP_016714745.1|, gi|1028943002|ref|XP_016714745.1|	AT2G19260.2, AT2G19260.2, AT2G19260.2, AT2G19260.2, AT2G19260.2, AT2G19260.2, AT2G19260.2, AT2G19260.2, AT2G19260.2	221.073	0.556608	0.163695	3.40028	0.000673172	0.00942846	237.232	245.014	304.601	266.354	162.574	174.136	179.556	199.119
ES	T1	Gohir.A06G177000.v2.1	probable mediator of RNA polymerase II transcription subunit 37c [Gossypium hirsutum]	gi|1031986931|ref|NP_001313818.1|	AT3G12580.1	6074.17	-1.19674	0.272471	-4.39217	1.12223e-05	0.000405561	5627.98	2768.37	2543.01	3820.78	7841.59	7075.84	12208.7	6707.16
ES	T1	Gohir.A06G178300.v2.1	hypothetical protein GOBAR_AA26374 [Gossypium barbadense]	gi|1347693843|gb|PPR94295.1|	AT5G60390.3	85.1492	1.05182	0.295576	3.55856	0.000372897	0.00606988	91.8318	68.3307	144.284	154.684	57.6503	43.9828	57.55	62.8796
ES	T1	Gohir.A06G179400.v2.1	PREDICTED: transcription factor RF2b-like [Gossypium hirsutum]	gi|1028965212|ref|XP_016726106.1|	AT2G40620.1	39.2138	1.42078	0.318676	4.45839	8.25769e-06	0.00031811	36.0768	65.4022	59.1166	67.8294	19.6011	26.0306	19.567	20.0865
ES	T1	Gohir.A06G179500.v2.1	PREDICTED: 40S ribosomal protein S26-1-like [Gossypium hirsutum]	gi|1028965214|ref|XP_016726107.1|	AT2G40590.1	288.779	-0.9539	0.2462	-3.8745	0.000106844	0.00232263	210.994	134.709	238.47	201.834	433.53	356.35	484.571	249.772
ES	T1	Gohir.A06G180200.v2.1	PREDICTED: serine/threonine-protein kinase AtPK2/AtPK19-like isoform X2 [Gossypium hirsutum], PREDICTED: serine/threonine-protein kinase AtPK2/AtPK19-like isoform X2 [Gossypium hirsutum]	gi|1028965245|ref|XP_016726122.1|, gi|1028965245|ref|XP_016726122.1|	AT3G08720.4, AT3G08720.4	618.258	-0.755778	0.178203	-4.24111	2.22414e-05	0.000693049	588.161	462.696	369.729	419.384	819.787	764.762	855.193	666.349
ES	T1	Gohir.A06G181000.v2.1	PREDICTED: CBL-interacting serine/threonine-protein kinase 1-like [Gossypium arboreum]	gi|1050643215|ref|XP_017644880.1|	AT3G17510.1	110.553	-1.38152	0.356935	-3.87052	0.000108601	0.0023477	107.137	65.4022	47.0928	26.47	184.481	107.713	174.952	171.172
ES	T1	Gohir.A06G182800.v2.1	PREDICTED: ALA-interacting subunit 1-like [Gossypium hirsutum]	gi|1028958267|ref|XP_016722592.1|	AT1G16360.2	44.6254	-1.02449	0.29362	-3.48916	0.000484546	0.00736983	29.5174	34.1653	26.0514	28.1244	48.4262	81.6823	61.003	48.033
ES	T1	Gohir.A06G183601.v2.1	NA	NA	NA	315.154	0.792631	0.205837	3.85077	0.000117748	0.00248453	309.386	399.246	467.923	422.693	235.213	235.173	166.895	284.705
ES	T1	Gohir.A06G183900.v2.1	PREDICTED: topless-related protein 1-like [Gossypium arboreum]	gi|1050644842|ref|XP_017645717.1|	AT1G80490.3	272.723	1.33866	0.20573	6.50685	7.67424e-11	1.55149e-08	283.148	409.008	355.701	515.338	154.503	151.696	147.328	165.059
ES	T1	Gohir.A06G187200.v2.1	PREDICTED: cytochrome c oxidase subunit 5b-1, mitochondrial [Gossypium hirsutum]	gi|1028964490|ref|XP_016725744.1|	AT1G80230.1	233.883	-0.685635	0.202533	-3.3853	0.000711012	0.00978915	198.969	174.731	145.286	197.698	306.699	320.446	321.129	206.105
ES	T1	Gohir.A06G187400.v2.1	hypothetical protein GOBAR_AA23314 [Gossypium barbadense]	gi|1347697604|gb|PPR97355.1|	AT1G15460.2	1046.31	-1.25407	0.366071	-3.42576	0.000613087	0.0087756	1247.38	542.741	289.571	393.741	1573.85	1010.71	1773.69	1538.8
ES	T1	Gohir.A06G192900.v2.1	PREDICTED: phospholipid:diacylglycerol acyltransferase 1-like [Gossypium arboreum], PREDICTED: phospholipid:diacylglycerol acyltransferase 1-like [Gossypium arboreum]	gi|1050584125|ref|XP_017613254.1|, gi|1050584125|ref|XP_017613254.1|	AT5G13640.1, AT5G13640.1	66.7903	-1.55061	0.347732	-4.45921	8.22611e-06	0.00031762	42.6362	51.7361	29.0573	13.235	110.688	112.201	90.929	83.8395
ES	T1	Gohir.A06G193000.v2.1	PREDICTED: developmentally-regulated G-protein 2-like [Gossypium arboreum], PREDICTED: developmentally-regulated G-protein 2-like [Gossypium arboreum]	gi|1050582996|ref|XP_017612666.1|, gi|1050582996|ref|XP_017612666.1|	AT1G72660.3, AT1G72660.3	342.087	0.888907	0.210994	4.21295	2.52061e-05	0.00076103	402.311	413.889	496.98	464.879	222.53	198.371	194.519	343.218
ES	T1	Gohir.A06G194300.v2.1	PREDICTED: phosphoinositide phosphatase SAC2-like isoform X1 [Gossypium arboreum]	gi|1050583527|ref|XP_017612932.1|	AT3G14205.1	123.089	1.22213	0.308167	3.96579	7.31527e-05	0.00173654	109.324	122.995	174.344	282.071	71.4863	88.8632	77.117	58.513
ES	T1	Gohir.A06G195600.v2.1	hypothetical protein GOBAR_AA34960 [Gossypium barbadense]	gi|1347682579|gb|PPR85730.1|	AT2G23540.1	12.7849	1.89448	0.558128	3.39435	0.000687907	0.00955695	20.7715	12.69	30.0593	17.3709	6.91803	8.07847	1.151	5.23997
ES	T1	Gohir.A06G197100.v2.1	PREDICTED: la-related protein 6A-like [Gossypium arboreum]	gi|1050589744|ref|XP_017616176.1|	AT5G46250.1	420.379	0.875551	0.176834	4.95126	7.37327e-07	4.37908e-05	512.727	433.412	645.272	583.995	342.443	276.463	308.468	260.252
ES	T1	Gohir.A06G197300.v2.1	PREDICTED: uncharacterized protein ycf23-like [Gossypium arboreum]	gi|1050582421|ref|XP_017612363.1|	NA	956.696	-0.844388	0.226029	-3.73575	0.00018716	0.00359265	1002.5	643.285	588.16	504.584	1413.58	1215.36	1320.2	965.901
ES	T1	Gohir.A06G198500.v2.1	PREDICTED: GDSL esterase/lipase At1g29670-like [Gossypium arboreum]	gi|1050582482|ref|XP_017612394.1|	AT1G29670.2	520.983	-1.42278	0.335196	-4.24462	2.18961e-05	0.000685672	438.387	297.727	214.423	181.981	1007.73	602.295	1042.81	382.518
ES	T1	Gohir.A06G200700.v2.1	PREDICTED: magnesium-chelatase subunit ChlI, chloroplastic-like [Gossypium arboreum]	gi|1050638984|ref|XP_017642602.1|	AT4G18480.1	1128.21	-0.734769	0.200559	-3.6636	0.000248694	0.00447313	1164.3	804.35	731.442	688.22	1660.33	1280.89	1503.21	1192.97
ES	T1	Gohir.A06G211100.v2.1	30S ribosomal S5, chloroplastic -like protein [Gossypium arboreum]	gi|728850210|gb|KHG29653.1|	AT2G33800.1	1800.12	-0.789855	0.154049	-5.12729	2.93943e-07	2.03792e-05	1573.17	1290.47	1160.29	1253.19	2476.65	2222.48	2506.88	1917.83
ES	T1	Gohir.A07G008100.v2.1	PREDICTED: lachrymatory-factor synthase-like [Gossypium hirsutum]	gi|1028971163|ref|XP_016729061.1|	AT2G25770.2	5.33041	-5.91632	1.31432	-4.50143	6.74986e-06	0.000273139	0	0	0	0	3.45902	8.97608	5.755	24.4532
ES	T1	Gohir.A07G009000.v2.1	PREDICTED: programmed cell death protein 4-like [Gossypium hirsutum]	gi|1028971192|ref|XP_016729075.1|	NA	145.86	0.861917	0.227568	3.78752	0.00015216	0.00304211	191.316	168.874	224.443	167.092	141.82	96.9416	101.288	75.1062
ES	T1	Gohir.A07G009400.v2.1	PREDICTED: zinc finger CCCH domain-containing protein 49-like [Gossypium hirsutum]	gi|1028971188|ref|XP_016729073.1|	AT4G29190.1	480.199	1.20854	0.269163	4.48999	7.12257e-06	0.000284801	622.051	539.812	971.916	546.771	314.77	318.651	362.565	165.059
ES	T1	Gohir.A07G010900.v2.1	PREDICTED: beta-galactosidase-like [Gossypium arboreum]	gi|1050562131|ref|XP_017606058.1|	AT4G26140.1	208.594	1.22486	0.303237	4.03929	5.36129e-05	0.00136509	350.929	252.824	213.421	352.382	118.76	87.9656	82.872	209.599
ES	T1	Gohir.A07G013700.v2.1	PREDICTED: nuclear transcription factor Y subunit A-5-like [Gossypium hirsutum], PREDICTED: nuclear transcription factor Y subunit A-5-like [Gossypium hirsutum], PREDICTED: nuclear transcription factor Y subunit A-5-like [Gossypium hirsutum]	gi|1028947150|ref|XP_016716880.1|, gi|1028947150|ref|XP_016716880.1|, gi|1028947150|ref|XP_016716880.1|	AT1G54160.1, AT1G54160.1, AT1G54160.1	20.3428	1.6188	0.470516	3.44047	0.000580706	0.00846799	19.6782	27.3323	53.1047	23.1613	6.91803	11.6689	6.906	13.9732
ES	T1	Gohir.A07G014066.v2.1	PREDICTED: uncharacterized protein LOC107929880 [Gossypium hirsutum]	gi|1028947190|ref|XP_016716903.1|	AT2G06520.1	4801.9	-0.803495	0.212338	-3.78403	0.000154308	0.00307412	4796.02	3860.68	2816.55	2520.44	6824.64	5892.79	6507.75	5196.3
ES	T1	Gohir.A07G014600.v2.1	PREDICTED: uncharacterized protein LOC107929977 [Gossypium hirsutum], PREDICTED: uncharacterized protein LOC107929977 [Gossypium hirsutum]	gi|1028947421|ref|XP_016717025.1|, gi|1028947421|ref|XP_016717025.1|	AT2G31670.1, AT2G31670.1	712.251	-0.632047	0.141898	-4.45424	8.41903e-06	0.000323832	662.501	521.266	537.059	514.511	920.098	892.222	867.854	782.502
ES	T1	Gohir.A07G015800.v2.1	PREDICTED: photosystem I chlorophyll a/b-binding protein 6, chloroplastic-like [Gossypium hirsutum]	gi|1028947188|ref|XP_016716902.1|	AT1G19150.1	289.76	-0.92698	0.205856	-4.50305	6.69841e-06	0.000271929	255.817	219.634	155.306	168.746	405.858	420.08	391.34	301.298
ES	T1	Gohir.A07G018800.v2.1	PREDICTED: uncharacterized protein LOC107929850 [Gossypium hirsutum]	gi|1028947117|ref|XP_016716862.1|	AT1G72510.2	116.715	0.841724	0.245519	3.42834	0.000607277	0.00872028	162.892	175.707	132.261	128.214	117.607	65.5254	63.305	88.2061
ES	T1	Gohir.A07G026900.v2.1	PREDICTED: probable WRKY transcription factor 32 [Gossypium arboreum]	gi|1050563834|ref|XP_017613889.1|	AT4G30935.1	159.42	0.863456	0.201659	4.28176	1.85423e-05	0.000602292	204.435	202.064	239.472	176.191	141.82	88.8632	115.1	107.419
ES	T1	Gohir.A07G027200.v2.1	PREDICTED: serine carboxypeptidase 24-like [Gossypium hirsutum]	gi|1029089539|ref|XP_016704846.1|	AT4G30610.1	30.1731	-1.42357	0.366844	-3.8806	0.000104199	0.00227519	13.1188	20.4992	11.0217	20.6797	46.1202	61.0373	32.228	36.6798
ES	T1	Gohir.A07G027500.v2.1	PREDICTED: uncharacterized protein LOC107919917 [Gossypium hirsutum]	gi|1029089543|ref|XP_016704848.1|	AT2G24030.1	28.717	-1.64569	0.460281	-3.5754	0.000349688	0.00576826	18.585	18.5469	7.01383	11.5806	68.0273	55.6517	27.624	22.7065
ES	T1	Gohir.A07G029100.v2.1	hybrid proline-rich protein [Gossypium hirsutum]	gi|321272239|gb|ADW80126.1|	AT2G45180.1	8540.26	-2.33458	0.338944	-6.8878	5.66598e-12	1.43905e-09	4213.33	4215.03	1400.76	1475.7	16208.9	14538.6	15356.6	10913.1
ES	T1	Gohir.A07G030200.v2.1	hypothetical protein GOBAR_DD18716 [Gossypium barbadense]	gi|1344110804|gb|PPD84350.1|	AT5G11070.1	27.1285	1.92368	0.474698	4.05242	5.06896e-05	0.00130845	16.3985	48.8076	62.1225	43.8409	10.377	7.18086	19.567	8.73328
ES	T1	Gohir.A07G030300.v2.1	PREDICTED: homeobox protein knotted-1-like 3 isoform X1 [Gossypium arboreum], PREDICTED: homeobox protein knotted-1-like 3 isoform X2 [Gossypium arboreum]	gi|1050561484|ref|XP_017603264.1|, gi|1050561486|ref|XP_017603270.1|	AT5G25220.1, AT5G25220.2	400.882	1.16407	0.32631	3.56736	0.000360593	0.00591139	318.131	459.768	422.834	1016.61	267.497	298.006	169.197	255.012
ES	T1	Gohir.A07G033300.v2.1	PREDICTED: probable protein phosphatase 2C 60 isoform X1 [Gossypium arboreum]	gi|1050562167|ref|XP_017606191.1|	AT4G31860.1	642.892	0.501747	0.146971	3.41393	0.00064034	0.00909358	662.501	725.281	780.539	845.386	598.41	515.227	463.853	551.943
ES	T1	Gohir.A07G033900.v2.1	PREDICTED: monogalactosyldiacylglycerol synthase, chloroplastic-like [Gossypium arboreum]	gi|1050555658|ref|XP_017635492.1|	AT4G31780.2	244.34	-0.926372	0.237427	-3.90171	9.55157e-05	0.00211828	181.477	206.944	143.282	142.276	400.093	382.381	284.297	213.965
ES	T1	Gohir.A07G036100.v2.1	hypothetical protein GOBAR_AA38350 [Gossypium barbadense]	gi|1347677597|gb|PPR82360.1|	AT1G15360.2	121.253	-1.3557	0.295457	-4.58849	4.46462e-06	0.000195538	95.1115	90.7822	50.0988	37.2234	211	159.774	174.952	151.086
ES	T1	Gohir.A07G036500.v2.1	PREDICTED: thylakoid lumenal 16.5 kDa protein, chloroplastic-like [Gossypium hirsutum]	gi|1028954671|ref|XP_016720775.1|	AT4G02530.1	1724.1	-1.03447	0.249906	-4.13944	3.48155e-05	0.000977077	1719.66	1181.14	811.6	813.125	2437.45	2621.01	2451.63	1757.14
ES	T1	Gohir.A07G036700.v2.1	PREDICTED: protein LURP-one-related 5-like [Gossypium hirsutum]	gi|1028954683|ref|XP_016720780.1|	AT3G15810.1	784.605	-1.01695	0.231184	-4.39886	1.08821e-05	0.000395401	765.265	524.194	391.772	395.396	1208.35	861.703	1137.19	992.974
ES	T1	Gohir.A07G036900.v2.1	PREDICTED: actin-related protein 6-like [Gossypium arboreum]	gi|1050561476|ref|XP_017603220.1|	AT3G33520.1	47.9941	1.3966	0.288667	4.83811	1.31081e-06	7.063e-05	63.4077	74.1876	67.1324	74.4469	20.7541	26.0306	19.567	38.4264
ES	T1	Gohir.A07G038850.v2.1	PREDICTED: protein CHUP1, chloroplastic-like [Gossypium arboreum]	gi|1050560357|ref|XP_017644605.1|	AT3G25690.6	401.742	-1.00141	0.255744	-3.91566	9.01574e-05	0.00203072	332.344	356.296	233.46	149.721	438.142	612.168	536.366	555.437
ES	T1	Gohir.A07G044200.v2.1	PREDICTED: glycine-rich cell wall structural protein 2-like [Gossypium hirsutum]	gi|1028966008|ref|XP_016726513.1|	AT5G61660.1	120.922	-1.24475	0.281701	-4.41869	9.93006e-06	0.000369577	94.0182	83.9491	53.1047	56.2488	250.202	161.569	134.667	133.619
ES	T1	Gohir.A07G045100.v2.1	PREDICTED: putative pterin-4-alpha-carbinolamine dehydratase [Gossypium hirsutum]	gi|1028965978|ref|XP_016726498.1|	AT5G51110.1	3264.6	-0.914442	0.169644	-5.39035	7.03217e-08	6.21364e-06	2709.04	2485.28	1840.63	2018.34	4710.03	4199.91	4598.24	3555.32
ES	T1	Gohir.A07G047000.v2.1	PREDICTED: magnesium protoporphyrin IX methyltransferase, chloroplastic [Gossypium raimondii]	gi|823121570|ref|XP_012467346.1|	AT4G25080.5	3033.25	-0.935307	0.187551	-4.98695	6.13413e-07	3.74887e-05	2756.05	2096.78	1764.48	1715.59	4459.82	3965.63	4244.89	3262.75
ES	T1	Gohir.A07G047300.v2.1	PREDICTED: auxin response factor 2 [Gossypium arboreum]	gi|1050562033|ref|XP_017605621.1|	AT5G62000.5	1053.03	0.670796	0.130949	5.12257	3.01404e-07	2.07542e-05	1277.99	1214.33	1320.6	1361.55	759.83	733.346	822.965	933.587
ES	T1	Gohir.A07G048300.v2.1	PREDICTED: bidirectional sugar transporter SWEET10-like [Gossypium hirsutum]	gi|1028938491|ref|XP_016712428.1|	AT5G50790.1	1017.51	-0.936174	0.245868	-3.80762	0.00014031	0.00285949	1047.32	743.828	498.984	504.584	1639.57	1130.99	1278.76	1296.02
ES	T1	Gohir.A07G048400.v2.1	PREDICTED: bidirectional sugar transporter SWEET10-like [Gossypium hirsutum]	gi|1028938520|ref|XP_016712445.1|	AT5G50790.1	380.148	-0.870159	0.205917	-4.22577	2.3812e-05	0.000730726	335.623	270.394	191.377	278.762	501.557	501.763	384.434	577.27
ES	T1	Gohir.A07G048500.v2.1	PREDICTED: glutamate-1-semialdehyde 2,1-aminomutase 2, chloroplastic-like [Gossypium hirsutum]	gi|1028938805|ref|XP_016712591.1|	AT3G48730.1	2805.83	-0.700099	0.132343	-5.29004	1.2229e-07	9.88924e-06	2370.13	2292.98	1934.81	1954.64	3672.32	3544.65	3600.33	3076.73
ES	T1	Gohir.A07G049700.v2.1	PREDICTED: neurofilament medium polypeptide [Gossypium raimondii]	gi|823121645|ref|XP_012467708.1|	AT5G50740.5	151.84	-1.37582	0.325654	-4.22479	2.39164e-05	0.000732596	122.442	100.544	80.158	35.5691	204.082	254.921	262.428	154.579
ES	T1	Gohir.A07G050801.v2.1	PREDICTED: nuclear transcription factor Y subunit C-1 isoform X1 [Gossypium arboreum], PREDICTED: nuclear transcription factor Y subunit C-1 isoform X2 [Gossypium raimondii], hypothetical protein GOBAR_AA26500 [Gossypium barbadense]	gi|1050555654|ref|XP_017635306.1|, gi|823121699|ref|XP_012467982.1|, gi|1347693683|gb|PPR94164.1|	AT3G48590.1, AT3G48590.1, AT3G48590.1	55.7617	-1.15563	0.319516	-3.61682	0.00029824	0.00510799	49.1956	37.0938	26.0514	26.47	95.6994	94.2488	48.342	68.9929
ES	T1	Gohir.A07G051900.v2.1	PREDICTED: argininosuccinate synthase, chloroplastic isoform X2 [Gossypium hirsutum]	gi|1028973170|ref|XP_016730042.1|	AT4G24830.1	496.013	-0.843845	0.148027	-5.70063	1.19365e-08	1.39329e-06	414.336	351.415	338.668	316.813	598.41	719.881	614.634	613.949
ES	T1	Gohir.A07G055300.v2.1	PREDICTED: 28 kDa ribonucleoprotein, chloroplastic-like [Gossypium hirsutum]	gi|1029132317|ref|XP_016744381.1|	AT4G24770.2	1464.25	-0.469289	0.11494	-4.08289	4.44789e-05	0.00118443	1283.46	1170.41	1297.56	1161.37	1849.42	1642.62	1662.04	1647.1
ES	T1	Gohir.A07G055600.v2.1	PREDICTED: 28 kDa ribonucleoprotein, chloroplastic-like [Gossypium hirsutum]	gi|1028939774|ref|XP_016713095.1|	AT4G24770.2	3389.31	-0.503645	0.125238	-4.02151	5.78269e-05	0.00144903	3228.32	2769.35	2542.01	2675.12	4252.28	3810.34	4031.95	3805.09
ES	T1	Gohir.A07G057100.v2.1	PREDICTED: calcium sensing receptor, chloroplastic-like [Gossypium hirsutum]	gi|1028939579|ref|XP_016712995.1|	AT5G23060.1	2945.25	-0.820612	0.147532	-5.56228	2.66279e-08	2.78063e-06	2508.98	2270.53	1866.68	1872.75	4109.31	3497.08	3516.3	3920.37
ES	T1	Gohir.A07G059300.v2.1	PREDICTED: uncharacterized protein LOC107926661 [Gossypium hirsutum]	gi|1028939669|ref|XP_016713042.1|	AT4G21460.1	56.42	1.38415	0.360624	3.8382	0.00012394	0.00258211	57.9415	57.593	63.1245	147.239	29.9781	35.9043	33.379	26.1998
ES	T1	Gohir.A07G061400.v2.1	PREDICTED: protein REVEILLE 7-like [Gossypium arboreum], PREDICTED: protein REVEILLE 7-like [Gossypium arboreum]	gi|1050641516|ref|XP_017643923.1|, gi|1050641516|ref|XP_017643923.1|	AT1G18330.1, AT1G18330.1	271.902	-1.16085	0.25075	-4.62952	3.66521e-06	0.000165547	227.393	191.326	155.306	99.2625	404.705	444.316	353.357	299.551
ES	T1	Gohir.A07G064900.v2.1	PREDICTED: hypersensitive-induced response protein 1 [Gossypium raimondii], PREDICTED: hypersensitive-induced response protein 1 [Gossypium raimondii]	gi|823122178|ref|XP_012469789.1|, gi|823122178|ref|XP_012469789.1|	AT5G62740.1, AT5G62740.1	334.57	-0.772704	0.192419	-4.01574	5.92584e-05	0.00147466	263.47	246.967	259.512	218.378	487.721	298.006	417.813	484.697
ES	T1	Gohir.A07G065300.v2.1	PREDICTED: cyclin-H1-1-like [Gossypium hirsutum], PREDICTED: cyclin-H1-1-like [Gossypium hirsutum]	gi|1028939722|ref|XP_016713069.1|, gi|1029023147|ref|XP_016675435.1|	AT5G27620.3, AT5G27620.3	848.366	1.4303	0.259938	5.50245	3.7455e-08	3.75893e-06	744.493	1264.12	1347.66	1594.82	341.29	466.756	383.283	644.516
ES	T1	Gohir.A07G066400.v2.1	PREDICTED: transcription factor BEE 1-like isoform X2 [Gossypium hirsutum]	gi|1028939679|ref|XP_016713048.1|	AT1G73830.1	23.8116	-3.44589	0.661991	-5.20535	1.93636e-07	1.44135e-05	6.55941	8.78537	1.00198	0	61.1093	53.8565	42.587	16.5932
ES	T1	Gohir.A07G071400.v2.1	hypothetical protein GOBAR_DD34587 [Gossypium barbadense], PREDICTED: uncharacterized protein LOC108459535 [Gossypium arboreum], PREDICTED: uncharacterized protein LOC108459535 [Gossypium arboreum], PREDICTED: uncharacterized protein LOC108459535 [Gossypium arboreum]	gi|1344092744|gb|PPD68532.1|, gi|1050586189|ref|XP_017614408.1|, gi|1050586189|ref|XP_017614408.1|, gi|1050586189|ref|XP_017614408.1|	AT5G16030.4, AT5G16030.4, AT5G16030.4, AT5G16030.4	200.419	-0.893417	0.185335	-4.82055	1.4316e-06	7.6325e-05	183.664	135.685	120.237	122.424	264.038	274.668	258.975	243.658
ES	T1	Gohir.A07G072500.v2.1	PREDICTED: ammonium transporter 1 member 3-like [Gossypium arboreum]	gi|1050559751|ref|XP_017641444.1|	AT1G64780.1	629.311	-1.30695	0.336195	-3.88748	0.00010129	0.00222099	550.991	515.409	230.454	153.03	897.038	833.878	1055.47	798.222
ES	T1	Gohir.A07G073400.v2.1	PREDICTED: isoprenylcysteine alpha-carbonyl methylesterase ICME-like isoform X1 [Gossypium hirsutum], PREDICTED: isoprenylcysteine alpha-carbonyl methylesterase ICME-like isoform X2 [Gossypium hirsutum]	gi|1029033524|ref|XP_016680547.1|, gi|1029033526|ref|XP_016680548.1|	AT5G15860.1, AT5G15860.1	533.094	1.14015	0.284905	4.00185	6.28485e-05	0.00154626	396.844	767.256	633.249	1136.56	267.497	411.104	285.448	366.798
ES	T1	Gohir.A07G073500.v2.1	hypothetical protein GOBAR_AA23262 [Gossypium barbadense]	gi|1347697658|gb|PPR97398.1|	AT5G37550.1	64.6974	0.999223	0.252627	3.95533	7.64276e-05	0.00179665	65.5941	81.0207	94.1857	104.226	36.8962	40.3923	43.738	51.5263
ES	T1	Gohir.A07G079300.v2.1	PREDICTED: UDP-arabinopyranose mutase 1 [Gossypium arboreum]	gi|1050554595|ref|XP_017621744.1|	AT3G02230.1	63.9603	-0.925667	0.259934	-3.56116	0.000369214	0.00602351	55.755	52.7122	37.0731	31.4331	88.7814	88.8632	86.325	70.7396
ES	T1	Gohir.A07G079700.v2.1	hypothetical protein GOBAR_AA02864 [Gossypium barbadense]	gi|1347721659|gb|PPS17714.1|	NA	144.976	-0.942303	0.251122	-3.75237	0.000175173	0.00340392	138.841	109.329	78.1541	71.1381	189.093	159.774	240.559	172.919
ES	T1	Gohir.A07G081500.v2.1	PREDICTED: putative leucine-rich repeat-containing protein DDB_G0290503 [Gossypium arboreum]	gi|1050561443|ref|XP_017603063.1|	AT2G32240.1	518.215	-1.14654	0.159905	-7.17016	7.49123e-13	2.20129e-10	373.887	290.893	349.689	276.281	677.967	692.056	822.965	661.983
ES	T1	Gohir.A07G083300.v2.1	PREDICTED: endoglucanase 11-like [Gossypium hirsutum]	gi|1028975466|ref|XP_016731180.1|	AT2G32990.1	85.1115	-1.82717	0.375272	-4.86893	1.12204e-06	6.19107e-05	50.2888	57.593	19.0375	23.1613	125.678	172.341	157.687	75.1062
ES	T1	Gohir.A07G084200.v2.1	PREDICTED: probable tyrosine-protein phosphatase At1g05000 [Gossypium hirsutum]	gi|1028986562|ref|XP_016748157.1|	AT1G05000.1	77.4894	-1.47854	0.303772	-4.86727	1.1315e-06	6.22288e-05	32.7971	36.1176	52.1027	42.1866	167.186	115.791	104.741	68.9929
ES	T1	Gohir.A07G084327.v2.1	LOW QUALITY PROTEIN: hypothetical protein CFOL_v3_23479, partial [Cephalotus follicularis]	gi|1130838430|dbj|GAV80017.1|	AT4G00163.1	52.297	1.95927	0.37669	5.20128	1.97923e-07	1.46463e-05	74.34	109.329	88.1738	61.2119	18.4481	37.6995	19.567	9.60661
ES	T1	Gohir.A07G084700.v2.1	hypothetical protein GOBAR_AA04021 [Gossypium barbadense]	gi|1347720399|gb|PPS16572.1|	AT1G05300.1	277.108	0.834697	0.155596	5.36451	8.11681e-08	6.98876e-06	383.726	375.819	348.687	311.85	224.836	178.624	196.821	196.499
ES	T1	Gohir.A07G095200.v2.1	PREDICTED: 3-ketoacyl-CoA synthase 12-like [Gossypium arboreum]	gi|1050556807|ref|XP_017623859.1|	AT2G28630.2	65.5008	-1.35054	0.321906	-4.19545	2.72331e-05	0.000803561	39.3565	60.5215	30.0593	18.1981	94.5464	98.7369	94.382	88.2061
ES	T1	Gohir.A07G095500.v2.1	PREDICTED: 60S ribosomal protein L23A-like [Gossypium hirsutum]	gi|1028975017|ref|XP_016730963.1|	AT3G55280.2	655.754	-0.766589	0.195501	-3.92114	8.81296e-05	0.00199742	538.965	424.626	458.905	518.647	985.819	799.769	947.273	572.03
ES	T1	Gohir.A07G097001.v2.1	PREDICTED: cysteine-rich repeat secretory protein 60-like [Gossypium hirsutum]	gi|1028966634|ref|XP_016726841.1|	AT5G37660.1	358.636	-1.39502	0.238023	-5.86088	4.60427e-09	6.10784e-07	266.749	237.205	133.263	153.857	508.475	561.902	589.312	418.324
ES	T1	Gohir.A07G097401.v2.1	NA	NA	NA	174.855	0.967577	0.27154	3.5633	0.000366224	0.00598438	150.866	193.278	285.563	296.133	126.831	141.822	75.966	128.379
ES	T1	Gohir.A07G097800.v2.1	PREDICTED: 18.1 kDa class I heat shock protein-like [Gossypium hirsutum]	gi|1028966637|ref|XP_016726842.1|	AT1G53540.1	71.8855	2.21202	0.397314	5.56743	2.58528e-08	2.72219e-06	55.755	101.52	181.358	134.004	24.2131	11.6689	33.379	33.1865
ES	T1	Gohir.A07G098101.v2.1	NA	NA	NA	231.358	0.775188	0.221518	3.49943	0.000466255	0.00715293	186.943	313.345	320.632	347.419	142.973	174.136	168.046	197.372
ES	T1	Gohir.A07G098300.v2.1	fasciclin-like arabinogalactan protein 9 [Gossypium hirsutum]	gi|157273652|gb|ABV27480.1|	AT3G46550.1	270.353	-0.868597	0.197302	-4.40237	1.07077e-05	0.000390186	227.393	229.396	162.32	147.239	335.524	402.128	345.3	313.525
ES	T1	Gohir.A07G098500.v2.1	PREDICTED: outer envelope pore protein 16, chloroplastic-like isoform X1 [Gossypium hirsutum], PREDICTED: outer envelope pore protein 16, chloroplastic-like isoform X2 [Gossypium hirsutum]	gi|1028970857|ref|XP_016728929.1|, gi|1028970859|ref|XP_016728930.1|	AT2G28900.1, AT2G28900.1	24.3104	-1.48313	0.388641	-3.8162	0.000135521	0.00278097	13.1188	17.5707	9.01778	11.5806	34.5902	48.4708	35.681	24.4532
ES	T1	Gohir.A07G098800.v2.1	PREDICTED: expansin-A4 isoform X1 [Gossypium hirsutum]	gi|1028970879|ref|XP_016728939.1|	AT2G39700.1	163.854	-1.62343	0.31133	-5.21451	1.84308e-07	1.39242e-05	123.536	92.7345	67.1324	38.8778	208.694	310.572	272.787	196.499
ES	T1	Gohir.A07G098900.v2.1	PREDICTED: PGR5-like protein 1A, chloroplastic [Gossypium hirsutum]	gi|1028970861|ref|XP_016728931.1|	AT5G59400.1	371.947	-0.689161	0.197734	-3.48529	0.000491609	0.00744836	314.852	368.01	236.466	220.032	450.825	432.647	528.309	424.437
ES	T1	Gohir.A07G099200.v2.1	PREDICTED: scarecrow-like protein 33 [Gossypium hirsutum]	gi|1028970853|ref|XP_016728926.1|	AT1G07530.1	64.9005	1.74873	0.402729	4.34221	1.4106e-05	0.000484666	43.7294	103.472	70.1383	182.808	21.9071	31.4163	29.926	35.8064
ES	T1	Gohir.A07G099900.v2.1	PREDICTED: uncharacterized protein LOC107942402 [Gossypium hirsutum]	gi|1028976237|ref|XP_016731554.1|	AT2G29180.1	241.719	-0.567109	0.167363	-3.3885	0.000702748	0.00970445	213.181	197.183	159.314	209.278	326.3	296.211	262.428	269.858
ES	T1	Gohir.A07G100500.v2.1	PREDICTED: protein plastid transcriptionally active 16, chloroplastic-like [Gossypium hirsutum]	gi|1028993868|ref|XP_016751703.1|	AT3G46780.1	3885.55	-0.669098	0.175813	-3.80574	0.000141382	0.00287555	3778.22	3338.44	2564.06	2321.92	4849.54	5127.14	4604	4501.13
ES	T1	Gohir.A07G102000.v2.1	PREDICTED: 18.1 kDa class I heat shock protein [Gossypium hirsutum]	gi|1028993917|ref|XP_016751730.1|	AT1G07400.1	77.0644	1.35276	0.34872	3.87922	0.000104794	0.00228198	169.451	93.7107	111.219	68.6566	69.1803	35.9043	26.473	41.9197
ES	T1	Gohir.A07G107900.v2.1	PREDICTED: protein LURP-one-related 8-like [Gossypium hirsutum]	gi|1029131582|ref|XP_016744027.1|	AT2G38640.1	108.534	-2.23564	0.329555	-6.78382	1.17041e-11	2.79472e-09	71.0603	35.1415	28.0553	19.0253	177.563	198.371	181.858	157.199
ES	T1	Gohir.A07G110000.v2.1	Benzyl alcohol O-benzoyltransferase [Gossypium arboreum]	gi|728807464|gb|KHF97601.1|	NA	79.7752	1.22694	0.297502	4.12413	3.72135e-05	0.00102891	73.2468	87.8537	128.253	157.993	36.8962	61.0373	44.889	48.033
ES	T1	Gohir.A07G111250.v2.1	hypothetical protein GOBAR_AA03526 [Gossypium barbadense]	gi|1347720917|gb|PPS17039.1|	AT1G08380.1	412.984	-0.950338	0.204628	-4.64423	3.41347e-06	0.000155287	311.572	302.607	250.494	262.218	612.246	687.568	493.779	383.391
ES	T1	Gohir.A07G122100.v2.1	PREDICTED: protein GAST1-like [Gossypium hirsutum]	gi|1028977549|ref|XP_016732198.1|	AT3G10185.1	1753.04	-2.59277	0.271504	-9.54965	1.30137e-21	1.46164e-18	454.786	734.067	344.68	460.744	3256.09	4129.89	1866.92	2777.18
ES	T1	Gohir.A07G122800.v2.1	PREDICTED: uncharacterized protein LOC108470423 isoform X3 [Gossypium arboreum], PREDICTED: uncharacterized protein LOC108470423 isoform X1 [Gossypium arboreum], PREDICTED: uncharacterized protein LOC108470423 isoform X2 [Gossypium arboreum]	gi|1050557534|ref|XP_017627233.1|, gi|1050557530|ref|XP_017627217.1|, gi|1050557532|ref|XP_017627224.1|	AT1G50450.1, AT1G50450.1, AT1G50450.1	475.971	-1.01894	0.222327	-4.58306	4.58216e-06	0.000198962	460.252	322.13	219.433	257.255	683.732	600.5	633.05	631.416
ES	T1	Gohir.A07G124401.v2.1	hypothetical protein GOBAR_DD09484 [Gossypium barbadense]	gi|1344120741|gb|PPD93564.1|	AT2G27315.1	92.2406	-2.81036	0.296117	-9.4907	2.29492e-21	2.41646e-18	32.7971	31.2369	13.0257	15.7166	153.35	178.624	179.556	133.619
ES	T1	Gohir.A07G124600.v2.1	PREDICTED: protein RETICULATA-RELATED 5, chloroplastic-like [Gossypium hirsutum]	gi|1029131061|ref|XP_016743795.1|	AT2G40400.2	1132.96	-0.704645	0.164598	-4.281	1.86058e-05	0.000603579	850.537	1065.96	729.438	801.545	1226.8	1568.12	1308.69	1512.6
ES	T1	Gohir.A07G127600.v2.1	PREDICTED: transcription factor MYB75-like [Gossypium hirsutum]	gi|1029130979|ref|XP_016743760.1|	AT2G47460.1	24.2966	-1.49881	0.434538	-3.4492	0.000562253	0.00828253	14.2121	14.6423	14.0277	8.27188	21.9071	57.4469	40.285	23.5799
ES	T1	Gohir.A07G130600.v2.1	PREDICTED: uncharacterized protein LOC107953029 [Gossypium hirsutum]	gi|1029130950|ref|XP_016743745.1|	AT4G01870.2	280.142	0.972686	0.260411	3.7352	0.000187567	0.00359637	284.241	250.871	456.901	492.177	184.481	136.436	203.727	232.305
ES	T1	Gohir.A07G135100.v2.1	PREDICTED: CDPK-related kinase 3-like isoform X1 [Gossypium hirsutum], PREDICTED: CDPK-related kinase 3-like isoform X1 [Gossypium hirsutum], PREDICTED: CDPK-related kinase 3-like isoform X1 [Gossypium hirsutum], PREDICTED: CDPK-related kinase 3-like isoform X2 [Gossypium hirsutum], PREDICTED: CDPK-related kinase 3-like isoform X2 [Gossypium hirsutum]	gi|1029057164|ref|XP_016673407.1|, gi|1029057164|ref|XP_016673407.1|, gi|1029057164|ref|XP_016673407.1|, gi|1029057173|ref|XP_016673438.1|, gi|1029057173|ref|XP_016673438.1|	AT2G46700.1, AT2G46700.1, AT2G46700.1, AT2G46700.1, AT2G46700.1	450.804	0.665265	0.158431	4.1991	2.67981e-05	0.000794387	498.515	532.979	575.134	606.329	291.71	393.152	319.978	388.631
ES	T1	Gohir.A07G135201.v2.1	NA	NA	NA	438.519	2.18124	0.29594	7.37053	1.69955e-13	5.72659e-11	356.395	677.45	702.385	1138.21	163.727	189.395	127.761	152.832
ES	T1	Gohir.A07G136900.v2.1	PREDICTED: auxin response factor 11-like [Gossypium hirsutum], PREDICTED: auxin response factor 11-like [Gossypium hirsutum], PREDICTED: auxin response factor 11-like [Gossypium hirsutum]	gi|1029130774|ref|XP_016743659.1|, gi|1029130774|ref|XP_016743659.1|, gi|1029130774|ref|XP_016743659.1|	AT3G61830.1, AT3G61830.1, AT3G61830.1	302.86	0.686249	0.202752	3.38467	0.000712642	0.00980499	300.64	310.417	411.812	471.497	238.672	238.764	186.462	264.618
ES	T1	Gohir.A07G137900.v2.1	PREDICTED: O-acyltransferase WSD1-like isoform X1 [Gossypium arboreum], PREDICTED: O-acyltransferase WSD1-like isoform X2 [Gossypium arboreum]	gi|1050591189|ref|XP_017616937.1|, gi|1050591191|ref|XP_017616938.1|	AT5G53390.1, AT5G53390.1	746.941	0.897412	0.205054	4.37646	1.2062e-05	0.000429819	677.806	1000.56	992.958	1216.79	533.841	635.506	431.625	486.444
ES	T1	Gohir.A07G140000.v2.1	PREDICTED: protein CURVATURE THYLAKOid 1A, chloroplastic-like [Gossypium hirsutum]	gi|1029136864|ref|XP_016746491.1|	AT4G01150.1	3504.03	-1.2888	0.247722	-5.20263	1.96483e-07	1.4562e-05	3110.25	2072.37	1674.3	1285.45	5533.27	5340.77	4997.64	4018.18
ES	T1	Gohir.A07G140600.v2.1	PREDICTED: delta(8)-fatty-acid desaturase 2-like [Gossypium hirsutum]	gi|1029136876|ref|XP_016746496.1|	AT2G46210.1	279.881	-0.773747	0.21231	-3.64443	0.000267987	0.00472596	239.419	235.253	168.332	183.636	320.535	436.237	393.642	261.998
ES	T1	Gohir.A07G140700.v2.1	PREDICTED: 50S ribosomal protein L5, chloroplastic [Gossypium arboreum]	gi|1050555880|ref|XP_017645091.1|	AT4G01310.1	1438.01	-0.654004	0.155644	-4.20192	2.64662e-05	0.000787318	1209.12	1044.48	1166.3	1049.7	2020.06	1736.87	1900.3	1377.24
ES	T1	Gohir.A07G142300.v2.1	PREDICTED: U-box domain-containing protein 33 isoform X1 [Gossypium hirsutum]	gi|1029130248|ref|XP_016743426.1|	AT2G45910.2	213.093	0.701327	0.204277	3.43321	0.000596479	0.00861306	198.969	259.657	284.561	312.677	124.525	171.443	166.895	186.019
ES	T1	Gohir.A07G142500.v2.1	PREDICTED: 60S ribosomal protein L36-2-like [Gossypium hirsutum], PREDICTED: 60S ribosomal protein L36-2-like [Gossypium hirsutum]	gi|1029130651|ref|XP_016743608.1|, gi|1029130651|ref|XP_016743608.1|	AT3G53740.4, AT3G53740.4	419.56	-0.724361	0.207235	-3.49537	0.000473413	0.0072397	279.868	287.965	292.577	403.668	554.595	552.926	618.087	366.798
ES	T1	Gohir.A07G143300.v2.1	PREDICTED: (+)-neomenthol dehydrogenase-like isoform X1 [Gossypium hirsutum]	gi|1029130680|ref|XP_016743621.1|	AT3G61220.1	696.395	1.13603	0.290085	3.91621	8.99516e-05	0.00202961	561.923	860.967	1074.12	1332.6	375.88	402.128	301.562	661.983
ES	T1	Gohir.A07G145200.v2.1	PREDICTED: blue copper protein-like [Gossypium hirsutum]	gi|1029130641|ref|XP_016743604.1|	AT1G08500.1	30.3224	-1.72254	0.389709	-4.42006	9.86712e-06	0.00036792	14.2121	16.5946	13.0257	12.4078	49.5792	47.5732	65.607	23.5799
ES	T1	Gohir.A07G150400.v2.1	PREDICTED: long-chain-alcohol oxidase FAO2-like [Gossypium hirsutum]	gi|1029130565|ref|XP_016743571.1|	AT4G28570.2	1041.62	-0.751999	0.182973	-4.10988	3.9586e-05	0.00107916	977.352	826.801	695.371	605.501	1473.54	1170.48	1421.48	1162.4
ES	T1	Gohir.A07G153500.v2.1	PREDICTED: increased DNA methylation 1-like isoform X2 [Gossypium hirsutum], PREDICTED: increased DNA methylation 1-like isoform X2 [Gossypium hirsutum]	gi|1029130170|ref|XP_016743394.1|, gi|1029130170|ref|XP_016743394.1|	AT4G14920.2, AT4G14920.2	202.27	0.94784	0.257866	3.67571	0.00023719	0.00431769	157.426	235.253	311.614	361.481	117.607	157.081	126.61	151.086
ES	T1	Gohir.A07G154050.v2.1	PREDICTED: transcription factor PIF1-like isoform X1 [Gossypium hirsutum]	gi|1029022293|ref|XP_016674942.1|	AT2G20180.6	727.637	0.594255	0.173151	3.43201	0.000599122	0.00863909	681.086	981.033	849.675	990.144	476.191	638.199	584.708	620.063
ES	T1	Gohir.A07G155400.v2.1	PREDICTED: uncharacterized protein LOC107955229 isoform X1 [Gossypium hirsutum], PREDICTED: uncharacterized protein LOC107955229 isoform X1 [Gossypium hirsutum]	gi|1029136778|ref|XP_016746449.1|, gi|1029136778|ref|XP_016746449.1|	AT3G24715.3, AT3G24715.3	114.563	0.804097	0.236248	3.40362	0.000664999	0.00934921	118.069	116.162	157.31	191.08	91.0874	93.3512	65.607	83.8395
ES	T1	Gohir.A07G156200.v2.1	PREDICTED: uncharacterized protein LOC107955238 [Gossypium hirsutum]	gi|1029136800|ref|XP_016746461.1|	AT4G13200.1	285.605	0.670534	0.169709	3.95107	7.78013e-05	0.00182048	412.15	310.417	309.61	370.58	255.967	216.323	207.18	202.612
ES	T1	Gohir.A07G157000.v2.1	PREDICTED: probable glucan endo-1,3-beta-glucosidase A6 [Gossypium hirsutum]	gi|1029130096|ref|XP_016743359.1|	AT3G07320.1	104.389	-1.18455	0.322537	-3.67261	0.000240085	0.00435237	33.8903	90.7822	48.0948	81.8916	122.219	208.245	131.214	118.773
ES	T1	Gohir.A07G157700.v2.1	PREDICTED: 40S ribosomal protein S8-like [Gossypium hirsutum]	gi|1029130098|ref|XP_016743361.1|	AT5G59240.1	500.23	-0.566078	0.155961	-3.62961	0.000283846	0.00494694	365.141	365.081	432.853	449.163	623.776	652.561	618.087	495.177
ES	T1	Gohir.A07G157800.v2.1	PREDICTED: probable xyloglucan glycosyltransferase 6 isoform X1 [Gossypium raimondii]	gi|823266628|ref|XP_012466014.1|	AT3G07330.2	288.763	1.13847	0.263345	4.32311	1.53844e-05	0.000518025	323.598	408.032	434.857	423.52	145.279	183.112	110.496	281.212
ES	T1	Gohir.A07G158100.v2.1	PREDICTED: E3 ubiquitin-protein ligase RNF4-like [Gossypium hirsutum]	gi|1029136842|ref|XP_016746483.1|	AT5G48655.6	369.842	-0.645515	0.190432	-3.38974	0.000699597	0.00966887	365.141	292.846	263.52	233.267	500.404	516.124	400.548	386.884
ES	T1	Gohir.A07G158500.v2.1	Serine carboxypeptidase-like 20 isoform 1 [Theobroma cacao]	gi|508701848|gb|EOX93744.1|	AT4G12910.1	125.504	0.740388	0.213275	3.47152	0.000517513	0.00776302	122.442	178.636	164.324	162.956	103.77	95.1464	70.211	106.546
ES	T1	Gohir.A07G161300.v2.1	PREDICTED: uncharacterized protein LOC107887449 [Gossypium hirsutum]	gi|1029006703|ref|XP_016667201.1|	AT3G07350.1	46.559	1.7658	0.462188	3.82053	0.000133166	0.00273819	61.2212	40.0223	111.219	74.4469	20.7541	14.3617	42.587	7.85995
ES	T1	Gohir.A07G161400.v2.1	PREDICTED: 60S ribosomal protein L5-like [Gossypium hirsutum]	gi|1028966448|ref|XP_016726741.1|	AT5G39740.2	2246.06	-0.54412	0.160467	-3.39086	0.000696745	0.00964527	2191.94	1509.13	1708.37	1900.05	2866.37	2694.62	2861.38	2236.59
ES	T1	Gohir.A07G164380.v2.1	PREDICTED: chlorophyll a-b binding protein 151, chloroplastic-like [Gossypium hirsutum]	gi|1029033507|ref|XP_016680538.1|	AT2G05100.1	1608.17	-2.8109	0.530281	-5.30078	1.15311e-07	9.46109e-06	760.892	503.695	184.363	156.338	2897.5	3277.17	2964.97	2120.44
ES	T1	Gohir.A07G168800.v2.1	PREDICTED: uncharacterized protein LOC107920356 isoform X1 [Gossypium hirsutum]	gi|1029090889|ref|XP_016705523.1|	AT2G32970.4	89.9182	1.07299	0.316822	3.38674	0.000707287	0.00975115	65.5941	103.472	126.249	191.908	51.8852	49.3684	61.003	69.8662
ES	T1	Gohir.A07G169300.v2.1	PREDICTED: UDP-arabinopyranose mutase 1-like [Gossypium hirsutum]	gi|1029130467|ref|XP_016743529.1|	AT3G02230.1	94.517	-0.714329	0.209194	-3.41468	0.000638578	0.00907622	90.7385	69.3068	62.1225	64.5206	115.301	115.791	130.063	108.293
ES	T1	Gohir.A07G173466.v2.1	PREDICTED: ribulose bisphosphate carboxylase small chain, chloroplastic [Gossypium hirsutum]	gi|1029130411|ref|XP_016743507.1|	AT5G38430.2	226654	-0.752235	0.214683	-3.50393	0.000458439	0.00706847	235917	160946	140193	138414	328714	268667	326961	213420
ES	T1	Gohir.A07G177900.v2.1	PREDICTED: basic leucine zipper 43-like [Gossypium hirsutum]	gi|1029136928|ref|XP_016746518.1|	AT3G30530.1	28.3024	2.23874	0.43787	5.11279	3.17442e-07	2.15938e-05	42.6362	30.2607	58.1146	55.4216	12.6831	2.69282	11.51	13.0999
ES	T1	Gohir.A07G179000.v2.1	PREDICTED: chlorophyll a-b binding protein 151, chloroplastic-like [Gossypium hirsutum]	gi|1029137827|ref|XP_016746917.1|	AT2G05100.1	15253.3	-1.50356	0.283048	-5.31204	1.08403e-07	8.98183e-06	12749.3	8774.64	5486.82	4805.96	23581.3	26291.8	23618.5	16718.1
ES	T1	Gohir.A07G180400.v2.1	PREDICTED: receptor-like protein kinase FERONIA [Gossypium hirsutum]	gi|1028982875|ref|XP_016693558.1|	AT3G51550.1	46.3599	2.84531	0.554694	5.1295	2.90507e-07	2.02801e-05	21.8647	104.448	39.077	159.647	14.9891	6.28325	14.963	9.60661
ES	T1	Gohir.A07G181600.v2.1	hypothetical protein GOBAR_AA08659 [Gossypium barbadense]	gi|1347715290|gb|PPS11977.1|	NA	118.317	-1.39212	0.322359	-4.31854	1.57064e-05	0.000527114	83.0859	69.3068	60.1185	48.8041	122.219	175.931	283.146	103.926
ES	T1	Gohir.A07G181750.v2.1	hypothetical protein B456_001G209100 [Gossypium raimondii]	gi|763743090|gb|KJB10589.1|	NA	24.9652	-1.63119	0.441251	-3.69673	0.000218394	0.00404177	20.7715	12.69	5.00988	10.7534	25.3661	54.7541	31.077	39.2998
ES	T1	Gohir.A07G184200.v2.1	PREDICTED: 60S ribosomal protein L27-3-like [Gossypium raimondii]	gi|823126464|ref|XP_012488995.1|	AT4G15000.1	889.111	-0.75267	0.173878	-4.32873	1.49973e-05	0.000508418	775.104	542.741	669.32	661.75	1208.35	1146.25	1246.53	862.848
ES	T1	Gohir.A07G187300.v2.1	hypothetical protein GOBAR_AA14030 [Gossypium barbadense]	gi|1347708481|gb|PPS06612.1|	AT2G05790.1	178.524	-1.9882	0.332195	-5.98504	2.16337e-09	3.12403e-07	66.6874	113.234	75.1482	33.0875	277.874	416.49	225.596	220.079
ES	T1	Gohir.A07G187900.v2.1	PREDICTED: GDSL esterase/lipase At2g04570-like [Gossypium hirsutum]	gi|1029138037|ref|XP_016747009.1|	AT2G04570.1	864.945	-1.89347	0.314966	-6.01167	1.8362e-09	2.69782e-07	538.965	480.267	246.486	202.661	1370.92	1840.1	1365.09	875.075
ES	T1	Gohir.A07G188000.v2.1	PREDICTED: GDSL esterase/lipase At2g42990-like [Gossypium arboreum], hypothetical protein GOBAR_AA02542 [Gossypium barbadense]	gi|1050649643|ref|XP_017648225.1|, gi|1347722015|gb|PPS18047.1|	AT2G42990.1, AT2G04570.1	150.941	-1.55729	0.311849	-4.99373	5.92246e-07	3.65486e-05	95.1115	114.21	52.1027	45.4953	213.306	307.879	215.237	164.186
ES	T1	Gohir.A07G188200.v2.1	PREDICTED: uncharacterized protein LOC105765364 [Gossypium raimondii]	gi|823214232|ref|XP_012439865.1|	NA	269.256	0.68369	0.180736	3.78281	0.000155068	0.00308317	283.148	343.606	318.628	382.988	191.399	231.583	166.895	235.799
ES	T1	Gohir.A07G192900.v2.1	PREDICTED: uncharacterized protein LOC107955333 [Gossypium hirsutum]	gi|1029137059|ref|XP_016746574.1|	AT2G04360.1	471.046	-0.85278	0.168395	-5.06416	4.10207e-07	2.69957e-05	380.446	389.485	262.518	311.023	594.951	663.332	611.181	555.437
ES	T1	Gohir.A07G193300.v2.1	PREDICTED: probable E3 ubiquitin-protein ligase XERICO [Gossypium hirsutum], PREDICTED: probable E3 ubiquitin-protein ligase XERICO [Gossypium hirsutum]	gi|1028973135|ref|XP_016730027.1|, gi|1028973135|ref|XP_016730027.1|	AT2G04240.2, AT2G04240.2	275.415	1.3161	0.328328	4.00849	6.11086e-05	0.00151251	525.846	241.11	595.173	210.106	183.328	189.395	136.969	121.393
ES	T1	Gohir.A07G195800.v2.1	PREDICTED: glutamate receptor 1.2-like isoform X2 [Gossypium hirsutum]	gi|1029137233|ref|XP_016746649.1|	AT5G48410.1	9.01113	-3.48042	0.805457	-4.32105	1.55291e-05	0.000522202	3.27971	1.95231	1.00198	0	20.7541	13.4641	8.057	23.5799
ES	T1	Gohir.A07G195900.v2.1	PREDICTED: uncharacterized protein LOC107956867 [Gossypium hirsutum]	gi|1029139742|ref|XP_016747844.1|	AT3G07510.2	25.7845	-1.24164	0.355382	-3.49382	0.000476159	0.0072729	14.2121	18.5469	13.0257	15.7166	28.8251	48.4708	29.926	37.5531
ES	T1	Gohir.A07G197500.v2.1	PREDICTED: auxin-induced in root cultures protein 12-like [Gossypium hirsutum]	gi|1029138977|ref|XP_016747528.1|	AT3G07390.1	110.443	-2.02615	0.237122	-8.54477	1.28792e-17	7.74929e-15	42.6362	50.7599	34.0672	46.3225	149.891	185.805	225.596	148.466
ES	T1	Gohir.A07G197850.v2.1	hypothetical protein GOBAR_AA01992 [Gossypium barbadense]	gi|1347722628|gb|PPS18605.1|	AT3G07340.2	77.69	-4.24203	0.375898	-11.2851	1.55515e-29	3.57274e-26	10.9324	6.83307	9.01778	4.96313	183.328	138.232	90.929	177.286
ES	T1	Gohir.A07G200900.v2.1	phosphoribosylaminoimidazole carboxylase [Gossypium arboreum]	gi|728842427|gb|KHG21870.1|	AT4G13630.2	253.011	0.64483	0.188969	3.41235	0.000644044	0.00913336	273.309	258.68	387.765	315.159	176.41	182.214	199.123	231.432
ES	T1	Gohir.A07G201600.v2.1	PREDICTED: protein LATE FLOWERING [Gossypium arboreum]	gi|1050559824|ref|XP_017641867.1|	AT5G48890.2	15.0872	-2.15662	0.517037	-4.17111	3.03114e-05	0.00087844	3.27971	7.80922	6.01185	4.96313	14.9891	17.9522	33.379	32.3131
ES	T1	Gohir.A07G203800.v2.1	PREDICTED: WD repeat-containing protein 70-like [Gossypium hirsutum]	gi|1029137325|ref|XP_016746697.1|	AT2G20330.1	188.618	0.547308	0.160325	3.41374	0.000640781	0.00909728	216.461	224.515	228.45	226.649	167.186	143.617	133.516	168.552
ES	T1	Gohir.A07G203900.v2.1	hypothetical protein B456_001G237300 [Gossypium raimondii]	gi|763743530|gb|KJB11029.1|	AT2G20362.3	7.6238	-2.40911	0.691936	-3.4817	0.00049825	0.00753067	2.18647	3.90461	2.00395	1.65438	10.377	19.7474	11.51	9.60661
ES	T1	Gohir.A07G204100.v2.1	PREDICTED: cysteine-rich repeat secretory protein 56-like isoform X1 [Gossypium hirsutum], PREDICTED: cysteine-rich repeat secretory protein 56-like isoform X2 [Gossypium hirsutum], PREDICTED: cysteine-rich repeat secretory protein 56-like isoform X1 [Gossypium hirsutum], PREDICTED: cysteine-rich repeat secretory protein 56-like isoform X2 [Gossypium hirsutum]	gi|1029137315|ref|XP_016746691.1|, gi|1029137317|ref|XP_016746692.1|, gi|1029137315|ref|XP_016746691.1|, gi|1029137317|ref|XP_016746692.1|	AT5G43980.1, AT5G43980.1, AT5G43980.1, AT5G43980.1	70.975	1.3154	0.343618	3.82808	0.000129146	0.00267402	78.7129	66.3784	180.356	79.41	47.2732	32.3139	41.436	41.9197
ES	T1	Gohir.A07G204200.v2.1	PREDICTED: mitochondrial import receptor subunit TOM9-2-like [Gossypium hirsutum]	gi|1029137319|ref|XP_016746693.1|	AT5G43970.1	92.2613	-1.07637	0.298786	-3.60247	0.000315211	0.00531402	66.6874	78.0922	44.0869	48.8041	92.2404	166.057	156.536	85.5861
ES	T1	Gohir.A07G206200.v2.1	hypothetical protein GOBAR_AA24191 [Gossypium barbadense]	gi|1347696559|gb|PPR96465.1|	AT3G01120.1	6060.01	-0.665956	0.151857	-4.38541	1.15769e-05	0.000414515	5801.8	4613.3	3930.75	4397.33	8162.12	7372.95	7275.47	6926.36
ES	T1	Gohir.A07G206700.v2.1	PREDICTED: uncharacterized protein LOC107955501 [Gossypium hirsutum], PREDICTED: uncharacterized protein LOC107955501 [Gossypium hirsutum]	gi|1029137520|ref|XP_016746779.1|, gi|1029137520|ref|XP_016746779.1|	AT5G39530.1, AT5G39530.2	69.8987	-1.00056	0.265103	-3.77424	0.000160494	0.00317235	56.8482	55.6407	36.0711	38.0506	102.617	108.611	93.231	68.1196
ES	T1	Gohir.A07G208000.v2.1	PREDICTED: beta-carotene isomerase D27, chloroplastic-like [Gossypium hirsutum]	gi|1029137478|ref|XP_016746765.1|	AT1G03055.1	300.718	-0.693801	0.202174	-3.4317	0.000599811	0.00864186	308.292	236.229	198.391	177.018	433.53	350.067	344.149	358.064
ES	T1	Gohir.A07G208100.v2.1	PREDICTED: histone H2A variant 1-like [Gossypium raimondii]	gi|823128066|ref|XP_012441536.1|	AT3G54560.2	30.7559	-1.57001	0.366398	-4.28498	1.82752e-05	0.000595144	18.585	16.5946	10.0198	16.5438	62.2623	44.8804	48.342	28.8198
ES	T1	Gohir.A07G208200.v2.1	PREDICTED: uncharacterized protein LOC107955481 [Gossypium hirsutum]	gi|1029137471|ref|XP_016746763.1|	AT3G22970.1	351.434	1.14642	0.169236	6.7741	1.2518e-11	2.95648e-09	471.184	457.816	587.158	421.039	230.601	245.945	193.368	204.359
ES	T1	Gohir.A07G209400.v2.1	hypothetical protein GOBAR_AA06646 [Gossypium barbadense]	gi|1347717497|gb|PPS13951.1|	AT2G30570.1	16468.1	-0.929374	0.239131	-3.88646	0.000101718	0.00222941	16651.1	11750.9	9052.85	7905.43	24937.2	20107.3	24693.5	16646.5
ES	T1	Gohir.A07G215500.v2.1	PREDICTED: mitochondrial outer membrane protein porin of 34 kDa-like [Gossypium hirsutum]	gi|1029137619|ref|XP_016746825.1|	AT3G01280.1	869.605	-0.662221	0.127857	-5.1794	2.22597e-07	1.61413e-05	747.773	695.997	611.205	639.416	1005.42	1088.8	1142.94	1025.29
ES	T1	Gohir.A07G218100.v2.1	PREDICTED: GPI ethanolamine phosphate transferase 1-like [Gossypium hirsutum]	gi|1029137690|ref|XP_016746854.1|	AT3G01380.2	176.572	1.0319	0.294472	3.50423	0.000457935	0.00706284	116.976	265.514	274.541	291.997	80.7104	144.515	108.194	130.126
ES	T1	Gohir.A07G218200.v2.1	gibberellin-regulated protein 14-like precursor [Gossypium hirsutum]	gi|1031986573|ref|NP_001314604.1|	AT5G14920.1	73.3792	2.03945	0.471456	4.32586	1.51938e-05	0.000513911	24.0512	122.995	143.282	181.981	32.2841	30.5187	16.114	35.8064
ES	T1	Gohir.A07G219400.v2.1	PREDICTED: peptidyl-prolyl cis-trans isomerase CYP38, chloroplastic-like isoform X1 [Gossypium hirsutum], PREDICTED: peptidyl-prolyl cis-trans isomerase CYP38, chloroplastic-like isoform X2 [Gossypium arboreum], PREDICTED: peptidyl-prolyl cis-trans isomerase CYP38, chloroplastic-like isoform X1 [Gossypium hirsutum], PREDICTED: peptidyl-prolyl cis-trans isomerase CYP38, chloroplastic-like isoform …	gi|1029137725|ref|XP_016746872.1|, gi|1050556925|ref|XP_017624479.1|, gi|1029137725|ref|XP_016746872.1|, gi|1029137727|ref|XP_016746873.1|	AT3G01480.1, AT3G01480.1, AT3G01480.1, AT3G01480.1	1034.87	-0.7393	0.173516	-4.26069	2.03794e-05	0.000647154	807.901	774.089	831.64	687.393	1494.29	1298.84	1439.9	944.941
ES	T1	Gohir.A07G220600.v2.1	PREDICTED: L-aspartate oxidase, chloroplastic-like [Gossypium hirsutum]	gi|1028976057|ref|XP_016731473.1|	AT5G14760.1	383.961	-0.674955	0.129356	-5.21783	1.81034e-07	1.37178e-05	285.334	304.56	286.565	306.059	498.098	490.991	451.192	448.891
ES	T1	Gohir.A07G221300.v2.1	hypothetical protein GOBAR_AA30674 [Gossypium barbadense]	gi|1347688382|gb|PPR90007.1|	AT5G14680.1	44.2816	2.19924	0.401318	5.48003	4.25246e-08	4.15721e-06	45.9159	53.6884	104.205	86.8547	11.5301	8.07847	23.02	20.9599
ES	T1	Gohir.A07G221400.v2.1	PREDICTED: 50S ribosomal protein L12, chloroplastic-like [Gossypium arboreum]	gi|1050563947|ref|XP_017614378.1|	AT3G27830.2	1531.73	-1.05264	0.229443	-4.58783	4.47883e-06	0.00019599	1318.44	1202.62	805.588	660.096	2304.86	2233.25	2077.55	1651.46
ES	T1	Gohir.A07G225000.v2.1	PREDICTED: BAG family molecular chaperone regulator 2-like [Gossypium hirsutum]	gi|1028939095|ref|XP_016712743.1|	AT5G14360.1	153.845	-1.11403	0.190208	-5.85691	4.71561e-09	6.20667e-07	103.857	101.52	92.1817	90.9906	220.224	181.317	255.522	185.146
ES	T1	Gohir.A07G226800.v2.1	PREDICTED: probable adenylate kinase 7, mitochondrial [Gossypium hirsutum]	gi|1028939307|ref|XP_016712852.1|	AT3G01820.1	273.37	-1.02605	0.29312	-3.50046	0.00046446	0.00713517	290.801	156.184	142.281	131.523	443.907	419.183	382.132	220.952
ES	T1	Gohir.A07G227500.v2.1	PREDICTED: chloride channel protein CLC-b-like [Gossypium arboreum]	gi|1050562654|ref|XP_017608662.1|	AT3G27170.1	257.095	0.69565	0.204334	3.40448	0.000662906	0.00933377	305.013	317.25	407.804	242.366	155.656	196.576	216.388	215.712
ES	T1	Gohir.A07G228000.v2.1	PREDICTED: uncharacterized protein LOC107937088 [Gossypium hirsutum], PREDICTED: uncharacterized protein LOC107937088 [Gossypium hirsutum]	gi|1028963789|ref|XP_016725394.1|, gi|1028963789|ref|XP_016725394.1|	AT5G14150.2, AT5G14150.2	25.486	-1.96689	0.515792	-3.81333	0.000137104	0.00280889	4.37294	10.7377	7.01383	19.0253	23.0601	74.5014	27.624	37.5531
ES	T1	Gohir.A07G230100.v2.1	PREDICTED: levodione reductase-like [Gossypium hirsutum]	gi|1028963816|ref|XP_016725407.1|	AT3G01980.4	62.3047	-1.75002	0.359526	-4.86759	1.12969e-06	6.21969e-05	56.8482	22.4515	21.0415	14.8894	96.8524	92.4536	97.835	96.0661
ES	T1	Gohir.A07G233000.v2.1	PREDICTED: glyceraldehyde-3-phosphate dehydrogenase A, chloroplastic-like [Gossypium hirsutum]	gi|1028958978|ref|XP_016722926.1|	AT1G12900.5	14602.6	-0.902026	0.230927	-3.9061	9.37976e-05	0.00208934	15071.3	11000.3	6832.47	7819.41	20192.6	18282.5	19761.5	17860.4
ES	T1	Gohir.A08G000185.v2.1	putative histone H14 [Helianthus annuus]	gi|1191653151|gb|OTG05123.1|	AT5G59970.2	58.9684	-1.38566	0.350652	-3.95166	7.76121e-05	0.00181828	52.4753	34.1653	29.0573	15.7166	73.7923	111.303	93.231	62.0063
ES	T1	Gohir.A08G001800.v2.1	PREDICTED: 17.5 kDa class I heat shock protein [Gossypium hirsutum]	gi|1029131090|ref|XP_016743810.1|	AT1G07400.1	43.2249	2.58464	0.419773	6.15724	7.40217e-10	1.23066e-07	33.8903	74.1876	91.1798	96.781	6.91803	10.7713	20.718	11.3533
ES	T1	Gohir.A08G002300.v2.1	PREDICTED: vacuolar cation/proton exchanger 3-like [Gossypium hirsutum]	gi|1028951866|ref|XP_016719319.1|	AT3G51860.1	89.1328	-1.10563	0.251419	-4.39755	1.09478e-05	0.000397216	76.5265	65.4022	48.0948	37.2234	112.994	114.894	124.308	133.619
ES	T1	Gohir.A08G003200.v2.1	PREDICTED: vacuolar protein sorting-associated protein 41 homolog isoform X2 [Gossypium hirsutum]	gi|1028951970|ref|XP_016719384.1|	AT1G08190.1	231.393	0.680739	0.156579	4.34759	1.37643e-05	0.000474863	284.241	271.37	294.581	290.343	192.552	177.726	147.328	193.005
ES	T1	Gohir.A08G003600.v2.1	PREDICTED: arogenate dehydratase/prephenate dehydratase 6, chloroplastic-like [Gossypium hirsutum]	gi|1028951956|ref|XP_016719376.1|	AT1G08250.1	354.296	-0.80954	0.209846	-3.85777	0.000114424	0.00243709	345.462	283.084	200.395	201.834	390.869	427.261	493.779	491.684
ES	T1	Gohir.A08G006901.v2.1	PREDICTED: uncharacterized protein LOC105790034 [Gossypium raimondii]	gi|823145983|ref|XP_012472874.1|	AT5G06270.2	80.6768	-4.26332	1.01151	-4.21481	2.4999e-05	0.000755484	25.1444	2.92846	0	4.13594	189.093	141.822	181.858	100.433
ES	T1	Gohir.A08G009100.v2.1	PREDICTED: molybdopterin synthase catalytic subunit-like [Gossypium hirsutum], PREDICTED: molybdopterin synthase catalytic subunit-like [Gossypium hirsutum]	gi|1029121659|ref|XP_016739274.1|, gi|1029121659|ref|XP_016739274.1|	AT2G43760.3, AT2G43760.3	260.295	-0.748055	0.199251	-3.75434	0.000173801	0.00338117	224.113	198.159	193.381	161.302	402.399	251.33	359.112	292.565
ES	T1	Gohir.A08G009500.v2.1	PREDICTED: 50S ribosomal protein L12, chloroplastic-like [Gossypium hirsutum]	gi|1029121672|ref|XP_016739281.1|	AT3G27830.2	2758.98	-0.711676	0.161246	-4.4136	1.01665e-05	0.000376034	2457.59	1976.71	2093.13	1840.49	3966.34	3441.43	3563.49	2732.64
ES	T1	Gohir.A08G010700.v2.1	PREDICTED: magnesium-chelatase subunit ChlD, chloroplastic [Gossypium arboreum]	gi|1050608021|ref|XP_017626600.1|	AT1G08520.1	1226.1	-0.512488	0.12811	-4.00038	6.32422e-05	0.0015516	1058.25	1089.39	884.744	1010.82	1368.62	1564.53	1351.27	1481.16
ES	T1	Gohir.A08G011600.v2.1	hypothetical protein F383_02239 [Gossypium arboreum]	gi|728848956|gb|KHG28399.1|	AT1G55260.2	7.68981	-2.7801	0.732705	-3.7943	0.000148062	0.00298011	2.18647	0.976153	4.0079	0.827188	11.5301	18.8498	12.661	10.4799
ES	T1	Gohir.A08G012700.v2.1	hypothetical protein GOBAR_AA15232 [Gossypium barbadense], hypothetical protein GOBAR_AA15232 [Gossypium barbadense]	gi|1347707110|gb|PPS05442.1|, gi|1347707110|gb|PPS05442.1|	AT2G05990.2, AT2G05990.2	169.356	-0.991645	0.260225	-3.81073	0.00013856	0.00283084	149.773	116.162	70.1383	117.461	231.754	289.03	219.841	160.692
ES	T1	Gohir.A08G014700.v2.1	PREDICTED: uncharacterized protein LOC107926241 [Gossypium hirsutum]	gi|1028938675|ref|XP_016712522.1|	AT3G13460.1	1632.93	0.535594	0.145573	3.67921	0.000233962	0.00428129	1530.53	1920.09	2204.35	2074.59	1381.3	1301.53	1327.1	1323.97
ES	T1	Gohir.A08G016400.v2.1	PREDICTED: uncharacterized protein LOC107926236 [Gossypium hirsutum], PREDICTED: uncharacterized protein LOC107926236 [Gossypium hirsutum]	gi|1028938664|ref|XP_016712517.1|, gi|1028938664|ref|XP_016712517.1|	NA, NA	2472.73	1.89445	0.308961	6.13168	8.6956e-10	1.40413e-07	2173.35	3310.13	4468.81	5637.28	802.492	841.956	848.287	1699.5
ES	T1	Gohir.A08G022200.v2.1	PREDICTED: xyloglucan endotransglucosylase/hydrolase protein 22-like [Gossypium hirsutum], PREDICTED: xyloglucan endotransglucosylase/hydrolase protein 22-like [Gossypium hirsutum], PREDICTED: xyloglucan endotransglucosylase/hydrolase protein 22-like [Gossypium hirsutum]	gi|1028938729|ref|XP_016712551.1|, gi|1028938729|ref|XP_016712551.1|, gi|1028938729|ref|XP_016712551.1|	AT4G25810.1, AT5G57560.1, AT5G57560.1	115.722	0.847299	0.235181	3.60276	0.00031486	0.00531402	98.3912	181.564	141.279	172.882	89.9344	74.5014	88.627	78.5995
ES	T1	Gohir.A08G025400.v2.1	PREDICTED: heat shock cognate protein 80 [Gossypium arboreum]	gi|1050605263|ref|XP_017625169.1|	AT5G56000.1	5081.69	-1.22213	0.211097	-5.78943	7.06271e-09	8.96894e-07	4398.09	2575.09	2502.93	2722.27	6400.33	6485.22	8810.9	6758.68
ES	T1	Gohir.A08G025500.v2.1	PREDICTED: heat shock cognate protein 80-like [Gossypium hirsutum], PREDICTED: heat shock cognate protein 80-like [Gossypium hirsutum], PREDICTED: heat shock cognate protein 80-like [Gossypium hirsutum]	gi|1028938579|ref|XP_016712476.1|, gi|1028938579|ref|XP_016712476.1|, gi|1028938579|ref|XP_016712476.1|	AT5G56000.1, AT5G56000.1, AT5G56000.1	1938.05	-0.834719	0.175376	-4.75959	1.93991e-06	9.81015e-05	1706.54	1308.04	1154.28	1401.26	2189.56	2328.39	3098.49	2317.81
ES	T1	Gohir.A08G027300.v2.1	DNA-damage-repair/toleration protein DRT100-like precursor [Gossypium hirsutum]	gi|1031987019|ref|NP_001314188.1|	AT3G20820.1	494.773	-1.26778	0.241752	-5.24415	1.57e-07	1.21518e-05	283.148	397.294	254.502	226.649	747.147	867.089	734.338	448.017
ES	T1	Gohir.A08G029100.v2.1	PREDICTED: ankyrin repeat and ELMO domain-containing protein D-like isoform X3 [Gossypium hirsutum], PREDICTED: ankyrin repeat and ELMO domain-containing protein D-like isoform X3 [Gossypium hirsutum], PREDICTED: ELMO domain-containing protein B-like isoform X4 [Gossypium hirsutum], PREDICTED: ELMO domain-containing protein B-like isoform X4 [Gossypium hirsutum], PREDICTED: ankyrin repeat and ELM…	gi|1028938841|ref|XP_016712611.1|, gi|1028938841|ref|XP_016712611.1|, gi|1028938843|ref|XP_016712612.1|, gi|1028938843|ref|XP_016712612.1|, gi|1028938841|ref|XP_016712611.1|, gi|1028938843|ref|XP_016712612.1|, gi|1028938843|ref|XP_016712612.1|, gi|1028938841|ref|XP_016712611.1|	AT3G60260.4, AT3G60260.4, AT3G60260.4, AT3G60260.4, AT2G44770.1, AT2G44770.1, AT3G60260.4, AT3G60260.4	221.303	0.825804	0.195444	4.22526	2.3866e-05	0.000731496	227.393	317.25	325.642	262.218	166.033	152.593	128.912	190.385
ES	T1	Gohir.A08G030000.v2.1	PREDICTED: uncharacterized protein LOC107926314 [Gossypium hirsutum], PREDICTED: uncharacterized protein LOC107926314 [Gossypium hirsutum], PREDICTED: uncharacterized protein LOC107926314 [Gossypium hirsutum], PREDICTED: uncharacterized protein LOC107926314 [Gossypium hirsutum]	gi|1028938896|ref|XP_016712637.1|, gi|1028938896|ref|XP_016712637.1|, gi|1028938896|ref|XP_016712637.1|, gi|1028938896|ref|XP_016712637.1|	AT2G44970.1, AT2G44970.3, AT2G44970.1, AT2G44970.1	176.504	0.649951	0.179619	3.6185	0.000296317	0.00509404	217.554	201.087	199.393	244.848	134.902	127.46	120.855	165.932
ES	T1	Gohir.A08G033600.v2.1	PREDICTED: BTB/POZ domain-containing protein POB1-like [Gossypium hirsutum]	gi|1028948635|ref|XP_016717653.1|	AT3G61600.1	50.6744	-2.14156	0.359264	-5.96098	2.5073e-09	3.57978e-07	30.6106	17.5707	13.0257	14.0622	122.219	58.3445	80.57	68.9929
ES	T1	Gohir.A08G033700.v2.1	PREDICTED: uncharacterized protein LOC107930500 [Gossypium hirsutum]	gi|1028948637|ref|XP_016717654.1|	AT5G41761.1	326.939	-1.92037	0.30271	-6.34394	2.23968e-10	4.18248e-08	178.197	164.97	115.227	88.5091	784.043	353.657	578.953	351.951
ES	T1	Gohir.A08G035000.v2.1	PREDICTED: 60S acidic ribosomal protein P1-like [Gossypium hirsutum]	gi|1028948562|ref|XP_016717615.1|	AT5G24510.1	687.661	-0.756144	0.190904	-3.96086	7.46808e-05	0.00176462	613.305	443.173	487.962	501.276	925.863	954.157	966.84	608.71
ES	T1	Gohir.A08G039100.v2.1	PREDICTED: aspartic proteinase PCS1-like [Gossypium hirsutum]	gi|1028984872|ref|XP_016739568.1|	AT1G66180.1	1162.48	1.06357	0.313141	3.39646	0.000682627	0.00950404	871.309	1456.42	1211.39	2750.4	885.508	517.92	702.11	904.768
ES	T1	Gohir.A08G039601.v2.1	hypothetical protein POPTR_002G190000v3 [Populus trichocarpa]	gi|1334335450|gb|PNT50492.1|	AT2G47110.2	116.236	-1.71175	0.300697	-5.6926	1.25116e-08	1.44521e-06	74.34	53.6884	51.1007	38.8778	187.94	225.3	202.576	96.0661
ES	T1	Gohir.A08G041000.v2.1	PREDICTED: CTP synthase-like isoform X1 [Gossypium hirsutum], PREDICTED: CTP synthase-like isoform X2 [Gossypium hirsutum]	gi|1028984915|ref|XP_016739747.1|, gi|1028984917|ref|XP_016739754.1|	AT4G02120.1, AT4G02120.1	135.654	0.977712	0.192166	5.08784	3.62155e-07	2.41797e-05	163.985	163.017	197.389	196.043	85.3224	109.508	78.268	91.6994
ES	T1	Gohir.A08G046200.v2.1	PREDICTED: photosystem I reaction center subunit IV A, chloroplastic-like [Gossypium hirsutum]	gi|1029054665|ref|XP_016752902.1|	AT2G20260.1	4520.22	-0.721618	0.175779	-4.10526	4.03868e-05	0.00109705	4318.28	3633.24	2992.9	2707.39	6312.7	5787.77	5510.99	4898.5
ES	T1	Gohir.A08G048000.v2.1	PREDICTED: probable sodium/metabolite cotransporter BASS3, chloroplastic [Gossypium hirsutum]	gi|1029054701|ref|XP_016753044.1|	AT3G25410.1	30.7885	7.65051	1.15737	6.61027	3.8361e-11	8.21542e-09	14.2121	43.9269	73.1442	114.152	0	0	0	0.873328
ES	T1	Gohir.A08G050300.v2.1	PREDICTED: 1-aminocyclopropane-1-carboxylate oxidase 3-like [Gossypium hirsutum]	gi|1028985084|ref|XP_016740512.1|	AT1G05010.1	2982.27	-0.899252	0.248628	-3.61686	0.000298202	0.00510799	3183.5	1706.31	1825.6	1612.19	4812.64	2822.08	4384.16	3511.65
ES	T1	Gohir.A08G050600.v2.1	hypothetical protein GOBAR_AA15441 [Gossypium barbadense]	gi|1347706872|gb|PPS05238.1|	AT1G03475.1	1316.2	-0.63666	0.141753	-4.49134	7.07752e-06	0.000283449	1150.08	1025.94	1010.99	934.722	1732.97	1677.63	1668.95	1328.33
ES	T1	Gohir.A08G051400.v2.1	PREDICTED: 60S ribosomal protein L27-3-like [Gossypium hirsutum]	gi|1028985098|ref|XP_016740602.1|	AT4G15000.1	160.11	-0.78275	0.202585	-3.86381	0.000111633	0.00239785	107.137	107.377	116.229	138.968	239.825	213.631	204.878	152.832
ES	T1	Gohir.A08G053800.v2.1	PREDICTED: ADP,ATP carrier protein 1, mitochondrial-like [Gossypium hirsutum], PREDICTED: ADP,ATP carrier protein 1, mitochondrial-like [Gossypium hirsutum]	gi|1028985160|ref|XP_016740959.1|, gi|1028985160|ref|XP_016740959.1|	AT5G13490.2, AT5G13490.2	1806.81	-0.602455	0.177658	-3.3911	0.000696117	0.00963922	1624.55	1381.26	1271.51	1461.64	2291.02	2128.23	2684.13	1612.16
ES	T1	Gohir.A08G056400.v2.1	ATP synthase subunit delta', mitochondrial-like [Gossypium hirsutum], ATP synthase subunit delta', mitochondrial-like [Gossypium hirsutum]	gi|1031987049|ref|NP_001314510.1|, gi|1031987049|ref|NP_001314510.1|	AT5G47030.1, AT5G47030.1	166.41	-0.598368	0.172698	-3.46483	0.000530575	0.00791508	139.934	144.471	124.245	120.769	211	207.347	214.086	169.426
ES	T1	Gohir.A08G060833.v2.1	hypothetical protein GOBAR_AA20649 [Gossypium barbadense]	gi|1347700768|gb|PPS00020.1|	NA	24.4849	-1.66067	0.421304	-3.94173	8.08963e-05	0.00187381	15.3053	14.6423	9.01778	8.27188	44.9672	18.8498	40.285	44.5397
ES	T1	Gohir.A08G063700.v2.1	PREDICTED: calcium-transporting ATPase 12, plasma membrane-type-like isoform X1 [Gossypium hirsutum]	gi|1028985234|ref|XP_016741286.1|	AT3G63380.1	214.523	-1.4038	0.290691	-4.82919	1.37091e-06	7.3401e-05	179.291	88.8299	106.209	96.781	334.371	179.522	406.303	324.878
ES	T1	Gohir.A08G064100.v2.1	PREDICTED: heat stress transcription factor A-7a-like [Gossypium hirsutum], PREDICTED: heat stress transcription factor A-7a-like [Gossypium hirsutum]	gi|1028985361|ref|XP_016741767.1|, gi|1028985361|ref|XP_016741767.1|	AT3G22830.1, AT3G22830.1	637.01	-1.39637	0.262747	-5.3145	1.06948e-07	8.90504e-06	579.415	267.466	224.443	332.529	915.486	883.246	862.099	1031.4
ES	T1	Gohir.A08G065500.v2.1	PREDICTED: uncharacterized protein LOC107951303 [Gossypium hirsutum]	gi|1028985370|ref|XP_016741795.1|	AT4G02715.2	692.293	0.685944	0.189767	3.61466	0.000300738	0.00514031	722.629	778.97	792.563	1121.67	453.131	576.264	473.061	620.063
ES	T1	Gohir.A08G067200.v2.1	PREDICTED: chloroplast stem-loop binding protein of 41 kDa a, chloroplastic-like [Gossypium hirsutum]	gi|1028985527|ref|XP_016742515.1|	AT3G63140.1	8865.5	-0.526794	0.154767	-3.40379	0.000664572	0.0093484	9018.1	7560.3	6037.9	6442.96	11042.3	10189.6	10688.2	9944.58
ES	T1	Gohir.A08G071900.v2.1	PREDICTED: zerumbone synthase-like [Gossypium hirsutum]	gi|1029104622|ref|XP_016697195.1|	AT4G03140.1	102.757	-1.02162	0.214939	-4.75307	2.00356e-06	0.00010086	81.9927	75.1638	59.1166	55.4216	148.738	143.617	142.724	115.279
ES	T1	Gohir.A08G076100.v2.1	PREDICTED: UDP-glucuronic acid decarboxylase 2-like [Gossypium arboreum]	gi|1050588371|ref|XP_017615497.1|	AT3G62830.2	82.8852	0.757629	0.222343	3.40748	0.000655663	0.00927731	114.79	90.7822	109.215	101.744	78.4043	60.1397	49.493	58.513
ES	T1	Gohir.A08G077701.v2.1	PREDICTED: G-type lectin S-receptor-like serine/threonine-protein kinase RLK1 [Gossypium hirsutum]	gi|1028982948|ref|XP_016696881.1|	AT5G60900.1	35.7607	-1.9064	0.468988	-4.06492	4.80484e-05	0.00125437	19.6782	13.6661	13.0257	14.0622	73.7923	21.5426	33.379	96.9394
ES	T1	Gohir.A08G079801.v2.1	PREDICTED: probable acyl-activating enzyme 18, peroxisomal isoform X4 [Gossypium hirsutum], PREDICTED: probable acyl-activating enzyme 18, peroxisomal isoform X2 [Gossypium hirsutum]	gi|1029104873|ref|XP_016698388.1|, gi|1029104869|ref|XP_016698369.1|	AT1G55320.2, AT1G55320.2	5.26253	-3.77133	1.03322	-3.65007	0.000262165	0.00464436	0	1.95231	0	0.827188	11.5301	8.97608	9.208	9.60661
ES	T1	Gohir.A08G080300.v2.1	PREDICTED: 2-dehydro-3-deoxyphosphooctonate aldolase-like [Gossypium hirsutum], PREDICTED: 2-dehydro-3-deoxyphosphooctonate aldolase-like [Gossypium hirsutum], PREDICTED: 2-dehydro-3-deoxyphosphooctonate aldolase-like [Gossypium hirsutum]	gi|1028983101|ref|XP_016704074.1|, gi|1028983101|ref|XP_016704074.1|, gi|1028983101|ref|XP_016704074.1|	AT1G79500.4, AT1G79500.4, AT1G79500.4	505.229	-0.626834	0.162593	-3.85522	0.000115623	0.00245642	472.278	410.96	381.753	324.258	653.754	616.657	650.315	531.857
ES	T1	Gohir.A08G081800.v2.1	PREDICTED: 50S ribosomal protein L18, chloroplastic-like [Gossypium hirsutum], PREDICTED: 50S ribosomal protein L18, chloroplastic-like [Gossypium hirsutum]	gi|1028982971|ref|XP_016698176.1|, gi|1028982971|ref|XP_016698176.1|	AT1G48350.1, AT1G48350.1	1984.12	-0.998578	0.172878	-5.77619	7.64129e-09	9.4891e-07	1533.81	1392.97	1221.41	1146.48	2980.52	2814.9	2800.38	1982.45
ES	T1	Gohir.A08G085200.v2.1	PREDICTED: mitochondrial outer membrane protein porin 4-like [Gossypium hirsutum]	gi|1029020442|ref|XP_016674076.1|	AT5G57490.1	109.477	-1.20601	0.229042	-5.26546	1.3984e-07	1.09957e-05	75.4332	84.9253	45.0889	59.5575	156.809	160.672	158.838	134.492
ES	T1	Gohir.A08G085300.v2.1	PREDICTED: probable membrane-associated kinase regulator 5 isoform X1 [Gossypium hirsutum], PREDICTED: probable membrane-associated kinase regulator 5 isoform X2 [Gossypium hirsutum]	gi|1028982980|ref|XP_016698793.1|, gi|1028982982|ref|XP_016698851.1|	AT5G52870.1, AT5G52870.1	55.3513	1.23007	0.240886	5.10641	3.28334e-07	2.22151e-05	81.9927	73.2114	79.1561	76.1013	38.0492	33.2115	28.775	32.3131
ES	T1	Gohir.A08G086300.v2.1	PREDICTED: pathogenesis-related protein PR-1-like [Gossypium hirsutum]	gi|1028983164|ref|XP_016706530.1|	AT4G30320.1	34.2536	-1.88637	0.479679	-3.93257	8.40411e-05	0.00192373	24.0512	19.5231	11.0217	4.13594	55.3442	42.1876	86.325	31.4398
ES	T1	Gohir.A08G087800.v2.1	PREDICTED: 50S ribosomal protein L35, chloroplastic-like [Gossypium hirsutum], 50S ribosomal L35, chloroplastic [Gossypium arboreum]	gi|1029105903|ref|XP_016703057.1|, gi|728849911|gb|KHG29354.1|	AT2G24090.1, AT2G24090.1	2050.38	-0.869462	0.194493	-4.4704	7.80721e-06	0.000305412	1849.75	1443.73	1281.53	1227.55	3288.37	2613.83	2685.28	2013.02
ES	T1	Gohir.A08G087900.v2.1	PREDICTED: uncharacterized protein LOC108479818 [Gossypium arboreum]	gi|1050630341|ref|XP_017638115.1|	AT4G30780.1	335.603	1.33431	0.23894	5.5843	2.3464e-08	2.50722e-06	300.64	421.698	517.019	682.43	202.929	176.829	184.16	199.119
ES	T1	Gohir.A08G093100.v2.1	PREDICTED: spore wall protein 1-like [Gossypium raimondii], hypothetical protein B456_004G104900 [Gossypium raimondii]	gi|823148845|ref|XP_012474306.1|, gi|763754055|gb|KJB21386.1|	NA, NA	1213.25	2.13424	0.274968	7.76179	8.37412e-15	3.55668e-12	2277.21	1580.39	2468.87	1577.45	592.645	230.685	545.574	433.171
ES	T1	Gohir.A08G093200.v2.1	PREDICTED: glycine-rich cell wall structural protein 2-like [Gossypium hirsutum]	gi|1028982039|ref|XP_016737767.1|	NA	1833.75	1.22929	0.185314	6.63352	3.27783e-11	7.20295e-09	2382.16	2166.08	3162.23	2571.73	1382.45	869.782	1101.51	1034.02
ES	T1	Gohir.A08G093300.v2.1	PREDICTED: cytochrome c oxidase subunit 6b-2 [Gossypium raimondii]	gi|823148841|ref|XP_012474304.1|	AT5G57815.1	252.213	-0.767432	0.220185	-3.48539	0.000491423	0.00744836	233.952	172.779	154.304	185.29	304.393	290.825	431.625	244.532
ES	T1	Gohir.A08G094486.v2.1	PREDICTED: serine/threonine-protein phosphatase 2A 65 kDa regulatory subunit A beta isoform-like [Gossypium hirsutum], PREDICTED: serine/threonine-protein phosphatase 2A 65 kDa regulatory subunit A beta isoform-like [Gossypium hirsutum]	gi|1028982812|ref|XP_016690609.1|, gi|1028982812|ref|XP_016690609.1|	AT3G25800.3, AT3G25800.3	238.553	-0.696374	0.175841	-3.96025	7.487e-05	0.00176661	163.985	200.111	180.356	183.636	247.896	338.398	333.79	260.252
ES	T1	Gohir.A08G094500.v2.1	PREDICTED: zinc finger protein CONSTANS-LIKE 16-like [Gossypium hirsutum]	gi|1028983013|ref|XP_016700153.1|	AT1G25440.1	476.311	-0.766678	0.161011	-4.76166	1.92008e-06	9.75322e-05	443.854	314.321	330.652	322.603	589.186	630.121	633.05	546.703
ES	T1	Gohir.A08G095500.v2.1	PREDICTED: putative glucose-6-phosphate 1-epimerase [Gossypium hirsutum]	gi|1028982838|ref|XP_016691545.1|	AT4G23730.1	63.0891	0.986738	0.289766	3.40529	0.000660945	0.00932073	113.696	72.2353	74.1462	76.1013	42.6612	60.1397	29.926	35.8064
ES	T1	Gohir.A08G096200.v2.1	PREDICTED: spermine synthase-like [Gossypium hirsutum], PREDICTED: spermine synthase-like [Gossypium hirsutum]	gi|1028982896|ref|XP_016694406.1|, gi|1028982896|ref|XP_016694406.1|	AT5G53120.5, AT5G53120.5	270.652	0.656051	0.179733	3.65015	0.000262091	0.00464436	388.099	304.56	336.664	296.133	238.672	199.269	166.895	234.925
ES	T1	Gohir.A08G098000.v2.1	PREDICTED: putative septum site-determining protein minD homolog, chloroplastic [Gossypium hirsutum]	gi|1028982834|ref|XP_016691331.1|	AT5G24020.1	313.728	-0.80288	0.175233	-4.58178	4.61027e-06	0.000199839	277.682	221.587	189.373	225.822	385.104	398.538	465.004	346.711
ES	T1	Gohir.A08G098400.v2.1	PREDICTED: probable mediator of RNA polymerase II transcription subunit 36b isoform X1 [Gossypium arboreum]	gi|1050621898|ref|XP_017633769.1|	AT4G25630.1	135.734	0.746582	0.217468	3.43307	0.000596789	0.00861306	167.265	125.924	189.373	197.698	107.229	83.4775	94.382	120.519
ES	T1	Gohir.A08G100100.v2.1	probable WRKY transcription factor 41 [Gossypium hirsutum]	gi|1031987001|ref|NP_001314220.1|	AT4G11070.1	116.087	-3.58145	0.926248	-3.86662	0.000110353	0.00237542	24.0512	31.2369	14.0277	2.48156	206.388	59.2421	72.513	518.757
ES	T1	Gohir.A08G102100.v2.1	PREDICTED: rhodanese-like domain-containing protein 14, chloroplastic [Gossypium hirsutum]	gi|1029086715|ref|XP_016703507.1|	AT4G27700.1	2372.96	-0.830234	0.190863	-4.34989	1.36208e-05	0.000471198	2179.91	1759.03	1251.47	1643.62	3234.18	3447.71	2982.24	2485.49
ES	T1	Gohir.A08G104100.v2.1	PREDICTED: small heat shock protein, chloroplastic-like [Gossypium hirsutum]	gi|1029060396|ref|XP_016688206.1|	AT4G27670.1	30026.3	3.4581	0.391149	8.84088	9.49679e-19	6.85695e-16	27219.4	43618.4	79976.7	69360.5	7428.81	1677.63	4629.32	6299.31
ES	T1	Gohir.A08G106700.v2.1	PREDICTED: uncharacterized protein LOC107922622 [Gossypium hirsutum], PREDICTED: uncharacterized protein LOC107936263 isoform X1 [Gossypium hirsutum]	gi|1029097800|ref|XP_016708223.1|, gi|1028961918|ref|XP_016724447.1|	AT1G07910.1, AT1G07910.1	162.77	0.6662	0.181544	3.66964	0.000242894	0.00439068	180.384	200.111	223.441	196.043	110.688	141.822	108.194	141.479
ES	T1	Gohir.A08G109200.v2.1	granule-bound starch synthase 1, chloroplastic/amyloplastic-like [Gossypium hirsutum], granule-bound starch synthase 1, chloroplastic/amyloplastic-like [Gossypium hirsutum]	gi|1031985110|ref|NP_001314469.1|, gi|1031985110|ref|NP_001314469.1|	AT1G32900.1, AT1G32900.1	323.372	0.812778	0.224048	3.62769	0.000285965	0.0049705	485.397	408.032	445.879	309.368	319.382	224.402	169.197	225.319
ES	T1	Gohir.A08G111680.v2.1	PREDICTED: luminal-binding protein 5-like [Gossypium arboreum], hypothetical protein GOBAR_AA13848 [Gossypium barbadense]	gi|1050607655|ref|XP_017626409.1|, gi|1347708692|gb|PPS06800.1|	AT5G42020.1, AT5G42020.3	103.397	-1.12172	0.254664	-4.40469	1.05933e-05	0.000388821	72.1535	75.1638	67.1324	46.3225	129.137	101.43	183.009	152.832
ES	T1	Gohir.A08G115301.v2.1	hypothetical protein B456_004G139100, partial [Gossypium raimondii]	gi|763756985|gb|KJB24316.1|	AT4G23493.1	44.9427	2.24788	0.415311	5.41253	6.21419e-08	5.63874e-06	50.2888	58.5692	129.255	58.7303	16.1421	7.18086	18.416	20.9599
ES	T1	Gohir.A08G115500.v2.1	PREDICTED: homeobox protein BEL1 homolog isoform X1 [Gossypium arboreum], PREDICTED: homeobox protein BEL1 homolog isoform X2 [Gossypium arboreum]	gi|1050605738|ref|XP_017625424.1|, gi|1050605740|ref|XP_017625425.1|	AT5G41410.1, AT5G41410.1	64.1053	-1.12525	0.304563	-3.69463	0.000220208	0.0040679	43.7294	62.4738	34.0672	21.5069	84.1694	90.6584	89.778	86.4595
ES	T1	Gohir.A08G117600.v2.1	PREDICTED: heat shock factor-binding protein 1-like isoform X1 [Gossypium arboreum]	gi|1050604060|ref|XP_017624480.1|	AT4G15802.1	46.6856	-0.893845	0.258133	-3.46273	0.000534721	0.00796284	31.7038	26.3561	37.0731	35.5691	58.8033	67.3206	56.399	60.2596
ES	T1	Gohir.A08G117900.v2.1	PREDICTED: protein SENESCENCE-ASSOCIATED GENE 21, mitochondrial-like [Gossypium hirsutum]	gi|1028940221|ref|XP_016713309.1|	AT4G02380.1	52.0137	-2.20156	0.503303	-4.37422	1.21865e-05	0.000432838	36.0768	25.38	5.00988	8.27188	137.208	79.8871	77.117	47.1597
ES	T1	Gohir.A08G118000.v2.1	sucrose synthase SusA1 [Gossypium tomentosum]	gi|345104539|gb|AEN71091.1|	AT4G02280.1	493.196	0.833876	0.216314	3.85494	0.00011576	0.00245711	572.855	695.997	669.32	588.13	514.24	337.501	310.77	256.758
ES	T1	Gohir.A08G119500.v2.1	hypothetical protein GOBAR_AA09007 [Gossypium barbadense]	gi|1347714907|gb|PPS11628.1|	AT2G16760.1	131.73	-0.92618	0.202324	-4.57771	4.70093e-06	0.000203072	99.4844	78.0922	101.2	84.3731	182.175	140.924	206.029	161.566
ES	T1	Gohir.A08G120000.v2.1	PREDICTED: uncharacterized protein LOC107926898 [Gossypium hirsutum]	gi|1028940277|ref|XP_016713336.1|	AT1G02380.1	124.896	0.854992	0.240286	3.55823	0.000373366	0.00607108	144.307	118.114	191.377	188.599	92.2404	66.423	111.647	86.4595
ES	T1	Gohir.A08G121100.v2.1	PREDICTED: S-adenosylmethionine synthase 2 [Gossypium raimondii]	gi|823150404|ref|XP_012475021.1|	AT1G02500.2	1612.78	-0.492465	0.137427	-3.58345	0.000339083	0.00562821	1270.34	1368.57	1263.49	1456.68	1840.2	1867.92	2198.41	1636.62
ES	T1	Gohir.A08G122000.v2.1	PREDICTED: peptidyl-prolyl cis-trans isomerase A1-like [Gossypium hirsutum]	gi|1029028449|ref|XP_016678007.1|	AT3G62030.3	1583.12	-0.81148	0.167185	-4.85379	1.21125e-06	6.6183e-05	1427.77	1105.98	965.904	1097.68	2184.94	2139.9	2091.37	1651.46
ES	T1	Gohir.A08G125900.v2.1	PREDICTED: rhodanese-like domain-containing protein 4, chloroplastic [Gossypium hirsutum]	gi|1028955613|ref|XP_016721255.1|	AT3G25480.1	4119.38	-1.12055	0.198263	-5.65184	1.58737e-08	1.78286e-06	3582.53	2735.18	1980.91	2084.51	5473.32	6227.6	5530.55	5340.4
ES	T1	Gohir.A08G126300.v2.1	PREDICTED: protein CURVATURE THYLAKOid 1A, chloroplastic-like [Gossypium hirsutum]	gi|1028955594|ref|XP_016721246.1|	AT4G01150.1	9064.78	-0.700276	0.178648	-3.91987	8.85956e-05	0.00200259	8716.37	7035.13	6127.08	5749.78	12820.3	11516.3	11636.6	8916.68
ES	T1	Gohir.A08G126500.v2.1	PREDICTED: uncharacterized protein At5g41620-like [Gossypium hirsutum]	gi|1028955588|ref|XP_016721242.1|	AT5G41620.4	51.6408	-2.68964	0.42551	-6.32099	2.59898e-10	4.74215e-08	3.27971	10.7377	14.0277	26.47	63.4153	118.484	98.986	77.7262
ES	T1	Gohir.A08G126800.v2.1	PREDICTED: LOW QUALITY PROTEIN: BAG family molecular chaperone regulator 6-like [Gossypium hirsutum]	gi|1029006332|ref|XP_016667017.1|	AT2G46240.1	98.1371	2.94531	0.391756	7.51824	5.55197e-14	2.01876e-11	114.79	145.447	197.389	237.403	31.1311	9.87369	11.51	37.5531
ES	T1	Gohir.A08G127500.v2.1	PREDICTED: reticulon-like protein B5 [Gossypium hirsutum]	gi|1029006322|ref|XP_016667010.1|	AT2G46170.1	776.807	-0.741412	0.196909	-3.76525	0.000166384	0.00326324	696.391	540.789	613.209	475.633	1007.73	967.621	1203.95	709.142
ES	T1	Gohir.A08G129500.v2.1	PREDICTED: probable U3 small nucleolar RNA-associated protein 11 [Gossypium arboreum]	gi|1050603442|ref|XP_017624160.1|	AT3G60360.1	121.24	1.41549	0.340053	4.16256	3.14701e-05	0.000905271	94.0182	189.374	128.253	293.652	46.1202	61.0373	77.117	80.3462
ES	T1	Gohir.A08G130000.v2.1	PREDICTED: K(+) efflux antiporter 2, chloroplastic-like [Gossypium hirsutum]	gi|1028957445|ref|XP_016722176.1|	AT4G00630.1	347.237	-0.672624	0.159135	-4.22675	2.3709e-05	0.000728008	272.216	289.917	226.446	282.898	386.257	446.111	386.736	487.317
ES	T1	Gohir.A08G132100.v2.1	PREDICTED: mitogen-activated protein kinase homolog MMK2-like [Gossypium hirsutum], PREDICTED: mitogen-activated protein kinase homolog MMK2-like [Gossypium hirsutum], PREDICTED: mitogen-activated protein kinase homolog MMK2-like [Gossypium hirsutum], PREDICTED: mitogen-activated protein kinase homolog MMK2-like [Gossypium hirsutum]	gi|1028971706|ref|XP_016729305.1|, gi|1028971706|ref|XP_016729305.1|, gi|1028971706|ref|XP_016729305.1|, gi|1028971706|ref|XP_016729305.1|	AT4G01370.1, AT4G01370.1, AT4G01370.1, AT4G01370.1	207.481	-1.01846	0.188964	-5.3897	7.05761e-08	6.21439e-06	166.172	146.423	116.229	120.769	292.863	312.368	229.049	275.972
ES	T1	Gohir.A08G138801.v2.1	NA	NA	NA	105.432	0.831144	0.230242	3.60987	0.000306346	0.00521106	95.1115	126.9	171.338	146.412	68.0273	73.6038	81.721	80.3462
ES	T1	Gohir.A08G139200.v2.1	PREDICTED: nitrile-specifier protein 5-like [Gossypium hirsutum]	gi|1028946731|ref|XP_016716665.1|	AT3G07720.1	438.608	-0.709149	0.165282	-4.29053	1.78247e-05	0.000582856	387.005	344.582	325.642	276.281	488.874	561.005	494.93	630.543
ES	T1	Gohir.A08G139301.v2.1	NA	NA	NA	246.473	2.07033	0.608905	3.4001	0.000673622	0.00942846	99.4844	311.393	344.68	837.114	78.4043	128.358	73.664	98.686
ES	T1	Gohir.A08G139400.v2.1	PREDICTED: nucleoside diphosphate kinase B [Gossypium hirsutum]	gi|1028946627|ref|XP_016716612.1|	AT4G09320.1	549.963	-1.1471	0.211145	-5.43276	5.54882e-08	5.14584e-06	412.15	279.18	333.658	343.283	870.519	737.834	910.441	512.643
ES	T1	Gohir.A08G141000.v2.1	hypothetical protein GOBAR_AA10747 [Gossypium barbadense]	gi|1347712945|gb|PPS09905.1|	AT2G44600.1	31.2321	-1.54994	0.33654	-4.6055	4.11476e-06	0.000182109	19.6782	16.5946	15.0296	12.4078	59.9563	36.8019	48.342	41.0464
ES	T1	Gohir.A08G142266.v2.1	NA	NA	NA	30.0523	-3.22283	0.548696	-5.87361	4.26408e-09	5.68642e-07	16.3985	3.90461	2.00395	1.65438	65.7213	35.9043	63.305	51.5263
ES	T1	Gohir.A08G142500.v2.1	PREDICTED: protein RETICULATA-RELATED 4, chloroplastic-like [Gossypium hirsutum]	gi|1028956635|ref|XP_016721766.1|	AT5G12470.1	962.102	-1.65726	0.300131	-5.52179	3.35573e-08	3.42637e-06	771.824	517.361	258.51	306.059	1471.23	1685.71	1541.19	1144.93
ES	T1	Gohir.A08G146600.v2.1	PREDICTED: ATP-dependent Clp protease proteolytic subunit 4, chloroplastic-like [Gossypium hirsutum]	gi|1028947707|ref|XP_016717174.1|	AT5G45390.1	1476.52	-0.550398	0.158804	-3.46589	0.000528488	0.00789327	1429.95	1055.22	1169.31	1138.21	1973.94	1675.83	1909.51	1460.2
ES	T1	Gohir.A08G148100.v2.1	PREDICTED: rop guanine nucleotide exchange factor 14-like isoform X1 [Gossypium hirsutum], PREDICTED: rop guanine nucleotide exchange factor 14-like isoform X3 [Gossypium hirsutum]	gi|1028947650|ref|XP_016717145.1|, gi|1028947654|ref|XP_016717147.1|	AT1G31650.1, AT1G31650.1	190.324	-1.36532	0.295071	-4.6271	3.70822e-06	0.000167191	169.451	121.043	80.158	56.2488	228.295	289.03	305.015	273.352
ES	T1	Gohir.A08G150000.v2.1	PREDICTED: uncharacterized protein LOC107929441 isoform X2 [Gossypium hirsutum]	gi|1028946122|ref|XP_016716350.1|	AT4G19160.2	133.819	0.672206	0.189157	3.55369	0.000379866	0.00614374	151.96	185.469	151.298	169.573	104.923	119.382	84.023	103.926
ES	T1	Gohir.A08G152900.v2.1	PREDICTED: extra-large guanine nucleotide-binding protein 3-like isoform X1 [Gossypium arboreum], PREDICTED: extra-large guanine nucleotide-binding protein 3-like isoform X1 [Gossypium arboreum], PREDICTED: extra-large guanine nucleotide-binding protein 3-like isoform X2 [Gossypium arboreum], PREDICTED: extra-large guanine nucleotide-binding protein 3-like isoform X2 [Gossypium arboreum]	gi|1050606916|ref|XP_017626024.1|, gi|1050606916|ref|XP_017626024.1|, gi|1050606922|ref|XP_017626027.1|, gi|1050606922|ref|XP_017626027.1|	AT1G31930.6, AT1G31930.6, AT1G31930.6, AT1G31930.6	130.06	-0.886652	0.261609	-3.38923	0.000700894	0.00968149	115.883	93.7107	50.0988	105.88	144.126	185.805	148.479	196.499
ES	T1	Gohir.A08G155500.v2.1	PREDICTED: uncharacterized protein LOC107918509 [Gossypium hirsutum]	gi|1029086857|ref|XP_016703569.1|	AT4G17940.1	79.8863	1.04995	0.276519	3.79705	0.000146431	0.002958	145.4	80.0445	117.231	88.5091	49.5792	65.5254	55.248	37.5531
ES	T1	Gohir.A08G156800.v2.1	PREDICTED: phosphatidylinositol N-acetylglucosaminyltransferase subunit P-like [Gossypium hirsutum]	gi|1029090077|ref|XP_016705116.1|	AT2G39445.3	422.822	1.01341	0.279134	3.63055	0.000282814	0.00493236	315.945	601.31	527.039	818.089	215.612	280.951	242.861	380.771
ES	T1	Gohir.A08G159300.v2.1	PREDICTED: tobamovirus multiplication protein 2A-like [Gossypium hirsutum]	gi|1029090952|ref|XP_016705553.1|	AT1G32400.3	401.555	-0.596149	0.15848	-3.76166	0.000168789	0.00330529	295.174	363.129	323.638	296.133	524.617	438.033	549.027	422.691
ES	T1	Gohir.A08G159900.v2.1	hypothetical protein GOBAR_AA24113 [Gossypium barbadense]	gi|1347696664|gb|PPR96560.1|	AT4G17030.1	41.3407	-5.3669	0.646551	-8.30082	1.03393e-16	5.50071e-14	2.18647	5.85692	0	0	125.678	80.7847	69.06	47.1597
ES	T1	Gohir.A08G160932.v2.1	PREDICTED: uncharacterized protein LOC108469687 isoform X1 [Gossypium arboreum], PREDICTED: uncharacterized protein LOC108469687 isoform X2 [Gossypium arboreum]	gi|1050607184|ref|XP_017626163.1|, gi|1050607188|ref|XP_017626165.1|	AT5G47020.1, AT5G47020.1	257.389	1.07344	0.290458	3.6957	0.000219285	0.0040538	229.579	276.251	321.634	568.278	132.596	140.027	168.046	222.699
ES	T1	Gohir.A08G161600.v2.1	PREDICTED: uncharacterized protein LOC107919490 [Gossypium hirsutum], PREDICTED: uncharacterized protein LOC107919490 [Gossypium hirsutum]	gi|1029088647|ref|XP_016704433.1|, gi|1029088647|ref|XP_016704433.1|	AT4G17140.3, AT4G17140.3	329.42	0.89359	0.203115	4.39943	1.08534e-05	0.000394642	329.064	402.175	454.897	527.746	199.47	237.866	196.821	287.325
ES	T1	Gohir.A08G162100.v2.1	PREDICTED: casein kinase II subunit beta-like isoform X2 [Gossypium arboreum], PREDICTED: casein kinase II subunit beta-like isoform X2 [Gossypium arboreum], PREDICTED: casein kinase II subunit beta-like isoform X2 [Gossypium arboreum], PREDICTED: casein kinase II subunit beta-like isoform X2 [Gossypium arboreum], PREDICTED: casein kinase II subunit beta-like isoform X1 [Gossypium arboreum], PRED…	gi|1050606797|ref|XP_017625958.1|, gi|1050606797|ref|XP_017625958.1|, gi|1050606797|ref|XP_017625958.1|, gi|1050606797|ref|XP_017625958.1|, gi|1050606793|ref|XP_017625957.1|, gi|1050606793|ref|XP_017625957.1|, gi|1050606793|ref|XP_017625957.1|, gi|1050606793|ref|XP_017625957.1|	AT5G47080.4, AT5G47080.4, AT5G47080.4, AT5G47080.4, AT5G47080.1, AT5G47080.1, AT5G47080.1, AT5G47080.1	380.765	0.619609	0.17115	3.62027	0.000294293	0.00507477	447.133	394.366	460.909	542.635	304.393	254.921	285.448	356.318
ES	T1	Gohir.A08G168100.v2.1	PREDICTED: 1-aminocyclopropane-1-carboxylate oxidase-like isoform X1 [Gossypium hirsutum], PREDICTED: 1-aminocyclopropane-1-carboxylate oxidase-like isoform X3 [Gossypium hirsutum], PREDICTED: 1-aminocyclopropane-1-carboxylate oxidase-like isoform X1 [Gossypium arboreum], hypothetical protein GOBAR_AA38236 [Gossypium barbadense], PREDICTED: probable iron/ascorbate oxidoreductase DDB_G0283291 isof…	gi|1028956885|ref|XP_016721890.1|, gi|1028956889|ref|XP_016721892.1|, gi|1050554584|ref|XP_017621738.1|, gi|1347677777|gb|PPR82478.1|, gi|1028956893|ref|XP_016721894.1|, gi|1028956893|ref|XP_016721894.1|	AT4G16765.6, AT4G16765.6, AT4G16765.6, AT4G16765.6, AT4G16770.1, AT4G16770.1	568.242	0.776977	0.227046	3.42211	0.000621383	0.00887173	947.835	621.809	678.337	622.045	596.104	325.832	374.075	379.898
ES	T1	Gohir.A08G168700.v2.1	hypothetical protein B456_004G196900 [Gossypium raimondii]	gi|763758215|gb|KJB25546.1|	AT4G16745.1	5.91186	3.14405	0.881242	3.56775	0.000360065	0.00590708	9.83912	9.76153	10.0198	13.235	0	2.69282	0	1.74666
ES	T1	Gohir.A08G169000.v2.1	PREDICTED: uncharacterized protein LOC107934091 isoform X1 [Gossypium hirsutum]	gi|1028956958|ref|XP_016721929.1|	NA	141.42	0.6316	0.183578	3.44049	0.000580651	0.00846799	147.587	159.113	196.387	184.463	103.77	123.87	110.496	105.673
ES	T1	Gohir.A08G170700.v2.1	PREDICTED: histidine triad nucleotide-binding protein 3-like isoform X1 [Gossypium hirsutum], PREDICTED: histidine triad nucleotide-binding protein 3-like isoform X2 [Gossypium hirsutum]	gi|1028956911|ref|XP_016721903.1|, gi|1028956913|ref|XP_016721904.1|	AT4G16566.3, AT4G16566.3	232.634	-0.661434	0.19358	-3.41685	0.000633491	0.00901151	226.3	194.254	134.265	166.265	304.393	284.542	300.411	250.645
ES	T1	Gohir.A08G171700.v2.1	PREDICTED: 14 kDa proline-rich protein DC2.15-like [Gossypium raimondii]	gi|823152225|ref|XP_012475944.1|	AT2G45180.1	37.2825	-1.65348	0.412516	-4.00829	6.11603e-05	0.00151305	18.585	23.4277	15.0296	14.8894	28.8251	58.3445	98.986	40.1731
ES	T1	Gohir.A08G177300.v2.1	PREDICTED: protein STAY-GREEN 1, chloroplastic-like [Gossypium hirsutum]	gi|1028940304|ref|XP_016713346.1|	AT4G22920.2	111.576	0.934348	0.222814	4.1934	2.74801e-05	0.000809381	153.053	148.375	128.253	157.166	72.6393	67.3206	61.003	104.799
ES	T1	Gohir.A08G183500.v2.1	PREDICTED: cytochrome P450 86A22-like [Gossypium hirsutum]	gi|1029072146|ref|XP_016696326.1|	AT2G45970.1	206.504	-3.65525	0.677046	-5.39883	6.70775e-08	6.00041e-06	45.9159	58.5692	9.01778	8.27188	393.175	408.412	471.91	256.758
ES	T1	Gohir.A08G184900.v2.1	PREDICTED: uncharacterized protein LOC107941295 [Gossypium hirsutum]	gi|1028973749|ref|XP_016730342.1|	AT2G48030.1	136.193	1.3792	0.26163	5.27159	1.3525e-07	1.07144e-05	139.934	159.113	229.452	258.083	62.2623	90.6584	89.778	60.2596
ES	T1	Gohir.A08G188400.v2.1	PREDICTED: photosystem II reaction center W protein, chloroplastic-like [Gossypium hirsutum]	gi|1028962408|ref|XP_016724700.1|	AT2G30570.1	6267.64	-0.924471	0.252909	-3.65535	0.000256832	0.00458039	6282.82	4778.27	3368.64	2872.82	9720.99	7690.7	9442.8	5984.04
ES	T1	Gohir.A08G193800.v2.1	PREDICTED: glycine-rich cell wall structural protein-like [Gossypium hirsutum]	gi|1028968836|ref|XP_016727937.1|	NA	67.6363	-1.60236	0.364145	-4.40034	1.08081e-05	0.000393562	21.8647	55.6407	30.0593	26.47	95.6994	155.286	96.684	59.3863
ES	T1	Gohir.A08G194200.v2.1	PREDICTED: desumoylating isopeptidase 1-like [Gossypium hirsutum]	gi|1028968502|ref|XP_016727775.1|	AT3G07090.2	458.677	-1.15738	0.317896	-3.64073	0.000271861	0.00477762	518.194	257.704	185.365	175.364	834.776	565.493	614.634	517.883
ES	T1	Gohir.A08G196100.v2.1	L-ascorbate peroxidase, cytosolic-like [Gossypium hirsutum]	gi|1031986399|ref|NP_001314399.1|	AT1G07890.8	3433.64	-0.997782	0.278099	-3.58787	0.000333389	0.00555011	3735.59	2169.01	1898.74	1363.21	4617.79	3868.69	5969.08	3847.01
ES	T1	Gohir.A08G196700.v2.1	PREDICTED: L-ascorbate oxidase-like [Gossypium hirsutum]	gi|1028977958|ref|XP_016732409.1|	AT5G21105.1	1118.09	-0.975423	0.160092	-6.09288	1.10895e-09	1.74606e-07	667.967	799.469	690.361	856.139	1805.61	1431.68	1408.82	1284.67
ES	T1	Gohir.A08G198000.v2.1	PIP protein [Gossypium hirsutum]	gi|256568429|gb|ACU87558.1|	AT2G37170.2	63.4857	-1.05379	0.257822	-4.08728	4.3646e-05	0.00116903	36.0768	42.9507	37.0731	48.8041	98.0054	96.044	59.852	89.0794
ES	T1	Gohir.A08G198950.v2.1	PREDICTED: uncharacterized protein LOC107948444 isoform X2 [Gossypium hirsutum], PREDICTED: uncharacterized protein LOC108459386 [Gossypium arboreum], PREDICTED: uncharacterized protein LOC107948444 isoform X2 [Gossypium hirsutum]	gi|1029120018|ref|XP_016738480.1|, gi|1050585855|ref|XP_017614235.1|, gi|1029120018|ref|XP_016738480.1|	AT5G59080.2, AT5G59080.2, NA	154.442	1.34481	0.233817	5.75153	8.84378e-09	1.07448e-06	159.612	201.087	258.51	268.009	68.0273	96.9416	79.419	103.926
ES	T1	Gohir.A08G199401.v2.1	PREDICTED: helicase protein MOM1-like, partial [Gossypium hirsutum], PREDICTED: helicase protein MOM1-like, partial [Gossypium hirsutum]	gi|1028979418|ref|XP_016733139.1|, gi|1028979418|ref|XP_016733139.1|	AT1G08060.2, AT1G08060.2	372.375	0.907688	0.236292	3.84139	0.000122341	0.00256358	357.488	502.719	514.013	569.932	179.869	252.228	235.955	366.798
ES	T1	Gohir.A08G200400.v2.1	Serine carboxypeptidase-like 48 [Gossypium arboreum]	gi|728815182|gb|KHG01758.1|	AT3G45010.1	281.363	-0.818786	0.185328	-4.41804	9.96005e-06	0.000369876	254.724	192.302	181.358	186.117	405.858	359.941	383.283	287.325
ES	T1	Gohir.A08G201900.v2.1	PREDICTED: BAG family molecular chaperone regulator 4-like [Gossypium hirsutum]	gi|1029057291|ref|XP_016673916.1|	AT3G51780.1	10.4329	2.29049	0.635108	3.60645	0.000310409	0.00525936	19.6782	22.4515	18.0356	9.09906	2.30601	0.897608	5.755	5.23997
ES	T1	Gohir.A08G204200.v2.1	PREDICTED: aspartic proteinase-like isoform X1 [Gossypium hirsutum], PREDICTED: aspartic proteinase-like isoform X2 [Gossypium hirsutum], PREDICTED: aspartic proteinase-like isoform X1 [Gossypium hirsutum]	gi|1029057380|ref|XP_016674300.1|, gi|1029057382|ref|XP_016674309.1|, gi|1029057380|ref|XP_016674300.1|	AT1G11910.1, AT1G11910.1, AT1G11910.1	173.279	-1.24804	0.209792	-5.94894	2.69884e-09	3.81019e-07	130.095	120.067	81.16	80.2372	250.202	262.999	244.012	217.459
ES	T1	Gohir.A08G205000.v2.1	PREDICTED: probable glycerol-3-phosphate acyltransferase 3 [Gossypium hirsutum]	gi|1029057401|ref|XP_016674406.1|	AT4G01950.1	20.7982	2.54964	0.602659	4.23064	2.33024e-05	0.000719897	41.5429	16.5946	54.1067	29.7788	12.6831	1.79522	1.151	8.73328
ES	T1	Gohir.A08G205200.v2.1	PREDICTED: transcription factor bHLH149-like [Gossypium hirsutum]	gi|1029057405|ref|XP_016674431.1|	AT1G09250.1	64.7288	-1.33925	0.288717	-4.63861	3.50765e-06	0.000158999	48.1024	35.1415	22.0435	41.3594	102.617	67.3206	92.08	109.166
ES	T1	Gohir.A08G205300.v2.1	PREDICTED: solute carrier family 40 member 3, chloroplastic-like isoform X1 [Gossypium arboreum], PREDICTED: solute carrier family 40 member 3, chloroplastic-like isoform X3 [Gossypium arboreum], PREDICTED: solute carrier family 40 member 3, chloroplastic-like isoform X2 [Gossypium arboreum]	gi|1050590259|ref|XP_017616456.1|, gi|1050590263|ref|XP_017616458.1|, gi|1050590261|ref|XP_017616457.1|	AT5G26820.1, AT5G26820.1, AT5G26820.1	493.004	-0.77195	0.168154	-4.59073	4.41696e-06	0.000193618	333.437	424.626	306.604	392.087	523.464	639.994	611.181	712.636
ES	T1	Gohir.A08G209100.v2.1	PREDICTED: putative protease Do-like 14 isoform X1 [Gossypium hirsutum]	gi|1029057517|ref|XP_016674940.1|	AT5G27660.2	69.0673	1.32661	0.31929	4.15487	3.25468e-05	0.000923971	62.3144	88.8299	129.255	114.979	20.7541	47.5732	46.04	42.7931
ES	T1	Gohir.A08G211900.v2.1	hypothetical protein GOBAR_AA15927 [Gossypium barbadense]	gi|1347706311|gb|PPS04737.1|	AT3G05200.1	56.8746	-0.955484	0.261954	-3.64753	0.000264772	0.00467906	43.7294	38.07	38.0751	34.7419	100.311	66.423	72.513	61.133
ES	T1	Gohir.A08G212900.v2.1	PREDICTED: gibberellin receptor Gid1C-like [Gossypium hirsutum]	gi|1029057617|ref|XP_016675315.1|	AT5G27320.1	34.6821	1.07241	0.306346	3.50065	0.000464118	0.00713425	37.17	42.9507	60.1185	47.9769	21.9071	22.4402	19.567	25.3265
ES	T1	Gohir.A08G218000.v2.1	PREDICTED: GDSL esterase/lipase At5g18430-like [Gossypium arboreum]	gi|1050605565|ref|XP_017625330.1|	AT5G33370.1	193.58	-2.74602	0.72682	-3.77813	0.000158012	0.00313187	66.6874	95.663	28.0553	10.7534	270.956	631.018	290.052	155.452
ES	T1	Gohir.A08G221638.v2.1	PREDICTED: 50S ribosomal protein L17, chloroplastic-like [Gossypium hirsutum]	gi|1028967724|ref|XP_016727389.1|	AT3G54210.1	2077.03	-0.797111	0.183308	-4.34848	1.37082e-05	0.000473573	1857.41	1484.73	1385.73	1341.7	3062.38	2636.27	2903.97	1944.03
ES	T1	Gohir.A08G221674.v2.1	PREDICTED: cellulose synthase-like protein D3 [Gossypium arboreum], PREDICTED: cellulose synthase-like protein D3 [Gossypium arboreum]	gi|1050607669|ref|XP_017626418.1|, gi|1050607669|ref|XP_017626418.1|	AT3G03050.1, AT3G03050.1	132.924	1.84415	0.422344	4.36645	1.2628e-05	0.000444768	87.4588	169.851	129.255	445.027	57.6503	45.778	50.644	77.7262
ES	T1	Gohir.A08G223200.v2.1	Protein TOPLESS -like protein [Gossypium arboreum]	gi|728838142|gb|KHG17585.1|	AT1G15750.4	285.679	0.822842	0.232749	3.53532	0.000407275	0.0064731	259.097	392.413	396.782	411.939	164.88	161.569	217.539	281.212
ES	T1	Gohir.A08G233900.v2.1	PREDICTED: uncharacterized protein LOC107909172 [Gossypium hirsutum]	gi|1029063696|ref|XP_016692110.1|	AT4G10300.1	3346.93	0.577317	0.161069	3.58429	0.000338001	0.00561579	4049.34	3726.95	4174.23	4078.86	3381.76	2153.36	2761.25	2449.68
ES	T1	Gohir.A08G235600.v2.1	PREDICTED: protein ECERIFERUM 3-like [Gossypium hirsutum], PREDICTED: protein ECERIFERUM 3-like [Gossypium hirsutum], PREDICTED: protein ECERIFERUM 3-like [Gossypium hirsutum], PREDICTED: protein ECERIFERUM 3-like [Gossypium hirsutum]	gi|1029063724|ref|XP_016692126.1|, gi|1029063724|ref|XP_016692126.1|, gi|1029063724|ref|XP_016692126.1|, gi|1029063724|ref|XP_016692126.1|	AT5G57800.1, AT5G57800.1, AT5G57800.1, AT5G57800.1	26.0315	1.77277	0.392504	4.51656	6.28529e-06	0.000258226	33.8903	37.0938	50.0988	40.5322	10.377	19.7474	6.906	9.60661
ES	T1	Gohir.A08G238700.v2.1	hypothetical protein CARUB_v10021660mg, partial [Capsella rubella]	gi|482569970|gb|EOA34158.1|	AT5G65360.1	41.3664	-2.42726	0.551241	-4.40327	1.06632e-05	0.000389802	14.2121	28.3084	8.0158	1.65438	74.9453	89.7608	81.721	32.3131
ES	T1	Gohir.A08G238800.v2.1	hypothetical protein CARUB_v10021660mg, partial [Capsella rubella]	gi|482569970|gb|EOA34158.1|	AT5G65360.1	64.2079	-2.01145	0.506449	-3.97168	7.13672e-05	0.00170438	49.1956	34.1653	16.0316	3.30875	109.535	95.1464	134.667	71.6129
ES	T1	Gohir.A08G246600.v2.1	PREDICTED: peroxiredoxin Q, chloroplastic [Gossypium arboreum]	gi|1050606491|ref|XP_017625813.1|	AT3G26060.1	4318.38	-0.706126	0.176426	-4.00238	6.27081e-05	0.00154379	4171.79	3360.89	3049.01	2547.74	5956.42	5325.51	5577.74	4557.9
ES	T1	Gohir.A08G248000.v2.1	PREDICTED: glutaredoxin-C6-like [Gossypium arboreum]	gi|1050606272|ref|XP_017625699.1|	AT4G33040.1	10.7465	2.14248	0.590403	3.62884	0.0002847	0.00495841	13.1188	14.6423	20.0395	22.3341	2.30601	7.18086	4.604	1.74666
ES	T1	Gohir.A08G249600.v2.1	hypothetical protein GOBAR_AA18376 [Gossypium barbadense]	gi|1347703457|gb|PPS02279.1|	AT4G29190.1	839.319	2.49024	0.339661	7.33153	2.27545e-13	7.41053e-11	722.629	1054.24	2302.54	1620.46	154.503	211.835	370.622	277.718
ES	T1	Gohir.A08G252566.v2.1	hypothetical protein GOBAR_AA06568 [Gossypium barbadense]	gi|1347717557|gb|PPS14006.1|	NA	6.11739	3.51289	0.970525	3.61958	0.00029508	0.00508211	12.0256	6.83307	18.0356	8.27188	1.15301	0	0	2.61998
ES	T1	Gohir.A09G000148.v2.1	PREDICTED: chalcone synthase 2-like [Gossypium hirsutum]	gi|1029008349|ref|XP_016668064.1|	AT5G13930.1	49.9012	-1.10444	0.313606	-3.52174	0.000428727	0.00672523	52.4753	29.2846	20.0395	25.6428	58.8033	69.1158	71.362	72.4862
ES	T1	Gohir.A09G001200.v2.1	PREDICTED: LEAF RUST 10 DISEASE-RESISTANCE LOCUS RECEPTOR-LIKE PROTEIN KINASE-like 2.1 [Gossypium hirsutum]	gi|1029008297|ref|XP_016668038.1|	AT5G38280.1	5.95068	-3.48279	0.979638	-3.55519	0.000377713	0.00612067	1.09324	1.95231	0	0.827188	17.2951	4.48804	14.963	6.98662
ES	T1	Gohir.A09G004300.v2.1	PREDICTED: uncharacterized protein LOC107888507 [Gossypium hirsutum]	gi|1029008474|ref|XP_016668127.1|	NA	225.6	-0.82947	0.174779	-4.74583	2.07657e-06	0.00010371	172.731	198.159	135.267	143.931	311.311	276.463	286.599	280.338
ES	T1	Gohir.A09G004700.v2.1	PREDICTED: chitobiosyldiphosphodolichol beta-mannosyltransferase-like isoform X7 [Gossypium raimondii]	gi|823192844|ref|XP_012491887.1|	AT1G16570.1	69.181	1.14432	0.304349	3.75989	0.000169988	0.00332104	77.6197	92.7345	110.217	101.744	26.5191	52.9589	28.775	62.8796
ES	T1	Gohir.A09G005200.v2.1	PREDICTED: tRNA uridine 5-carboxymethylaminomethyl modification enzyme MnmG-like isoform X1 [Gossypium hirsutum], PREDICTED: tRNA uridine 5-carboxymethylaminomethyl modification enzyme MnmG-like isoform X1 [Gossypium hirsutum], PREDICTED: tRNA uridine 5-carboxymethylaminomethyl modification enzyme MnmG-like isoform X2 [Gossypium hirsutum], PREDICTED: tRNA uridine 5-carboxymethylaminomethyl modifi…	gi|1029008445|ref|XP_016668114.1|, gi|1029008445|ref|XP_016668114.1|, gi|1029008449|ref|XP_016668115.1|, gi|1029008449|ref|XP_016668115.1|, gi|1029008451|ref|XP_016668116.1|, gi|1029008451|ref|XP_016668116.1|, gi|1029008451|ref|XP_016668116.1|, gi|1029008449|ref|XP_016668115.1|, gi|1029008449|ref|XP_016668115.1|, gi|1029008449|ref|XP_016668115.1|	AT2G13440.1, AT2G13440.1, AT2G13440.1, AT2G13440.1, AT2G13440.1, AT2G13440.1, AT2G13440.1, AT2G13440.1, AT2G13440.1, AT2G13440.1	481.296	-0.57156	0.131746	-4.33834	1.43563e-05	0.000491595	399.031	368.01	371.733	410.285	513.087	617.554	588.161	582.51
ES	T1	Gohir.A09G006300.v2.1	PREDICTED: CBS domain-containing protein CBSCBSPB3-like isoform X1 [Gossypium hirsutum], PREDICTED: CBS domain-containing protein CBSCBSPB3-like isoform X2 [Gossypium hirsutum], PREDICTED: CBS domain-containing protein CBSCBSPB3-like isoform X3 [Gossypium hirsutum], PREDICTED: CBS domain-containing protein CBSCBSPB3-like isoform X2 [Gossypium hirsutum]	gi|1029008420|ref|XP_016668100.1|, gi|1029008424|ref|XP_016668102.1|, gi|1029008426|ref|XP_016668104.1|, gi|1029008424|ref|XP_016668102.1|	AT3G52950.2, AT3G52950.2, AT3G52950.2, AT3G52950.2	1456.47	-0.711761	0.199509	-3.56757	0.000360303	0.00590864	1432.14	1269.97	936.847	779.211	1980.86	1775.47	1801.31	1675.92
ES	T1	Gohir.A09G006900.v2.1	PREDICTED: HVA22-like protein f [Gossypium hirsutum], PREDICTED: HVA22-like protein f [Gossypium hirsutum]	gi|1029012546|ref|XP_016670164.1|, gi|1029012546|ref|XP_016670164.1|	AT2G42820.1, AT2G42820.1	41.7678	-1.45838	0.331119	-4.4044	1.06075e-05	0.000388927	31.7038	18.5469	16.0316	23.1613	64.5683	83.4775	49.493	47.1597
ES	T1	Gohir.A09G007700.v2.1	PREDICTED: protein DETOXIFICATION 41-like [Gossypium hirsutum]	gi|1029008379|ref|XP_016668081.1|	AT3G59030.1	66.9272	1.36999	0.275003	4.98173	6.30196e-07	3.83289e-05	94.0182	91.7584	105.207	95.9538	40.3552	35.0067	20.718	52.3997
ES	T1	Gohir.A09G009200.v2.1	PREDICTED: ninja-family protein AFP3-like [Gossypium hirsutum]	gi|1029008556|ref|XP_016668167.1|	AT1G13740.1	203.219	1.20707	0.300471	4.01724	5.88826e-05	0.00146901	192.409	186.445	268.529	486.386	125.678	101.43	127.761	137.112
ES	T1	Gohir.A09G009400.v2.1	PREDICTED: uncharacterized protein LOC105798116 [Gossypium raimondii]	gi|823167082|ref|XP_012483490.1|	AT5G39210.1	185.332	-0.731641	0.172139	-4.25029	2.13498e-05	0.000672314	163.985	139.59	131.259	123.251	236.366	257.613	220.992	209.599
ES	T1	Gohir.A09G010300.v2.1	PREDICTED: biotin carboxyl carrier protein of acetyl-CoA carboxylase 2, chloroplastic-like [Gossypium hirsutum]	gi|1029008586|ref|XP_016668183.1|	AT5G15530.1	184.663	-0.814512	0.202803	-4.01627	5.91259e-05	0.00147282	148.68	137.638	111.219	138.14	206.388	297.108	248.616	189.512
ES	T1	Gohir.A09G013700.v2.1	PREDICTED: phosphate transporter PHO1 homolog 9-like [Gossypium hirsutum]	gi|1029008651|ref|XP_016668215.1|	AT3G29060.1	18.0699	2.95375	0.839255	3.51948	0.000432387	0.00677215	4.37294	11.7138	14.0277	97.6081	8.07104	2.69282	3.453	2.61998
ES	T1	Gohir.A09G014500.v2.1	PREDICTED: expansin-A5-like isoform X1 [Gossypium hirsutum]	gi|1029008710|ref|XP_016668243.1|	AT3G29030.1	270.075	-1.29907	0.247459	-5.24964	1.52396e-07	1.18681e-05	158.519	231.348	106.209	128.214	477.344	369.814	366.018	323.131
ES	T1	Gohir.A09G015200.v2.1	hypothetical protein GOBAR_AA07468 [Gossypium barbadense]	gi|1347716632|gb|PPS13168.1|	AT1G26800.1	81.2865	-4.23449	0.933938	-4.53402	5.78711e-06	0.000240339	19.6782	10.7377	1.00198	1.65438	261.732	197.474	104.741	53.273
ES	T1	Gohir.A09G016300.v2.1	PREDICTED: gibberellin-regulated protein 4-like [Gossypium hirsutum]	gi|1029008720|ref|XP_016668249.1|	AT5G15230.1	173.258	-1.69521	0.279975	-6.05487	1.40529e-09	2.1458e-07	109.324	99.5676	58.1146	60.3847	337.83	265.692	286.599	168.552
ES	T1	Gohir.A09G017666.v2.1	PREDICTED: wall-associated receptor kinase-like 22 [Gossypium hirsutum]	gi|1028984808|ref|XP_016739297.1|	AT1G79670.1	15.9093	-4.36005	0.821029	-5.31047	1.0934e-07	9.00047e-06	2.18647	3.90461	0	0	43.8142	8.97608	26.473	41.9197
ES	T1	Gohir.A09G017700.v2.1	hypothetical protein GOBAR_AA23576 [Gossypium barbadense]	gi|1347697291|gb|PPR97093.1|	NA	39.6847	-1.45736	0.4234	-3.44204	0.000577345	0.00843846	8.74588	28.3084	14.0277	33.0875	76.0983	47.5732	34.53	75.1062
ES	T1	Gohir.A09G018000.v2.1	PREDICTED: 40S ribosomal protein S9-2-like [Gossypium hirsutum]	gi|1029107499|ref|XP_016712596.1|	AT5G39850.1	906.927	-0.802782	0.219725	-3.65358	0.000258612	0.00460077	861.469	517.361	567.118	697.319	1306.35	1129.19	1373.14	803.462
ES	T1	Gohir.A09G020600.v2.1	PREDICTED: plasma membrane ATPase 1-like [Gossypium arboreum]	gi|1050580075|ref|XP_017611116.1|	AT5G62670.1	2401.14	0.530822	0.123234	4.30742	1.65171e-05	0.000549938	2760.42	3185.19	2588.1	2817.4	2160.73	1917.29	1876.13	1903.85
ES	T1	Gohir.A09G021400.v2.1	PREDICTED: probable receptor-like protein kinase At5g15080 isoform X1 [Gossypium hirsutum], PREDICTED: probable receptor-like protein kinase At5g15080 isoform X2 [Gossypium hirsutum]	gi|1029018181|ref|XP_016672916.1|, gi|1029018185|ref|XP_016672918.1|	AT5G15080.1, AT5G15080.1	153.585	1.04053	0.225421	4.61593	3.91343e-06	0.000174574	157.426	204.016	209.413	255.601	100.311	76.2967	98.986	126.633
ES	T1	Gohir.A09G026100.v2.1	PREDICTED: peptidyl-prolyl cis-trans isomerase, chloroplastic-like isoform X1 [Gossypium hirsutum], PREDICTED: peptidyl-prolyl cis-trans isomerase, chloroplastic-like isoform X2 [Gossypium hirsutum], PREDICTED: peptidyl-prolyl cis-trans isomerase, chloroplastic-like isoform X1 [Gossypium hirsutum]	gi|1029008832|ref|XP_016668302.1|, gi|1029008834|ref|XP_016668303.1|, gi|1029008832|ref|XP_016668302.1|	AT3G01480.1, AT3G01480.1, AT3G01480.1	392.077	-0.688305	0.201643	-3.41348	0.000641377	0.00910319	393.565	274.299	279.551	253.947	577.656	482.015	505.289	370.291
ES	T1	Gohir.A09G027100.v2.1	PREDICTED: myb-related protein 305-like [Gossypium hirsutum]	gi|1029008912|ref|XP_016668340.1|	AT5G40350.1	74.5545	-1.73453	0.308993	-5.61347	1.98309e-08	2.16478e-06	41.5429	35.1415	21.0415	39.705	134.902	117.587	139.271	67.2462
ES	T1	Gohir.A09G032000.v2.1	PREDICTED: uncharacterized protein LOC107888739 [Gossypium hirsutum]	gi|1029009072|ref|XP_016668414.1|	AT5G40690.1	58.3129	1.46408	0.29636	4.94019	7.80479e-07	4.59755e-05	76.5265	70.283	120.237	76.1013	25.3661	28.7234	26.473	42.7931
ES	T1	Gohir.A09G036100.v2.1	PREDICTED: 50S ribosomal protein L27, chloroplastic-like [Gossypium hirsutum]	gi|1028975580|ref|XP_016731238.1|	AT5G40950.1	4720.31	-0.981729	0.212339	-4.6234	3.77498e-06	0.000169591	4340.14	2978.24	2826.57	2549.39	7429.96	5754.56	7186.84	4696.76
ES	T1	Gohir.A09G037265.v2.1	PREDICTED: transcription factor TCP20-like [Gossypium hirsutum]	gi|1029009299|ref|XP_016668530.1|	AT3G27010.2	60.161	1.08299	0.253151	4.27803	1.88551e-05	0.000608542	88.5521	71.2591	97.1916	69.4838	44.9672	32.3139	42.587	34.9331
ES	T1	Gohir.A09G042000.v2.1	PREDICTED: sec-independent protein translocase protein TATB, chloroplastic-like [Gossypium hirsutum]	gi|1028953691|ref|XP_016720267.1|	AT5G52440.1	617.791	-0.494538	0.137383	-3.59971	0.000318571	0.00535814	546.618	545.669	474.936	484.732	777.125	783.612	685.996	643.643
ES	T1	Gohir.A09G042200.v2.1	PREDICTED: uncharacterized protein LOC107932696 [Gossypium hirsutum]	gi|1028953689|ref|XP_016720266.1|	AT5G23950.2	456.862	-2.44972	0.342735	-7.14755	8.83402e-13	2.56603e-10	231.766	81.0207	158.312	95.1266	716.016	616.657	1244.23	511.77
ES	T1	Gohir.A09G042400.v2.1	PREDICTED: protein DETOXIFICATION 35-like [Gossypium hirsutum]	gi|1028953693|ref|XP_016720268.1|	AT4G25640.1	84.7141	-1.27452	0.345513	-3.68877	0.000225337	0.00414145	77.6197	58.5692	23.0454	39.705	101.464	170.545	93.231	113.533
ES	T1	Gohir.A09G043300.v2.1	PREDICTED: subtilisin-like protease SBT1.3 [Gossypium hirsutum]	gi|1028956596|ref|XP_016721752.1|	AT5G51750.1	218.357	-1.05843	0.238075	-4.44578	8.7575e-06	0.000334054	163.985	178.636	102.201	122.424	225.989	374.302	323.431	255.885
ES	T1	Gohir.A09G043900.v2.1	PREDICTED: ATP-dependent Clp protease ATP-binding subunit CLPT1, chloroplastic-like [Gossypium hirsutum]	gi|1029009093|ref|XP_016668426.1|	AT4G25370.1	1232.21	-0.848147	0.177741	-4.77181	1.82578e-06	9.34938e-05	1163.2	841.444	764.507	751.914	1734.12	1572.61	1666.65	1363.26
ES	T1	Gohir.A09G046800.v2.1	PREDICTED: uncharacterized protein At5g43822 isoform X2 [Gossypium hirsutum], PREDICTED: uncharacterized protein At5g43822 isoform X1 [Gossypium hirsutum], PREDICTED: uncharacterized protein At5g43822 isoform X2 [Gossypium hirsutum], hypothetical protein GOBAR_AA24490 [Gossypium barbadense], PREDICTED: uncharacterized protein At5g43822 isoform X4 [Gossypium hirsutum], hypothetical protein GOBAR_A…	gi|1029009414|ref|XP_016668582.1|, gi|1029009412|ref|XP_016668581.1|, gi|1029009414|ref|XP_016668582.1|, gi|1347696201|gb|PPR96178.1|, gi|1029009419|ref|XP_016668584.1|, gi|1347696201|gb|PPR96178.1|, gi|1347696201|gb|PPR96178.1|, gi|763765884|gb|KJB33099.1|, gi|763765880|gb|KJB33095.1|	AT5G43822.1, AT5G43822.1, AT5G43822.1, AT5G43822.1, AT5G43822.1, AT5G43822.1, AT5G43822.1, AT5G43822.1, AT5G43822.1	108.431	-0.998769	0.227667	-4.38697	1.14942e-05	0.000412307	95.1115	74.1876	57.1126	63.6935	142.973	175.931	130.063	128.379
ES	T1	Gohir.A09G049200.v2.1	PREDICTED: LEAF RUST 10 DISEASE-RESISTANCE LOCUS RECEPTOR-LIKE PROTEIN KINASE-like 2.1 [Gossypium arboreum]	gi|1050569364|ref|XP_017605417.1|	AT5G38210.2	147.948	-1.65858	0.293673	-5.64773	1.62585e-08	1.818e-06	107.137	86.8776	42.083	49.6313	227.142	254.921	166.895	248.898
ES	T1	Gohir.A09G049300.v2.1	PREDICTED: LEAF RUST 10 DISEASE-RESISTANCE LOCUS RECEPTOR-LIKE PROTEIN KINASE-like 1.2 isoform X1 [Gossypium hirsutum]	gi|1029009174|ref|XP_016668467.1|	AT1G18390.1	206.884	-0.986051	0.271535	-3.63139	0.000281894	0.00491801	180.384	176.684	123.243	76.1013	292.863	282.746	206.029	317.018
ES	T1	Gohir.A09G051200.v2.1	hypothetical protein GOBAR_AA01128 [Gossypium barbadense], PREDICTED: histidine biosynthesis bifunctional protein hisIE, chloroplastic isoform X2 [Gossypium arboreum]	gi|1347723530|gb|PPS19449.1|, gi|1050575284|ref|XP_017608538.1|	AT1G31860.1, AT1G31860.1	278.1	-0.683948	0.166047	-4.11901	3.80507e-05	0.00104519	226.3	209.873	223.441	194.389	368.962	398.538	314.223	289.072
ES	T1	Gohir.A09G051600.v2.1	PREDICTED: beta-glucosidase 44-like [Gossypium arboreum], PREDICTED: beta-glucosidase 44-like [Gossypium arboreum]	gi|1050580436|ref|XP_017611316.1|, gi|1050580436|ref|XP_017611316.1|	AT3G18080.1, AT3G18080.1	849.133	-1.53255	0.159557	-9.60506	7.61154e-22	8.94657e-19	496.329	418.769	359.709	469.843	1420.5	1328.46	1223.51	1075.94
ES	T1	Gohir.A09G052000.v2.1	PREDICTED: gibberellin 20 oxidase 1-like [Gossypium hirsutum]	gi|1029009095|ref|XP_016668427.1|	AT5G51810.1	446.868	-0.835652	0.240095	-3.4805	0.000500481	0.00755535	417.616	381.676	278.549	206.797	458.896	553.824	730.885	546.703
ES	T1	Gohir.A09G052100.v2.1	PREDICTED: uncharacterized GPI-anchored protein At4g28100 [Gossypium arboreum], hypothetical protein B456_012G128400 [Gossypium raimondii]	gi|1050602046|ref|XP_017623437.1|, gi|763810360|gb|KJB77262.1|	AT3G18050.1, AT3G18050.1	260.865	-0.614286	0.15712	-3.90967	9.2424e-05	0.00206878	210.994	224.515	211.417	178.673	326.3	343.784	275.089	316.145
ES	T1	Gohir.A09G057800.v2.1	PREDICTED: uncharacterized protein LOC107888893 [Gossypium hirsutum]	gi|1029009543|ref|XP_016668643.1|	AT4G14420.1	239.422	-1.01372	0.220146	-4.60475	4.12966e-06	0.000182449	209.901	171.803	118.233	134.832	311.311	315.958	391.34	261.998
ES	T1	Gohir.A09G063700.v2.1	PREDICTED: probable polygalacturonase isoform X1 [Gossypium hirsutum]	gi|1029009671|ref|XP_016668696.1|	AT3G16850.1	37.4681	1.45593	0.411269	3.5401	0.000399981	0.00638276	30.6106	65.4022	43.0849	81.0644	17.2951	25.133	9.208	27.9465
ES	T1	Gohir.A09G065000.v2.1	hypothetical protein GOBAR_AA01733 [Gossypium barbadense]	gi|1347722896|gb|PPS18858.1|	AT3G16910.1	1781.92	-1.34131	0.294278	-4.55797	5.1651e-06	0.000219374	1585.19	1232.88	678.337	538.499	2793.73	2126.43	2838.36	2461.91
ES	T1	Gohir.A09G066500.v2.1	PREDICTED: serine carboxypeptidase-like 33 [Gossypium arboreum]	gi|1050574071|ref|XP_017607900.1|	AT3G17180.1	432.721	-1.28503	0.243825	-5.27031	1.36193e-07	1.07723e-05	273.309	298.703	259.512	176.191	882.049	565.493	436.229	570.283
ES	T1	Gohir.A09G067100.v2.1	PREDICTED: phragmoplast orienting kinesin-1-like isoform X1 [Gossypium hirsutum], PREDICTED: phragmoplast orienting kinesin-1-like isoform X2 [Gossypium hirsutum]	gi|1029009742|ref|XP_016668731.1|, gi|1029009744|ref|XP_016668732.1|	AT3G17360.3, AT3G17360.3	20.5769	-2.15074	0.48044	-4.47661	7.58368e-06	0.000298516	13.1188	5.85692	5.00988	6.6175	41.5082	26.9282	18.416	47.1597
ES	T1	Gohir.A09G069100.v2.1	PREDICTED: uncharacterized protein LOC108461872 [Gossypium arboreum]	gi|1050591988|ref|XP_017617331.1|	AT1G11700.1	109.666	-1.20177	0.291532	-4.12226	3.75175e-05	0.00103392	99.4844	48.8076	76.1501	42.1866	191.399	117.587	139.271	162.439
ES	T1	Gohir.A09G075600.v2.1	PREDICTED: uncharacterized protein LOC107890266 [Gossypium hirsutum]	gi|1029012690|ref|XP_016670232.1|	AT3G14280.1	28.7203	1.98596	0.517197	3.83985	0.000123109	0.00256926	22.9579	33.1892	84.1659	43.0138	18.4481	4.48804	6.906	16.5932
ES	T1	Gohir.A09G078500.v2.1	PREDICTED: cold-regulated 413 inner membrane protein 2, chloroplastic-like [Gossypium hirsutum]	gi|1029114758|ref|XP_016735824.1|	AT1G29390.1	789.941	1.0046	0.175905	5.71102	1.123e-08	1.32924e-06	1279.09	1010.32	1107.18	820.57	600.716	516.124	537.517	448.017
ES	T1	Gohir.A09G080300.v2.1	PREDICTED: protein ROOT HAIR DEFECTIVE 3-like [Gossypium hirsutum]	gi|1029010104|ref|XP_016668902.1|	AT3G13870.1	69.0228	0.962162	0.284117	3.3865	0.000707891	0.00975681	81.9927	90.7822	85.1679	107.534	53.0382	54.7541	23.02	55.893
ES	T1	Gohir.A09G080700.v2.1	PREDICTED: isoleucine--tRNA ligase, chloroplastic/mitochondrial-like isoform X2 [Gossypium hirsutum], PREDICTED: isoleucine--tRNA ligase, chloroplastic/mitochondrial-like isoform X3 [Gossypium hirsutum]	gi|1029010118|ref|XP_016668909.1|, gi|1029010120|ref|XP_016668910.1|	AT5G49030.3, AT5G49030.3	802.9	-0.545385	0.132741	-4.10866	3.97966e-05	0.00108256	752.146	662.808	591.166	606.329	1013.49	952.362	910.441	934.461
ES	T1	Gohir.A09G080900.v2.1	PREDICTED: uncharacterized protein LOC107889102 [Gossypium hirsutum]	gi|1029010132|ref|XP_016668916.1|	AT5G56550.1	9.36395	4.04598	1.13357	3.56923	0.00035803	0.00587899	1.09324	14.6423	33.0652	21.5069	0	0	4.604	0
ES	T1	Gohir.A09G082100.v2.1	PREDICTED: hydroxyphenylpyruvate reductase-like [Gossypium hirsutum]	gi|1029010162|ref|XP_016668926.1|	AT1G79870.1	19.3108	-1.43987	0.418068	-3.4441	0.000572971	0.00839151	15.3053	10.7377	11.0217	4.96313	28.8251	27.8258	32.228	23.5799
ES	T1	Gohir.A09G086100.v2.1	PREDICTED: topless-related protein 1 isoform X1 [Gossypium hirsutum], PREDICTED: topless-related protein 1 isoform X2 [Gossypium hirsutum]	gi|1029010260|ref|XP_016668972.1|, gi|1029010265|ref|XP_016668974.1|	AT1G80490.3, AT1G80490.3	483.89	0.552331	0.152377	3.62477	0.000289217	0.0050129	489.769	614	629.241	568.278	367.809	346.477	425.87	429.677
ES	T1	Gohir.A09G088100.v2.1	PREDICTED: histone H2B-like [Gossypium hirsutum]	gi|1029010046|ref|XP_016668873.1|	AT3G45980.1	19.2788	-1.78464	0.51789	-3.44599	0.000568975	0.00835721	14.2121	12.69	5.00988	3.30875	26.5191	48.4708	19.567	24.4532
ES	T1	Gohir.A09G090100.v2.1	PREDICTED: uncharacterized protein LOC107889060 [Gossypium hirsutum]	gi|1029010001|ref|XP_016668848.1|	NA	13.6515	-3.9827	0.815174	-4.8857	1.03062e-06	5.78131e-05	1.09324	0	1.00198	4.13594	19.6011	19.7474	10.359	53.273
ES	T1	Gohir.A09G093200.v2.1	PREDICTED: putative phytosulfokines 6 isoform X1 [Gossypium hirsutum], PREDICTED: putative phytosulfokines 6 isoform X2 [Gossypium hirsutum]	gi|1029072708|ref|XP_016696603.1|, gi|1029072710|ref|XP_016696604.1|	AT3G44735.2, AT3G44735.2	708.465	1.63916	0.207678	7.89278	2.95524e-15	1.3336e-12	779.477	1033.75	1293.55	1182.05	411.623	348.272	364.867	254.138
ES	T1	Gohir.A09G095600.v2.1	PREDICTED: 60S ribosomal protein L10a-1 [Gossypium hirsutum]	gi|1029010352|ref|XP_016669020.1|	AT1G08360.1	1056.08	-0.644236	0.17311	-3.72154	0.00019801	0.00373984	904.106	735.043	776.531	880.128	1414.74	1414.63	1384.65	938.827
ES	T1	Gohir.A09G100900.v2.1	PREDICTED: protein STRICTOSidINE SYNTHASE-LIKE 3-like [Gossypium hirsutum]	gi|1029010469|ref|XP_016669076.1|	AT1G08470.1	1087.23	-0.63322	0.148659	-4.25955	2.04842e-05	0.000649915	1015.62	835.587	833.644	725.444	1447.02	1341.03	1321.35	1178.12
ES	T1	Gohir.A09G106800.v2.1	fasciclin-like arabinogalactan protein 12 precursor [Gossypium hirsutum]	gi|1031985116|ref|NP_001313688.1|	AT5G03170.1	52.342	-1.53139	0.432122	-3.54389	0.000394267	0.00630603	25.1444	46.8553	27.0533	9.09906	74.9453	122.075	47.191	66.3729
ES	T1	Gohir.A09G112675.v2.1	PREDICTED: nipped-B-like protein isoform X3 [Gossypium raimondii]	gi|823167106|ref|XP_012483501.1|	AT3G15650.2	104.018	1.74502	0.414782	4.20709	2.58684e-05	0.00077455	67.7806	146.423	169.334	258.083	39.2022	60.1397	19.567	71.6129
ES	T1	Gohir.A09G113000.v2.1	PREDICTED: NAD(H) kinase 1-like isoform X1 [Gossypium hirsutum], PREDICTED: NAD(H) kinase 1-like isoform X2 [Gossypium hirsutum], PREDICTED: NAD(H) kinase 1-like isoform X3 [Gossypium hirsutum], PREDICTED: NAD(H) kinase 1-like isoform X1 [Gossypium hirsutum], PREDICTED: NAD(H) kinase 1-like isoform X3 [Gossypium hirsutum]	gi|1029010687|ref|XP_016669183.1|, gi|1029010689|ref|XP_016669184.1|, gi|1029010691|ref|XP_016669185.1|, gi|1029010687|ref|XP_016669183.1|, gi|1029010691|ref|XP_016669185.1|	AT3G21070.2, AT3G21070.2, AT3G21070.2, AT3G21070.2, AT3G21070.2	256.003	0.61234	0.165979	3.68926	0.000224909	0.00413658	260.19	294.798	354.699	328.394	211	192.088	184.16	222.699
ES	T1	Gohir.A09G113412.v2.1	hypothetical protein F383_20872 [Gossypium arboreum]	gi|728837782|gb|KHG17225.1|	NA	89.8167	0.872884	0.249172	3.50314	0.000459805	0.00708736	100.578	94.6868	140.277	129.868	58.8033	59.2421	49.493	85.5861
ES	T1	Gohir.A09G114600.v2.1	PREDICTED: dicarboxylate transporter 1, chloroplastic [Gossypium arboreum]	gi|1050581239|ref|XP_017611751.1|	AT5G12860.1	1472.24	-0.910617	0.145516	-6.25787	3.90281e-10	6.87303e-08	976.259	1113.79	891.758	1107.6	1836.74	2258.38	1851.96	1741.42
ES	T1	Gohir.A09G116500.v2.1	PREDICTED: gibberellin-regulated protein 9-like isoform X1 [Gossypium hirsutum], PREDICTED: gibberellin-regulated protein 9 [Gossypium arboreum], PREDICTED: gibberellin-regulated protein 9-like isoform X1 [Gossypium hirsutum]	gi|1029010788|ref|XP_016669235.1|, gi|1050575556|ref|XP_017608683.1|, gi|1029010788|ref|XP_016669235.1|	AT1G22690.3, AT1G22690.3, AT1G22690.3	1208.76	1.81634	0.333987	5.43834	5.37793e-08	5.06166e-06	713.883	1698.51	1985.92	3132.56	681.426	492.787	477.665	487.317
ES	T1	Gohir.A09G120925.v2.1	NA	NA	NA	32.4647	2.5956	0.574318	4.51944	6.20037e-06	0.00025582	17.4918	30.2607	71.1403	104.226	10.377	12.5665	2.302	11.3533
ES	T1	Gohir.A09G122100.v2.1	PREDICTED: magnesium-chelatase subunit ChlH, chloroplastic-like [Gossypium hirsutum]	gi|1029010915|ref|XP_016669301.1|	AT5G13630.1	11937.2	-1.03908	0.213183	-4.87416	1.09275e-06	6.07588e-05	10506	9203.17	6291.4	5260.91	15676.3	16450.5	16582.4	15526.9
ES	T1	Gohir.A09G123700.v2.1	PREDICTED: galactan beta-1,4-galactosyltransferase GALS1-like [Gossypium hirsutum], PREDICTED: galactan beta-1,4-galactosyltransferase GALS1-like [Gossypium hirsutum]	gi|1029011306|ref|XP_016669500.1|, gi|1029011306|ref|XP_016669500.1|	AT2G33570.1, AT2G33570.1	218.673	-1.58024	0.305628	-5.17048	2.33493e-07	1.68108e-05	106.044	173.755	76.1501	82.7188	260.579	463.166	366.018	220.952
ES	T1	Gohir.A09G124800.v2.1	PREDICTED: uncharacterized protein LOC107889534 [Gossypium hirsutum], PREDICTED: uncharacterized protein LOC107889534 [Gossypium hirsutum], PREDICTED: uncharacterized protein LOC107889534 [Gossypium hirsutum]	gi|1029011274|ref|XP_016669482.1|, gi|1029011274|ref|XP_016669482.1|, gi|1029011274|ref|XP_016669482.1|	AT2G42320.2, AT2G42320.2, AT2G42320.4	347.908	-0.981137	0.260702	-3.76345	0.000167586	0.00328299	245.978	348.487	181.358	160.474	368.962	534.077	560.537	383.391
ES	T1	Gohir.A09G129400.v2.1	hypothetical protein B456_006G144400 [Gossypium raimondii]	gi|763768952|gb|KJB36167.1|	AT3G61172.1	10.7656	-1.892	0.546002	-3.46519	0.000529849	0.00790659	2.18647	3.90461	8.0158	4.13594	17.2951	15.2593	16.114	19.2132
ES	T1	Gohir.A09G130100.v2.1	hypothetical protein GOBAR_AA22142 [Gossypium barbadense]	gi|1347699015|gb|PPR98529.1|	AT1G15670.1	143.026	0.940759	0.257332	3.65582	0.00025636	0.00457519	126.815	158.137	249.492	218.378	88.7814	103.225	77.117	122.266
ES	T1	Gohir.A09G131200.v2.1	PREDICTED: 40S ribosomal protein S5-like [Gossypium arboreum], PREDICTED: 40S ribosomal protein S5-like [Gossypium arboreum]	gi|1050574501|ref|XP_017608126.1|, gi|1050574501|ref|XP_017608126.1|	AT2G37270.2, AT2G37270.2	609.817	-0.792045	0.190314	-4.16179	3.15768e-05	0.000906776	476.651	350.439	446.881	511.202	781.737	822.209	913.894	575.523
ES	T1	Gohir.A09G132100.v2.1	PREDICTED: ABC transporter G family member 22 isoform X1 [Gossypium arboreum]	gi|1050575861|ref|XP_017608847.1|	AT5G06530.2	318.011	2.42476	0.314629	7.70673	1.29085e-14	5.21936e-12	282.055	355.32	747.474	760.185	79.5574	111.303	95.533	112.659
ES	T1	Gohir.A09G135400.v2.1	PREDICTED: aspartic proteinase nepenthesin-1-like [Gossypium hirsutum]	gi|1029010987|ref|XP_016669335.1|	AT3G52500.1	586.227	-0.76888	0.191416	-4.0168	5.89944e-05	0.00147099	489.769	528.099	407.804	310.195	717.169	832.98	642.258	761.542
ES	T1	Gohir.A09G138400.v2.1	hypothetical protein GOBAR_AA07720 [Gossypium barbadense]	gi|1347716362|gb|PPS12932.1|	AT2G36310.1	106.187	-1.29579	0.35957	-3.60374	0.000313677	0.00530229	81.9927	88.8299	43.0849	32.2603	216.765	157.979	143.875	84.7128
ES	T1	Gohir.A09G139000.v2.1	PREDICTED: protein ABSCISIC ACid-INSENSITIVE 5-like [Gossypium hirsutum], PREDICTED: protein ABSCISIC ACid-INSENSITIVE 5-like [Gossypium hirsutum]	gi|1029024737|ref|XP_016676192.1|, gi|1029024737|ref|XP_016676192.1|	AT2G36270.2, AT2G36270.2	27.1631	1.60721	0.457033	3.51662	0.000437077	0.00682867	28.4241	35.1415	31.0612	69.4838	6.91803	14.3617	9.208	22.7065
ES	T1	Gohir.A09G141000.v2.1	PREDICTED: 40S ribosomal protein S14 [Gossypium raimondii]	gi|823174445|ref|XP_012485784.1|	AT3G52580.1	697.073	-1.10305	0.206661	-5.3375	9.42346e-08	7.9779e-06	563.016	344.582	413.816	449.99	1079.21	1032.25	1018.63	675.082
ES	T1	Gohir.A09G141100.v2.1	PREDICTED: uncharacterized protein LOC107896334 [Gossypium hirsutum]	gi|1029026253|ref|XP_016676980.1|	AT2G36145.1	484.196	-1.80574	0.214721	-8.40973	4.10973e-17	2.23348e-14	270.029	246.967	173.342	172.055	909.721	849.137	626.144	626.176
ES	T1	Gohir.A09G142000.v2.1	PREDICTED: secoisolariciresinol dehydrogenase-like [Gossypium hirsutum]	gi|1029026228|ref|XP_016676968.1|	AT1G52340.1	11.7623	-2.91527	0.747289	-3.90112	9.57488e-05	0.00212159	7.65265	1.95231	0	1.65438	26.5191	7.18086	29.926	19.2132
ES	T1	Gohir.A09G142400.v2.1	Pyruvate kinase, cytosolic isozyme [Gossypium arboreum], Pyruvate kinase, cytosolic isozyme [Gossypium arboreum]	gi|728840746|gb|KHG20189.1|, gi|728840746|gb|KHG20189.1|	AT3G52990.1, AT3G52990.1	66.0084	-0.76247	0.221235	-3.44643	0.000568049	0.00834603	45.9159	51.7361	48.0948	49.6313	94.5464	79.8871	84.023	74.2329
ES	T1	Gohir.A09G143700.v2.1	hypothetical protein GOBAR_AA40380 [Gossypium barbadense]	gi|1347674569|gb|PPR80335.1|	AT1G08530.2	13.0703	-3.46543	0.869442	-3.98581	6.72507e-05	0.00162709	1.09324	1.95231	4.0079	1.65438	32.2841	47.5732	1.151	14.8466
ES	T1	Gohir.A09G152700.v2.1	PREDICTED: protein NRT1/ PTR FAMILY 5.6-like [Gossypium hirsutum]	gi|1029011548|ref|XP_016669621.1|	AT3G53960.1	528.519	-1.5752	0.174405	-9.03183	1.68829e-19	1.35444e-16	287.521	261.609	245.484	267.182	905.109	648.97	938.065	674.209
ES	T1	Gohir.A09G152800.v2.1	PREDICTED: WSC domain-containing protein ARB_07867-like [Gossypium hirsutum]	gi|1029011550|ref|XP_016669622.1|	AT3G53950.1	208.851	-1.30656	0.26463	-4.9373	7.9211e-07	4.66063e-05	149.773	122.019	140.277	69.4838	319.382	254.921	387.887	227.065
ES	T1	Gohir.A09G153500.v2.1	PREDICTED: aldo-keto reductase family 4 member C8-like [Gossypium hirsutum]	gi|1029011563|ref|XP_016669628.1|	AT2G37760.2	300.11	0.59376	0.170859	3.47515	0.000510577	0.00767794	389.192	332.868	361.713	358.999	296.322	226.197	241.71	193.879
ES	T1	Gohir.A09G154600.v2.1	PREDICTED: aspartic proteinase PCS1-like [Gossypium hirsutum]	gi|1029011586|ref|XP_016669640.1|	AT5G02190.1	34.6575	-1.3526	0.390667	-3.46229	0.000535596	0.00797352	20.7715	21.4754	28.0553	8.27188	33.4371	64.6278	58.701	41.9197
ES	T1	Gohir.A09G157200.v2.1	PREDICTED: heat shock cognate 70 kDa protein [Gossypium hirsutum]	gi|1029011741|ref|XP_016669711.1|	AT5G02500.1	176.904	-1.53392	0.232157	-6.60725	3.91532e-11	8.34972e-09	102.764	94.6868	68.1343	97.6081	214.459	321.344	315.374	200.865
ES	T1	Gohir.A09G161000.v2.1	PREDICTED: putative lipid-transfer protein DIR1 [Gossypium hirsutum]	gi|1029011854|ref|XP_016669772.1|	AT3G53980.2	805.121	1.53184	0.190801	8.02848	9.86901e-16	4.75047e-13	1200.37	1257.28	1243.45	1084.44	404.705	280.054	465.004	505.657
ES	T1	Gohir.A09G161500.v2.1	PREDICTED: glutathione S-transferase U8-like [Gossypium hirsutum]	gi|1029011862|ref|XP_016669776.1|	AT3G09270.1	112.707	-1.83931	0.372107	-4.94296	7.6947e-07	4.54329e-05	95.1115	30.2607	34.0672	38.0506	244.437	104.123	185.311	170.299
ES	T1	Gohir.A09G164000.v2.1	PREDICTED: glycerol-3-phosphate 2-O-acyltransferase 6-like [Gossypium hirsutum]	gi|1029011916|ref|XP_016669804.1|	AT2G38110.1	942.126	-1.76577	0.261867	-6.743	1.55146e-11	3.61355e-09	385.912	713.568	301.595	311.85	1648.8	1537.6	1351.27	1286.41
ES	T1	Gohir.A09G170300.v2.1	PREDICTED: snakin-2-like isoform X1 [Gossypium hirsutum], PREDICTED: snakin-2-like isoform X2 [Gossypium hirsutum]	gi|1028955847|ref|XP_016721369.1|, gi|1028955849|ref|XP_016721370.1|	AT5G14920.1, AT5G14920.1	227.147	1.73678	0.350792	4.95103	7.3823e-07	4.3793e-05	141.027	358.248	360.711	536.845	138.361	108.611	110.496	62.8796
ES	T1	Gohir.A09G174600.v2.1	PREDICTED: mitochondrial succinate-fumarate transporter 1-like [Gossypium hirsutum]	gi|1029032707|ref|XP_016680141.1|	AT5G01340.1	143.494	-0.880271	0.250397	-3.51551	0.000438918	0.00685036	133.375	122.995	63.1245	85.2003	202.929	210.04	159.989	170.299
ES	T1	Gohir.A09G175450.v2.1	PREDICTED: WD repeat-containing protein RUP2-like [Gossypium arboreum]	gi|1050576289|ref|XP_017609068.1|	AT5G23730.1	317.925	-0.762817	0.224936	-3.39126	0.00069572	0.00963715	317.038	245.99	235.464	145.585	442.754	381.483	410.907	364.178
ES	T1	Gohir.A09G178300.v2.1	PREDICTED: 40S ribosomal protein S13 [Gossypium raimondii]	gi|823176481|ref|XP_012486462.1|	AT4G00100.1	414.809	-0.73901	0.205789	-3.5911	0.000329281	0.00550165	354.208	242.086	320.632	325.912	588.033	560.107	572.047	355.444
ES	T1	Gohir.A09G179300.v2.1	PREDICTED: probable fructokinase-7 [Gossypium arboreum]	gi|1050593844|ref|XP_017618374.1|	AT5G51830.2	18.7517	2.42	0.478872	5.05354	4.33693e-07	2.82835e-05	25.1444	30.2607	28.0553	42.1866	10.377	3.59043	6.906	3.49331
ES	T1	Gohir.A09G180100.v2.1	PREDICTED: 60S ribosomal protein L24-1-like [Gossypium hirsutum]	gi|1028948068|ref|XP_016717351.1|	AT2G36620.1	132.675	-1.47956	0.297837	-4.9677	6.77521e-07	4.07658e-05	76.5265	48.8076	69.1363	85.2003	197.164	228.89	254.371	101.306
ES	T1	Gohir.A09G185500.v2.1	PREDICTED: thylakoid lumenal 17.4 kDa protein, chloroplastic [Gossypium arboreum]	gi|1050575935|ref|XP_017608884.1|	AT5G53490.1	2216.22	-0.583223	0.163975	-3.55677	0.00037544	0.0060944	2039.98	1842	1666.29	1548.5	3126.95	2473.81	2878.65	2153.63
ES	T1	Gohir.A09G186600.v2.1	PREDICTED: 60S acidic ribosomal protein P1-like [Gossypium hirsutum]	gi|1028947842|ref|XP_016717235.1|	AT5G24510.1	279.411	-0.822988	0.241204	-3.412	0.00064488	0.00914264	206.621	144.471	191.377	263.873	341.29	399.435	445.437	242.785
ES	T1	Gohir.A09G187400.v2.1	PREDICTED: heavy metal-associated isoprenylated plant protein 21-like isoform X2 [Gossypium hirsutum], PREDICTED: heavy metal-associated isoprenylated plant protein 21-like isoform X1 [Gossypium hirsutum]	gi|1028947945|ref|XP_016717287.1|, gi|1028947943|ref|XP_016717286.1|	AT2G18196.1, AT2G18196.1	77.7146	1.12775	0.28739	3.92412	8.70478e-05	0.00197734	92.925	88.8299	149.294	95.1266	49.5792	29.6211	58.701	57.6396
ES	T1	Gohir.A09G187500.v2.1	PREDICTED: probable E3 ubiquitin-protein ligase RHA2B [Gossypium hirsutum]	gi|1028947974|ref|XP_016717304.1|	AT3G61460.1	19.502	-1.76184	0.50979	-3.45602	0.000548209	0.00812778	16.3985	7.80922	4.0079	7.44469	53.0382	23.3378	23.02	20.9599
ES	T1	Gohir.A09G187800.v2.1	PREDICTED: uncharacterized protein LOC108454906 [Gossypium arboreum]	gi|1050576195|ref|XP_017609018.1|	AT5G42110.1	541.435	-0.534115	0.155133	-3.44295	0.000575412	0.00841751	425.269	520.289	393.776	429.31	638.765	650.766	723.979	549.323
ES	T1	Gohir.A09G192100.v2.1	PREDICTED: uncharacterized protein LOC107896475 [Gossypium hirsutum], PREDICTED: uncharacterized protein LOC107896475 [Gossypium hirsutum], PREDICTED: uncharacterized protein LOC107896475 [Gossypium hirsutum], PREDICTED: uncharacterized protein LOC107896475 [Gossypium hirsutum]	gi|1029026600|ref|XP_016677144.1|, gi|1029026600|ref|XP_016677144.1|, gi|1029026600|ref|XP_016677144.1|, gi|1029026600|ref|XP_016677144.1|	AT1G19330.2, AT1G19330.2, AT1G19330.2, AT1G19330.2	120.613	1.31725	0.340723	3.86606	0.00011061	0.00237993	88.5521	153.256	146.288	300.269	76.0983	61.0373	52.946	86.4595
ES	T1	Gohir.A09G193001.v2.1	PREDICTED: plant UBX domain-containing protein 8-like [Gossypium hirsutum]	gi|1029026624|ref|XP_016677156.1|	AT4G11740.1	393.886	0.676435	0.174484	3.87677	0.000105853	0.00230406	472.278	445.126	477.942	544.289	273.262	318.651	244.012	375.531
ES	T1	Gohir.A09G193100.v2.1	PREDICTED: F-box protein PP2-A12-like [Gossypium hirsutum]	gi|1029026626|ref|XP_016677157.1|	AT1G12710.1	4305.48	0.93381	0.207762	4.49461	6.96966e-06	0.000280239	4030.76	6015.05	5238.33	7324.75	2778.74	2627.3	2636.94	3791.99
ES	T1	Gohir.A09G193900.v2.1	PREDICTED: nudix hydrolase 14, chloroplastic-like [Gossypium hirsutum]	gi|1029026638|ref|XP_016677163.1|	AT4G11980.1	517.663	0.78439	0.148971	5.2654	1.39888e-07	1.09957e-05	575.042	584.715	743.466	716.345	378.186	353.657	389.038	400.857
ES	T1	Gohir.A09G194000.v2.1	hypothetical protein GOBAR_AA23476 [Gossypium barbadense]	gi|1347697395|gb|PPR97182.1|	AT2G45560.2	91.4105	0.904006	0.244956	3.69047	0.000223836	0.00412437	80.8994	127.876	127.251	139.795	62.2623	50.266	74.815	68.1196
ES	T1	Gohir.A09G194400.v2.1	PREDICTED: armadillo repeat-containing kinesin-like protein 3 [Gossypium hirsutum]	gi|1029026652|ref|XP_016677170.1|	AT1G12430.1	65.3833	-1.24494	0.275602	-4.51718	6.26684e-06	0.00025772	32.7971	41.9746	47.0928	33.9147	81.8634	107.713	63.305	114.406
ES	T1	Gohir.A09G194600.v2.1	PREDICTED: ACT domain-containing protein ACR8-like [Gossypium hirsutum], PREDICTED: ACT domain-containing protein ACR8-like [Gossypium hirsutum]	gi|1029026656|ref|XP_016677172.1|, gi|1029026656|ref|XP_016677172.1|	AT1G12420.1, AT1G12420.2	68.6484	-1.25552	0.355168	-3.535	0.00040778	0.0064791	69.9671	16.5946	39.077	37.2234	83.0164	108.611	79.419	115.279
ES	T1	Gohir.A09G195600.v2.1	PREDICTED: 3-oxoacyl-[acyl-carrier-protein]	gi|1050581552|ref|XP_017611915.1|	AT1G62640.2	269.94	-0.591766	0.15898	-3.72228	0.000197433	0.00373313	210.994	232.324	221.437	196.871	372.421	335.705	276.24	313.525
ES	T1	Gohir.A09G202200.v2.1	PREDICTED: inosine triphosphate pyrophosphatase [Gossypium arboreum], PREDICTED: inosine triphosphate pyrophosphatase [Gossypium arboreum], PREDICTED: inosine triphosphate pyrophosphatase [Gossypium arboreum]	gi|1050575223|ref|XP_017608505.1|, gi|1050575223|ref|XP_017608505.1|, gi|1050575223|ref|XP_017608505.1|	AT4G13720.2, AT4G13720.2, AT4G13720.2	254.338	-0.877237	0.214866	-4.08272	4.45123e-05	0.0011847	226.3	176.684	141.279	172.882	423.153	332.115	310.77	251.518
ES	T1	Gohir.A09G202300.v2.1	PREDICTED: probable pectate lyase 1 [Gossypium raimondii]	gi|823177679|ref|XP_012486868.1|	AT4G13710.1	287.443	-3.02429	0.312121	-9.68949	3.34201e-22	4.20414e-19	106.044	67.3545	44.0869	35.5691	439.295	680.387	380.981	545.83
ES	T1	Gohir.A09G202400.v2.1	PREDICTED: 9-cis-epoxycarotenoid dioxygenase NCED6, chloroplastic-like [Gossypium hirsutum]	gi|1028976026|ref|XP_016731456.1|	AT3G24220.1	15.6382	2.38768	0.569158	4.1951	2.72749e-05	0.000804274	31.7038	29.2846	30.0593	14.0622	3.45902	0.897608	6.906	8.73328
ES	T1	Gohir.A09G208100.v2.1	PREDICTED: peptidyl-prolyl cis-trans isomerase FKBP62-like [Gossypium arboreum]	gi|1050581927|ref|XP_017612112.1|	AT5G48570.1	1180.84	1.43302	0.357881	4.00418	6.22319e-05	0.00153505	1386.22	1096.22	1805.56	2605.64	416.235	299.801	809.153	1027.91
ES	T1	Gohir.A09G210600.v2.1	hypothetical protein GOBAR_AA33098 [Gossypium barbadense], hypothetical protein GOBAR_AA33098 [Gossypium barbadense], hypothetical protein GOBAR_AA33098 [Gossypium barbadense], hypothetical protein GOBAR_AA33098 [Gossypium barbadense]	gi|1347685188|gb|PPR87589.1|, gi|1347685188|gb|PPR87589.1|, gi|1347685188|gb|PPR87589.1|, gi|1347685188|gb|PPR87589.1|	AT1G05785.5, AT1G05785.5, AT1G05785.5, AT1G05785.5	89.4194	0.821873	0.237095	3.46643	0.000527416	0.00788193	109.324	115.186	133.263	99.2625	80.7104	75.3991	47.191	55.0197
ES	T1	Gohir.A09G211400.v2.1	hypothetical protein GOBAR_AA33743 [Gossypium barbadense]	gi|1347684283|gb|PPR86942.1|	AT5G63660.1	71.8121	1.97625	0.325901	6.06395	1.32819e-09	2.05793e-07	67.7806	104.448	127.251	158.82	24.2131	22.4402	27.624	41.9197
ES	T1	Gohir.A09G211625.v2.1	PREDICTED: probable fructokinase-4 [Gossypium arboreum]	gi|1050579836|ref|XP_017610997.1|	AT3G59480.1	271.882	-1.08649	0.233943	-4.64428	3.41269e-06	0.000155287	183.664	235.253	146.288	131.523	404.705	452.394	348.753	272.478
ES	T1	Gohir.A09G213614.v2.1	PREDICTED: heat shock 70 kDa protein 6, chloroplastic-like [Gossypium hirsutum]	gi|1028978893|ref|XP_016732883.1|	AT5G49910.1	2132.75	1.28276	0.263656	4.86526	1.14306e-06	6.26601e-05	3617.52	1932.78	3146.2	3394.78	1359.39	687.568	1508.96	1414.79
ES	T1	Gohir.A09G213652.v2.1	PREDICTED: non-specific lipid-transfer protein P3-like [Gossypium hirsutum]	gi|1028943839|ref|XP_016715181.1|	AT2G38540.1	3995.85	-1.71454	0.237504	-7.21899	5.2376e-13	1.58514e-10	2440.1	1999.16	1737.43	1289.59	6800.42	6238.37	7487.25	3974.52
ES	T1	Gohir.A09G213654.v2.1	PREDICTED: non-specific lipid-transfer protein 3 [Gossypium hirsutum]	gi|1028944134|ref|XP_016715335.1|	AT3G08770.1	6539.81	-1.10928	0.268719	-4.12801	3.65921e-05	0.00101395	5879.42	4936.4	3411.73	2343.42	11030.8	8832.46	9387.55	6496.69
ES	T1	Gohir.A09G213660.v2.1	PREDICTED: elongation factor P-like [Gossypium hirsutum]	gi|1028974949|ref|XP_016730928.1|	AT3G08740.1	618.538	-0.621867	0.158352	-3.92712	8.5968e-05	0.00196075	521.473	445.126	463.915	517.819	875.131	797.076	721.677	606.09
ES	T1	Gohir.A09G213700.v2.1	PREDICTED: glucose-1-phosphate adenylyltransferase large subunit 3, chloroplastic/amyloplastic isoform X1 [Gossypium hirsutum]	gi|1028943831|ref|XP_016715177.1|	AT5G19220.1	3096.68	-0.741957	0.162455	-4.56715	4.94389e-06	0.000211758	2738.55	2621.95	1841.63	2068.8	4100.09	3919.85	3474.87	4007.7
ES	T1	Gohir.A09G213800.v2.1	PREDICTED: protein FANTASTIC FOUR 3-like [Gossypium hirsutum]	gi|1028943866|ref|XP_016715195.1|	AT5G19260.1	44.6802	-1.20402	0.333838	-3.6066	0.000310237	0.00525936	32.7971	36.1176	14.0277	25.6428	42.6612	72.7062	61.003	72.4862
ES	T1	Gohir.A09G214400.v2.1	PREDICTED: sugar transport protein 13 [Gossypium hirsutum]	gi|1028944166|ref|XP_016715351.1|	AT5G26340.1	81.4758	-0.93124	0.226634	-4.109	3.97375e-05	0.00108154	54.6618	71.2591	47.0928	51.2856	111.841	91.556	103.59	120.519
ES	T1	Gohir.A09G215200.v2.1	hypothetical protein GOBAR_DD36405 [Gossypium barbadense]	gi|1344090359|gb|PPD66714.1|	AT2G32120.2	97.1994	1.94104	0.34155	5.68303	1.32332e-08	1.52353e-06	123.536	113.234	210.415	169.573	19.6011	29.6211	64.456	47.1597
ES	T1	Gohir.A09G215500.v2.1	PREDICTED: 40S ribosomal protein S24-1-like [Gossypium hirsutum]	gi|1028943796|ref|XP_016715158.1|	AT5G28060.1	202.447	-1.20565	0.258577	-4.66263	3.12187e-06	0.00014436	147.587	87.8537	114.225	139.795	297.475	322.241	341.847	168.552
ES	T1	Gohir.A09G216200.v2.1	hypothetical protein GOBAR_AA35731 [Gossypium barbadense]	gi|1347681492|gb|PPR84977.1|	AT4G14870.1	601.076	-0.853563	0.211896	-4.02821	5.62037e-05	0.0014189	575.042	375.819	386.763	375.543	879.743	714.496	926.555	574.65
ES	T1	Gohir.A09G219200.v2.1	PREDICTED: early light-induced protein 1, chloroplastic-like [Gossypium hirsutum]	gi|1028944067|ref|XP_016715301.1|	AT3G22840.1	4731.93	1.92031	0.265818	7.22415	5.04245e-13	1.54458e-10	9060.73	5608	8035.84	7238.72	3145.4	1285.37	1518.17	1963.24
ES	T1	Gohir.A09G219700.v2.1	hypothetical protein B456_006G243100 [Gossypium raimondii]	gi|763771002|gb|KJB38217.1|	NA	4.61175	4.88098	1.35559	3.60063	0.000317448	0.00534458	1.09324	8.78537	6.01185	19.8525	0	0	1.151	0
ES	T1	Gohir.A09G221400.v2.1	PREDICTED: 3-ketoacyl-CoA synthase 11-like [Gossypium arboreum]	gi|1050572859|ref|XP_017607265.1|	AT1G04220.1	359.823	-1.07834	0.257848	-4.18206	2.88876e-05	0.000843464	197.876	311.393	182.36	233.267	566.125	314.163	416.662	656.743
ES	T1	Gohir.A09G223000.v2.1	PREDICTED: 40S ribosomal protein S15-4-like [Gossypium arboreum]	gi|1050617650|ref|XP_017631584.1|	AT5G09500.1	924.169	-0.69942	0.169968	-4.115	3.87177e-05	0.00106006	778.384	610.095	683.347	745.296	1227.95	1238.7	1254.59	854.988
ES	T1	Gohir.A09G223600.v2.1	PREDICTED: pentatricopeptide repeat-containing protein At3g22470, mitochondrial-like isoform X1 [Gossypium hirsutum]	gi|1028943802|ref|XP_016715162.1|	AT3G22470.1	31.0478	1.94216	0.47525	4.08661	4.37716e-05	0.00117177	30.6106	24.4038	53.1047	89.3363	8.07104	17.0545	9.208	16.5932
ES	T1	Gohir.A09G225100.v2.1	PREDICTED: uncharacterized protein At4g14450, chloroplastic-like [Gossypium hirsutum]	gi|1028943817|ref|XP_016715170.1|	AT4G14450.1	67.384	-1.27256	0.293042	-4.34258	1.40818e-05	0.000484164	45.9159	40.9984	41.081	29.7788	108.382	61.0373	128.912	82.9661
ES	T1	Gohir.A09G226000.v2.1	PREDICTED: 1-aminocyclopropane-1-carboxylate oxidase homolog 1-like [Gossypium hirsutum]	gi|1028980223|ref|XP_016733531.1|	AT1G06620.1	142.573	-1.98457	0.244018	-8.13287	4.19245e-16	2.09797e-13	76.5265	64.4261	48.0948	42.1866	214.459	203.757	196.821	294.311
ES	T1	Gohir.A09G226300.v2.1	PREDICTED: RING-H2 finger protein ATL16 [Gossypium arboreum]	gi|1050578563|ref|XP_017610343.1|	AT1G04360.1	15.0938	-2.88012	0.540762	-5.32605	1.00373e-07	8.41304e-06	4.37294	3.90461	3.00593	3.30875	20.7541	24.2354	21.869	39.2998
ES	T1	Gohir.A09G228300.v2.1	NA	NA	NA	245.222	-1.77433	0.306263	-5.79349	6.89387e-09	8.77658e-07	98.3912	193.278	57.1126	95.1266	340.137	435.34	318.827	423.564
ES	T1	Gohir.A09G230000.v2.1	hypothetical protein GOBAR_AA32666 [Gossypium barbadense]	gi|1347685766|gb|PPR88031.1|	AT1G04400.2	985.135	0.615126	0.154784	3.97409	7.06498e-05	0.00168991	1315.16	1042.53	1335.63	1074.52	875.131	659.742	775.774	802.588
ES	T1	Gohir.A09G230100.v2.1	PREDICTED: carboxyl-terminal-processing peptidase 2, chloroplastic isoform X1 [Gossypium arboreum]	gi|1050581651|ref|XP_017611966.1|	AT4G17740.1	736.311	-0.611812	0.148584	-4.1176	3.82834e-05	0.0010495	606.746	668.665	522.029	533.536	909.721	955.952	758.509	935.334
ES	T1	Gohir.A09G232400.v2.1	PREDICTED: receptor-like cytosolic serine/threonine-protein kinase RBK2 isoform X1 [Gossypium arboreum]	gi|1050578057|ref|XP_017610076.1|	AT5G18910.1	21.3929	1.36467	0.386846	3.5277	0.000419191	0.00662086	26.2376	30.2607	37.0731	29.7788	16.1421	10.7713	6.906	13.9732
ES	T1	Gohir.A09G232600.v2.1	PREDICTED: histidine-containing phosphotransfer protein 1-like [Gossypium hirsutum]	gi|1028945064|ref|XP_016715797.1|	AT3G21510.1	123.248	-0.994954	0.245142	-4.05868	4.93513e-05	0.00127914	103.857	84.9253	74.1462	67.0022	191.399	203.757	143.875	117.026
ES	T1	Gohir.A09G233100.v2.1	PREDICTED: acyl carrier protein 1, chloroplastic-like [Gossypium hirsutum]	gi|1028945496|ref|XP_016716031.1|	AT1G54630.1	624.652	-1.4203	0.200446	-7.08568	1.38361e-12	3.88502e-10	400.124	368.986	311.614	278.762	1013.49	885.041	1087.69	651.503
ES	T1	Gohir.A09G235600.v2.1	PREDICTED: beta-D-xylosidase 1-like [Gossypium arboreum]	gi|1050580240|ref|XP_017611206.1|	AT5G49360.1	107.744	-0.951498	0.26008	-3.65848	0.000253714	0.00454402	67.7806	94.6868	61.1205	70.311	148.738	100.532	123.157	195.625
ES	T1	Gohir.A09G238200.v2.1	PREDICTED: putative E3 ubiquitin-protein ligase LIN-1 isoform X1 [Gossypium hirsutum]	gi|1028959515|ref|XP_016723198.1|	AT3G06880.2	645.382	1.00018	0.228826	4.37093	1.23717e-05	0.00043911	645.009	818.016	787.553	1191.98	438.142	445.213	306.166	530.983
ES	T1	Gohir.A09G242000.v2.1	Proteasome assembly chaperone 4 [Gossypium arboreum], PREDICTED: uncharacterized protein LOC107935105 [Gossypium hirsutum]	gi|728844180|gb|KHG23623.1|, gi|1028959427|ref|XP_016723152.1|	AT1G48170.1, AT1G48170.1	114.572	1.05089	0.220737	4.76083	1.92803e-06	9.76877e-05	142.121	127.876	170.336	178.673	64.5683	74.5014	63.305	95.1927
ES	T1	Gohir.A09G244700.v2.1	PREDICTED: haloacid dehalogenase-like hydrolase domain-containing protein At3g48420 [Gossypium arboreum]	gi|1050574688|ref|XP_017608227.1|	AT3G48420.1	4222.75	-0.766613	0.187914	-4.0796	4.51132e-05	0.00119503	4310.63	3098.31	2556.04	2541.95	5472.16	5021.22	5718.17	5063.55
ES	T1	Gohir.A09G245300.v2.1	PREDICTED: nucleoside diphosphate kinase 2, chloroplastic isoform X2 [Gossypium arboreum]	gi|1050575538|ref|XP_017608674.1|	AT5G63310.1	450.766	-1.04721	0.198201	-5.28357	1.26693e-07	1.01318e-05	371.7	310.417	274.541	220.032	680.273	628.325	642.258	478.584
ES	T1	Gohir.A09G246300.v2.1	PREDICTED: mitochondrial pyruvate carrier 1-like [Gossypium hirsutum]	gi|1029094345|ref|XP_016707125.1|	AT5G20090.4	293.271	-0.742871	0.199177	-3.7297	0.000191706	0.00365355	283.148	200.111	192.379	201.834	403.552	337.501	435.078	292.565
ES	T1	Gohir.A09G246500.v2.1	PREDICTED: 60S ribosomal protein L17-2-like [Gossypium hirsutum]	gi|1029094337|ref|XP_016707121.1|	AT1G27400.1	595.788	-0.627229	0.174361	-3.5973	0.000321537	0.00539335	509.448	355.32	456.901	550.907	726.393	797.973	749.301	620.063
ES	T1	Gohir.A09G246800.v2.1	hypothetical protein GOBAR_AA06372 [Gossypium barbadense]	gi|1347717775|gb|PPS14207.1|	AT1G27400.1	963.953	-0.739014	0.177688	-4.15906	3.19559e-05	0.000913011	843.978	583.739	746.472	714.69	1285.6	1151.63	1431.84	953.674
ES	T1	Gohir.A10G004000.v2.1	PREDICTED: nuclear transcription factor Y subunit A-7-like [Gossypium hirsutum]	gi|1028935650|ref|XP_016710981.1|	AT1G30500.2	157.316	0.693676	0.181308	3.82595	0.00013027	0.00268848	188.036	198.159	210.415	181.154	136.055	101.43	107.043	136.239
ES	T1	Gohir.A10G004500.v2.1	hypothetical protein GOBAR_AA20033 [Gossypium barbadense]	gi|1347701487|gb|PPS00621.1|	AT4G20940.1	92.0797	-1.3279	0.324675	-4.08992	4.3152e-05	0.0011601	54.6618	68.3307	52.1027	35.5691	102.617	210.04	80.57	132.746
ES	T1	Gohir.A10G008700.v2.1	PREDICTED: inositol monophosphatase 3-like [Gossypium hirsutum]	gi|1028936180|ref|XP_016711258.1|	AT3G02870.1	315.403	-1.66658	0.281089	-5.929	3.04784e-09	4.24363e-07	182.57	150.328	158.312	113.325	722.934	419.183	507.591	268.985
ES	T1	Gohir.A10G014200.v2.1	PREDICTED: cytochrome P450 77A4-like [Gossypium arboreum]	gi|1050648329|ref|XP_017647499.1|	AT1G11600.1	14.7499	-2.09949	0.566356	-3.70702	0.000209716	0.00391269	5.46618	9.76153	3.00593	4.13594	17.2951	35.9043	31.077	11.3533
ES	T1	Gohir.A10G016700.v2.1	PREDICTED: oxygen-evolving enhancer protein 3, chloroplastic-like [Gossypium hirsutum]	gi|1028935700|ref|XP_016711006.1|	AT4G05180.2	15032.5	-1.33346	0.25945	-5.13959	2.75343e-07	1.95181e-05	13339.7	9399.37	5743.32	5682.78	23325.3	21389.1	23015.4	18365.2
ES	T1	Gohir.A10G017000.v2.1	PREDICTED: protein HEAT-STRESS-ASSOCIATED 32-like [Gossypium hirsutum]	gi|1028936602|ref|XP_016711476.1|	AT4G21320.1	191.342	1.3448	0.183837	7.31518	2.5704e-13	8.22235e-11	274.402	232.324	288.569	301.924	116.454	86.1703	120.855	110.039
ES	T1	Gohir.A10G018900.v2.1	PREDICTED: calcium-binding protein PBP1-like [Gossypium hirsutum]	gi|1028935970|ref|XP_016711147.1|	AT4G27280.1	13.5577	-2.30738	0.662909	-3.48068	0.00050014	0.00755246	7.65265	4.88076	6.01185	0	24.2131	22.4402	34.53	8.73328
ES	T1	Gohir.A10G021800.v2.1	PREDICTED: putative PAP-specific phosphatase, mitochondrial [Gossypium hirsutum]	gi|1028935720|ref|XP_016711016.1|	AT4G05090.1	238.911	-0.989816	0.180042	-5.49769	3.84802e-08	3.82096e-06	182.57	159.113	129.255	168.746	381.645	304.289	302.713	282.958
ES	T1	Gohir.A10G025500.v2.1	PREDICTED: E3 ubiquitin-protein ligase RMA1H1-like [Gossypium hirsutum]	gi|1028936521|ref|XP_016711434.1|	AT4G03510.4	87.8422	1.23654	0.350095	3.532	0.000412422	0.00654463	52.4753	159.113	170.336	111.67	34.5902	63.7302	57.55	53.273
ES	T1	Gohir.A10G026100.v2.1	PREDICTED: uncharacterized protein LOC107924916 [Gossypium hirsutum]	gi|1028935654|ref|XP_016710983.1|	AT1G53035.1	41.2529	1.92345	0.493157	3.90027	9.60839e-05	0.00212808	49.1956	54.6645	94.1857	62.0391	23.0601	4.48804	34.53	7.85995
ES	T1	Gohir.A10G027200.v2.1	PREDICTED: squamosa promoter-binding-like protein 3 [Gossypium hirsutum]	gi|1028935781|ref|XP_016711047.1|	AT2G33810.1	830.035	-0.92472	0.240168	-3.8503	0.000117971	0.00248645	661.407	675.498	488.964	464.879	1547.33	763.864	1172.87	865.468
ES	T1	Gohir.A10G028000.v2.1	PREDICTED: triose phosphate/phosphate translocator, chloroplastic-like isoform X1 [Gossypium hirsutum], PREDICTED: triose phosphate/phosphate translocator, chloroplastic-like [Gossypium arboreum]	gi|1028936584|ref|XP_016711467.1|, gi|1050647431|ref|XP_017647048.1|	AT5G46110.1, AT5G46110.1	10290.6	-0.678851	0.196645	-3.45216	0.000556109	0.00821408	9969.21	9573.13	6306.43	5805.2	13153.5	13306.1	12352.5	11858.9
ES	T1	Gohir.A10G030400.v2.1	hypothetical protein GOBAR_AA13547 [Gossypium barbadense]	gi|1347709031|gb|PPS07088.1|	AT4G18480.1	2408.64	-0.953065	0.238297	-3.99949	6.34801e-05	0.00155522	2304.54	1637.01	1464.89	1157.24	3663.1	3344.49	3566.95	2130.92
ES	T1	Gohir.A10G031800.v2.1	ABC transporter B family member 9 [Gossypium arboreum]	gi|728808306|gb|KHF98198.1|	AT4G18050.1	73.6915	-1.00469	0.258931	-3.88015	0.000104392	0.00227519	61.2212	57.593	39.077	38.8778	77.2513	88.8632	110.496	116.153
ES	T1	Gohir.A10G032500.v2.1	hypothetical protein B456_011G035000 [Gossypium raimondii], PREDICTED: bidirectional sugar transporter SWEET2a-like isoform X2 [Gossypium hirsutum], PREDICTED: bidirectional sugar transporter SWEET2a-like isoform X1 [Gossypium hirsutum]	gi|763802698|gb|KJB69636.1|, gi|1028935792|ref|XP_016711051.1|, gi|1028935790|ref|XP_016711050.1|	AT3G14770.1, AT3G14770.1, AT3G14770.1	720.599	-1.00204	0.250575	-3.99897	6.36195e-05	0.00155637	514.914	721.377	329.65	354.036	1204.89	877.86	874.76	887.301
ES	T1	Gohir.A10G032900.v2.1	PREDICTED: GDSL esterase/lipase At1g29660-like [Gossypium arboreum]	gi|1050653046|ref|XP_017649931.1|	AT1G29660.1	12.7139	-2.09536	0.597756	-3.50537	0.000455976	0.0070477	5.46618	6.83307	1.00198	5.79031	24.2131	19.7474	29.926	8.73328
ES	T1	Gohir.A10G036600.v2.1	PREDICTED: abscisic acid receptor PYL11 [Gossypium arboreum]	gi|1050649906|ref|XP_017648359.1|	AT2G40330.1	98.8101	-4.51737	0.388733	-11.6207	3.23311e-31	9.61223e-28	4.37294	13.6661	11.0217	4.13594	192.552	140.027	276.24	148.466
ES	T1	Gohir.A10G037200.v2.1	PREDICTED: epidermis-specific secreted glycoprotein EP1-like [Gossypium hirsutum]	gi|1028935772|ref|XP_016711042.1|	AT1G78830.1	132.369	1.07484	0.316995	3.39072	0.000697098	0.00964752	141.027	297.727	171.338	107.534	79.5574	74.5014	117.402	69.8662
ES	T1	Gohir.A10G038600.v2.1	chlorophyll a-b binding protein of LHCII type 1-like [Gossypium hirsutum]	gi|1031986489|ref|NP_001314019.1|	AT2G34430.1	165910	-1.26376	0.289249	-4.36911	1.24753e-05	0.000440928	155824	100343	73293.5	60776.8	275645	212187	294053	155154
ES	T1	Gohir.A10G039800.v2.1	PREDICTED: 60S ribosomal protein L18a-like [Gossypium hirsutum]	gi|1028961125|ref|XP_016724028.1|	AT2G34480.2	573.232	-0.659568	0.188014	-3.50807	0.000451366	0.00699998	427.455	340.677	459.907	548.425	754.065	725.267	774.623	555.437
ES	T1	Gohir.A10G040100.v2.1	PREDICTED: la-related protein 6A-like [Gossypium hirsutum]	gi|1028961143|ref|XP_016724038.1|	AT5G46250.1	230.039	0.794748	0.18915	4.20168	2.64947e-05	0.000787703	244.885	255.752	349.689	315.986	174.104	139.129	192.217	168.552
ES	T1	Gohir.A10G040400.v2.1	PREDICTED: potassium channel KAT1 [Gossypium arboreum]	gi|1050590736|ref|XP_017616712.1|	AT5G46240.1	275.452	-0.804418	0.165073	-4.87311	1.09852e-06	6.09458e-05	241.605	211.825	171.338	178.673	332.065	376.098	345.3	346.711
ES	T1	Gohir.A10G040751.v2.1	GA2ox3 [Gossypium hirsutum], PREDICTED: gibberellin 2-beta-dioxygenase-like isoform X2 [Gossypium hirsutum]	gi|340796361|gb|AEK70419.1|, gi|1029002588|ref|XP_016665231.1|	AT1G30040.1, AT1G30040.1	5.74518	3.83681	1.03999	3.68927	0.000224895	0.00413658	17.4918	10.7377	9.01778	5.79031	1.15301	0.897608	0	0.873328
ES	T1	Gohir.A10G041400.v2.1	PREDICTED: VQ motif-containing protein 10-like [Gossypium hirsutum]	gi|1028979926|ref|XP_016733383.1|	AT1G78410.2	7.5271	-2.39063	0.703917	-3.39618	0.000683339	0.00950656	0	3.90461	4.0079	1.65438	16.1421	10.7713	11.51	12.2266
ES	T1	Gohir.A10G043200.v2.1	hypothetical protein GOBAR_DD28162 [Gossypium barbadense]	gi|1344100355|gb|PPD74904.1|	NA	161.817	-0.849211	0.241035	-3.52318	0.0004264	0.00670121	134.468	101.52	102.201	123.251	267.497	205.552	229.049	130.999
ES	T1	Gohir.A10G048100.v2.1	PREDICTED: probable LRR receptor-like serine/threonine-protein kinase At1g56140 [Gossypium hirsutum], hypothetical protein GOBAR_AA16892 [Gossypium barbadense]	gi|1028978636|ref|XP_016732749.1|, gi|1347705185|gb|PPS03756.1|	AT1G56130.2, AT1G56140.1	466.54	-1.60967	0.196315	-8.19943	2.41537e-16	1.2506e-13	215.367	252.824	201.397	251.465	749.453	867.987	499.534	694.296
ES	T1	Gohir.A10G048400.v2.1	PREDICTED: probable LRR receptor-like serine/threonine-protein kinase At1g56140 [Gossypium arboreum], PREDICTED: probable LRR receptor-like serine/threonine-protein kinase At1g56140 [Gossypium arboreum], PREDICTED: probable LRR receptor-like serine/threonine-protein kinase At1g56140 isoform X3 [Gossypium raimondii]	gi|1050650742|ref|XP_017648755.1|, gi|1050650742|ref|XP_017648755.1|, gi|823242728|ref|XP_012454033.1|	AT1G56145.1, AT1G56145.1, AT1G56145.1	122.636	-1.96416	0.289545	-6.78359	1.17226e-11	2.79472e-09	71.0603	47.8315	32.0632	49.6313	249.049	188.498	122.006	220.952
ES	T1	Gohir.A10G051000.v2.1	hypothetical protein CARUB_v10021660mg, partial [Capsella rubella]	gi|482569970|gb|EOA34158.1|	AT5G65360.1	18.6284	-2.59065	0.472674	-5.48084	4.23319e-08	4.1464e-06	4.37294	6.83307	4.0079	5.79031	46.1202	26.9282	28.775	26.1998
ES	T1	Gohir.A10G051200.v2.1	hypothetical protein CARUB_v10021660mg, partial [Capsella rubella]	gi|482569970|gb|EOA34158.1|	AT5G65360.1	32.5595	-1.64122	0.433444	-3.78645	0.000152814	0.00305157	27.3309	17.5707	8.0158	10.7534	50.7322	71.8086	47.191	27.0732
ES	T1	Gohir.A10G052400.v2.1	PREDICTED: nuclear transcription factor Y subunit A-3-like isoform X1 [Gossypium hirsutum], PREDICTED: nuclear transcription factor Y subunit A-3-like isoform X1 [Gossypium hirsutum]	gi|1029029241|ref|XP_016678391.1|, gi|1029029241|ref|XP_016678391.1|	AT1G72830.1, AT1G72830.1	303.011	1.15822	0.216398	5.35229	8.68465e-08	7.41452e-06	287.521	450.983	438.865	496.313	224.836	175.034	146.177	204.359
ES	T1	Gohir.A10G057700.v2.1	PREDICTED: uncharacterized protein LOC107919494 [Gossypium hirsutum]	gi|1029088651|ref|XP_016704435.1|	AT5G11970.1	54.1414	-1.13687	0.296032	-3.84036	0.000122855	0.00256795	37.17	45.8792	26.0514	26.47	64.5683	86.1703	90.929	55.893
ES	T1	Gohir.A10G058300.v2.1	PREDICTED: protein HOTHEAD-like [Gossypium hirsutum]	gi|1029029127|ref|XP_016678341.1|	AT1G72970.1	277.55	-0.620759	0.150926	-4.11301	3.90538e-05	0.00106695	210.994	238.181	207.409	217.55	386.257	314.163	334.941	310.905
ES	T1	Gohir.A10G059300.v2.1	PREDICTED: glyoxylate/succinic semialdehyde reductase 2, chloroplastic-like [Gossypium hirsutum]	gi|1029029144|ref|XP_016678349.1|	AT1G17650.1	874.351	-1.07282	0.229773	-4.66906	3.0258e-06	0.00014134	847.257	570.073	433.855	403.668	1310.97	1146.25	1208.55	1074.19
ES	T1	Gohir.A10G063200.v2.1	PREDICTED: putative disease resistance protein RGA3 [Gossypium hirsutum], PREDICTED: putative disease resistance protein RGA3 [Gossypium hirsutum]	gi|1029029044|ref|XP_016678295.1|, gi|1029029044|ref|XP_016678295.1|	AT3G14470.2, AT3G14470.2	75.0279	0.937246	0.275606	3.40067	0.000672198	0.00942119	74.34	92.7345	98.1936	129.041	62.2623	51.1636	32.228	60.2596
ES	T1	Gohir.A10G064700.v2.1	PREDICTED: DNA repair protein RadA-like isoform X1 [Gossypium hirsutum], PREDICTED: DNA repair protein RadA-like isoform X2 [Gossypium hirsutum]	gi|1029029016|ref|XP_016678285.1|, gi|1029029018|ref|XP_016678286.1|	AT5G50340.2, AT5G50340.3	141.635	0.933348	0.220708	4.22889	2.34849e-05	0.000722882	143.214	169.851	242.478	187.772	104.923	78.9895	96.684	109.166
ES	T1	Gohir.A10G066500.v2.1	PREDICTED: uncharacterized protein LOC107897343 [Gossypium hirsutum]	gi|1029028980|ref|XP_016678268.1|	AT5G25840.1	866.336	-1.10056	0.20929	-5.25855	1.45194e-07	1.13422e-05	639.543	587.644	518.021	459.089	1455.09	774.635	1237.32	1259.34
ES	T1	Gohir.A10G069600.v2.1	PREDICTED: glyceraldehyde-3-phosphate dehydrogenase A, chloroplastic-like [Gossypium hirsutum]	gi|1029028928|ref|XP_016678243.1|	AT1G12900.5	58682	-0.788025	0.187509	-4.20259	2.63875e-05	0.000786366	55567	47711.4	34597.2	34294.4	82027.1	72399.2	78217.3	64642
ES	T1	Gohir.A10G071100.v2.1	PREDICTED: mitochondrial phosphate carrier protein 3, mitochondrial-like [Gossypium hirsutum]	gi|1029028823|ref|XP_016678192.1|	AT5G14040.1	548.346	-0.552978	0.149704	-3.69382	0.000220912	0.0040767	483.21	442.197	394.778	457.435	630.694	687.568	738.942	551.943
ES	T1	Gohir.A10G075700.v2.1	PREDICTED: peptide deformylase 1A, chloroplastic/mitochondrial [Gossypium arboreum]	gi|1050649761|ref|XP_017648281.1|	AT1G15390.1	83.027	-1.09103	0.259966	-4.19681	2.707e-05	0.0008001	57.9415	47.8315	60.1185	46.3225	88.7814	109.508	161.14	92.5728
ES	T1	Gohir.A10G078200.v2.1	PREDICTED: pleiotropic drug resistance protein 1-like [Gossypium arboreum]	gi|1050653042|ref|XP_017649928.1|	AT1G15520.1	77.1889	-1.63936	0.336517	-4.87155	1.10727e-06	6.12963e-05	38.2632	57.593	35.0691	19.8525	77.2513	164.262	108.194	117.026
ES	T1	Gohir.A10G082000.v2.1	PREDICTED: uncharacterized protein LOC107897182 [Gossypium hirsutum]	gi|1029028492|ref|XP_016678028.1|	AT3G16175.1	21.435	-1.8212	0.536626	-3.3938	0.000689289	0.00956978	3.27971	18.5469	10.0198	5.79031	46.1202	32.3139	41.436	13.9732
ES	T1	Gohir.A10G082500.v2.1	PREDICTED: probable pectinesterase/pectinesterase inhibitor 51 [Gossypium hirsutum]	gi|1029028467|ref|XP_016678015.1|	AT5G09760.1	126.919	-0.886508	0.203582	-4.35455	1.33342e-05	0.000463825	104.951	95.663	93.1837	63.6935	154.503	171.443	170.348	161.566
ES	T1	Gohir.A10G083300.v2.1	PREDICTED: uncharacterized protein LOC107914604 [Gossypium hirsutum]	gi|1029077694|ref|XP_016699039.1|	AT3G18800.1	139.032	-1.39188	0.329555	-4.22351	2.40528e-05	0.000734992	99.4844	119.091	49.0968	39.705	245.59	208.245	202.576	148.466
ES	T1	Gohir.A10G085400.v2.1	PREDICTED: 18.5 kDa class IV heat shock protein [Gossypium hirsutum]	gi|1029077128|ref|XP_016698781.1|	AT2G19310.1	360.167	1.03907	0.241178	4.30831	1.64507e-05	0.00054809	427.455	439.269	537.059	533.536	194.858	149.003	333.79	266.365
ES	T1	Gohir.A10G086300.v2.1	PREDICTED: transcription factor TGA4-like isoform X1 [Gossypium hirsutum]	gi|1029029424|ref|XP_016678488.1|	AT5G10030.5	15.0411	1.63129	0.468628	3.481	0.000499554	0.00754811	22.9579	19.5231	20.0395	28.1244	12.6831	6.28325	4.604	6.1133
ES	T1	Gohir.A10G086700.v2.1	PREDICTED: uncharacterized protein LOC108487484 [Gossypium arboreum], hypothetical protein B456_011G111700 [Gossypium raimondii]	gi|1050647976|ref|XP_017647327.1|, gi|763804288|gb|KJB71226.1|	AT5G64880.1, AT5G64880.1	41.137	1.14237	0.332387	3.43688	0.000588464	0.0085466	57.9415	36.1176	50.0988	81.8916	32.2841	21.5426	23.02	26.1998
ES	T1	Gohir.A10G086900.v2.1	PREDICTED: homeobox-leucine zipper protein ATHB-6-like [Gossypium arboreum]	gi|1050652934|ref|XP_017649871.1|	AT4G40060.1	544.519	1.00103	0.130408	7.67614	1.63953e-14	6.47383e-12	649.382	734.067	781.541	738.679	388.563	349.169	367.169	347.584
ES	T1	Gohir.A10G094900.v2.1	PREDICTED: uncharacterized protein LOC107900238 [Gossypium hirsutum]	gi|1029035201|ref|XP_016681414.1|	AT5G66780.1	91.4579	3.84879	0.374287	10.283	8.40728e-25	1.37071e-21	141.027	113.234	276.545	153.03	17.2951	13.4641	9.208	7.85995
ES	T1	Gohir.A10G096300.v2.1	PREDICTED: salicylate carboxymethyltransferase-like, partial [Gossypium hirsutum]	gi|1029025257|ref|XP_016676497.1|	AT4G36470.1	6.69469	-5.4729	1.17075	-4.6747	2.94383e-06	0.000138924	0	0.976153	0	0	13.8361	8.97608	18.416	11.3533
ES	T1	Gohir.A10G096800.v2.1	PREDICTED: CDK5RAP1-like protein [Gossypium hirsutum]	gi|1029029682|ref|XP_016678609.1|	AT4G36390.1	485.799	-0.66497	0.158619	-4.19225	2.76206e-05	0.000813047	396.844	415.841	342.676	348.246	508.475	668.718	664.127	541.463
ES	T1	Gohir.A10G097400.v2.1	PREDICTED: cytochrome P450 84A1-like [Gossypium hirsutum]	gi|1029029666|ref|XP_016678601.1|	AT4G36220.1	129.795	1.30876	0.330707	3.95747	7.57475e-05	0.00178315	161.799	224.515	198.391	154.684	49.5792	99.6345	113.949	35.8064
ES	T1	Gohir.A10G097600.v2.1	PREDICTED: B-box zinc finger protein 18-like isoform X1 [Gossypium hirsutum]	gi|1029029658|ref|XP_016678597.1|	AT2G21320.1	90.0758	2.14706	0.355791	6.03462	1.59339e-09	2.36863e-07	76.5265	110.305	148.292	252.292	28.8251	34.1091	41.436	28.8198
ES	T1	Gohir.A10G098400.v2.1	PREDICTED: uncharacterized protein LOC107897602 [Gossypium hirsutum]	gi|1029029644|ref|XP_016678589.1|	NA	62.3227	-1.97166	0.390365	-5.05082	4.39921e-07	2.86158e-05	28.4241	38.07	20.0395	14.8894	127.984	103.225	123.157	42.7931
ES	T1	Gohir.A10G100900.v2.1	PREDICTED: hypersensitive-induced response protein 1-like [Gossypium hirsutum]	gi|1029029592|ref|XP_016678562.1|	AT5G62740.1	6.82345	-3.67293	0.942211	-3.89821	9.69066e-05	0.00213974	3.27971	0.976153	0	0	11.5301	8.07847	11.51	19.2132
ES	T1	Gohir.A10G101220.v2.1	PREDICTED: CASP-like protein 1E1 [Gossypium hirsutum]	gi|1029029516|ref|XP_016678527.1|	AT4G15630.1	556.211	-0.966607	0.233974	-4.13125	3.60795e-05	0.00100194	490.863	373.866	338.668	302.751	856.683	553.824	967.991	565.043
ES	T1	Gohir.A10G101275.v2.1	PREDICTED: divinyl chlorophyllide a 8-vinyl-reductase, chloroplastic [Gossypium arboreum]	gi|1050556511|ref|XP_017622372.1|	AT5G18660.1	3020.07	-0.68254	0.200766	-3.39968	0.000674639	0.009429	3067.62	2187.56	2007.96	2011.72	4369.89	3523.11	4213.81	2778.93
ES	T1	Gohir.A10G101440.v2.1	PREDICTED: uncharacterized protein LOC107897548 [Gossypium hirsutum]	gi|1029029510|ref|XP_016678524.1|	AT2G39080.1	431.048	-1.13004	0.264492	-4.27248	1.93308e-05	0.000621907	402.311	319.202	197.389	163.783	546.524	699.236	569.745	550.197
ES	T1	Gohir.A10G101800.v2.1	PREDICTED: transcription initiation factor TFIid subunit 13-like [Gossypium hirsutum], PREDICTED: transcription initiation factor TFIid subunit 13-like isoform X2 [Gossypium raimondii]	gi|1029029530|ref|XP_016678535.1|, gi|823246496|ref|XP_012455923.1|	AT1G02680.1, AT1G02680.1	398.774	0.892738	0.144221	6.19008	6.01355e-10	1.02195e-07	550.991	457.816	556.096	508.72	289.404	251.33	272.787	303.045
ES	T1	Gohir.A10G107900.v2.1	PREDICTED: cysteine-rich repeat secretory protein 3-like isoform X1 [Gossypium hirsutum], PREDICTED: cysteine-rich repeat secretory protein 3-like isoform X2 [Gossypium hirsutum]	gi|1029028193|ref|XP_016677885.1|, gi|1029028195|ref|XP_016677886.1|	AT1G04520.1, AT1G04520.1	538.299	-0.965526	0.212595	-4.54162	5.58236e-06	0.00023337	414.336	386.556	309.61	347.419	739.076	686.67	941.518	481.204
ES	T1	Gohir.A10G108500.v2.1	PGR5 [Gossypium arboreum]	gi|386783633|gb|AFJ24943.1|	AT2G05620.2	249.09	-0.935217	0.263513	-3.54904	0.00038664	0.00621946	274.402	143.494	141.279	125.733	394.328	258.511	351.055	303.918
ES	T1	Gohir.A10G109400.v2.1	PREDICTED: 50S ribosomal protein L28, chloroplastic-like [Gossypium hirsutum]	gi|1029027184|ref|XP_016677422.1|	AT2G33450.1	389.275	-0.905873	0.244446	-3.70582	0.000210706	0.00392246	381.539	259.657	234.462	208.451	646.836	536.769	504.138	342.345
ES	T1	Gohir.A10G109550.v2.1	PREDICTED: long-chain-alcohol oxidase FAO1-like isoform X1 [Gossypium hirsutum]	gi|1029030040|ref|XP_016678780.1|	AT3G23410.1	190.287	1.21484	0.317413	3.82731	0.000129552	0.00267804	418.709	204.992	256.506	183.636	162.574	67.3206	96.684	131.873
ES	T1	Gohir.A10G115700.v2.1	PREDICTED: uncharacterized protein LOC108460274 [Gossypium arboreum], PREDICTED: uncharacterized protein LOC108460274 [Gossypium arboreum], PREDICTED: uncharacterized protein LOC108460274 [Gossypium arboreum], PREDICTED: uncharacterized protein LOC108460274 [Gossypium arboreum], PREDICTED: uncharacterized protein LOC108460274 [Gossypium arboreum], PREDICTED: uncharacterized protein LOC108460274 […	gi|1050587726|ref|XP_017615201.1|, gi|1050587726|ref|XP_017615201.1|, gi|1050587726|ref|XP_017615201.1|, gi|1050587726|ref|XP_017615201.1|, gi|1050587726|ref|XP_017615201.1|, gi|1050587726|ref|XP_017615201.1|, gi|823244971|ref|XP_012455162.1|, gi|823244971|ref|XP_012455162.1|, gi|823244971|ref|XP_012455162.1|, gi|823244971|ref|XP_012455162.1|	AT4G14290.1, AT4G14290.1, AT4G14290.1, AT4G14290.1, AT4G14290.1, AT4G14290.1, AT4G14290.1, AT4G14290.1, AT4G14290.1, AT4G14290.1	207.008	0.71427	0.206171	3.46445	0.000531317	0.00792382	230.673	246.967	214.423	336.665	133.749	141.822	165.744	186.019
ES	T1	Gohir.A10G117266.v2.1	PREDICTED: guanine nucleotide-binding protein subunit gamma 2-like isoform X1 [Gossypium hirsutum], PREDICTED: uncharacterized protein LOC107897700 isoform X2 [Gossypium hirsutum], PREDICTED: uncharacterized protein LOC107897700 isoform X2 [Gossypium hirsutum]	gi|1029029929|ref|XP_016678725.1|, gi|1029029931|ref|XP_016678726.1|, gi|1029029931|ref|XP_016678726.1|	AT3G22942.1, AT3G22942.1, AT3G22942.1	129.919	0.936077	0.236346	3.96062	7.47553e-05	0.00176555	127.909	154.232	211.417	189.426	79.5574	77.1943	81.721	117.899
ES	T1	Gohir.A10G117300.v2.1	PREDICTED: 2-methyl-6-phytyl-1,4-hydroquinone methyltransferase, chloroplastic-like [Gossypium hirsutum]	gi|1029028191|ref|XP_016677884.1|	AT3G63410.1	5642.42	-0.730337	0.184953	-3.94877	7.85524e-05	0.00183296	5466.18	4212.1	3720.33	3577.59	8177.11	6954.66	7491.86	5539.52
ES	T1	Gohir.A10G121300.v2.1	hypothetical protein GOBAR_AA34890 [Gossypium barbadense]	gi|1347682673|gb|PPR85799.1|	AT1G04680.1	38.6315	-1.40979	0.350114	-4.02665	5.65775e-05	0.00142621	24.0512	32.213	10.0198	18.1981	62.2623	43.9828	63.305	55.0197
ES	T1	Gohir.A10G122700.v2.1	PREDICTED: uncharacterized protein LOC107897755 [Gossypium hirsutum]	gi|1029030109|ref|XP_016678816.1|	AT4G13670.1	900.874	-0.605794	0.167972	-3.60651	0.000310342	0.00525936	839.605	636.452	692.365	689.047	1340.94	1016.99	1087.69	903.894
ES	T1	Gohir.A10G123400.v2.1	PREDICTED: 60S ribosomal protein L13a-4-like [Gossypium hirsutum]	gi|1028970775|ref|XP_016728889.1|	AT5G48760.2	496.321	-0.710036	0.180543	-3.93278	8.39687e-05	0.00192295	402.311	311.393	351.693	440.064	672.202	667.82	652.617	472.47
ES	T1	Gohir.A10G124600.v2.1	hypothetical protein GOBAR_AA10828 [Gossypium barbadense]	gi|1347712842|gb|PPS09815.1|	AT3G14630.1	207.496	0.804528	0.205457	3.91579	9.01087e-05	0.00203072	243.791	235.253	353.697	223.341	144.126	132.846	149.63	177.286
ES	T1	Gohir.A10G130700.v2.1	PREDICTED: probable UDP-N-acetylglucosamine--peptide N-acetylglucosaminyltransferase SEC [Gossypium hirsutum], PREDICTED: probable UDP-N-acetylglucosamine--peptide N-acetylglucosaminyltransferase SEC [Gossypium arboreum]	gi|1029027968|ref|XP_016677785.1|, gi|1050651252|ref|XP_017649018.1|	AT3G04240.1, AT3G04240.1	469.026	0.914291	0.209401	4.36621	1.26419e-05	0.000444949	496.329	564.216	681.343	710.554	261.732	304.289	286.599	447.144
ES	T1	Gohir.A10G133100.v2.1	PREDICTED: phosphoglucan, water dikinase, chloroplastic-like [Gossypium hirsutum], PREDICTED: phosphoglucan, water dikinase, chloroplastic-like [Gossypium hirsutum]	gi|1029043363|ref|XP_016685445.1|, gi|1029043363|ref|XP_016685445.1|	AT5G26570.1, AT5G26570.1	492.434	-0.761293	0.216561	-3.51538	0.000439122	0.00685036	523.66	361.176	275.543	302.751	547.677	620.247	583.557	724.862
[truncated: 54,404 more rows]
