# Supplementary material for: Transcriptome and metabolome insights into closely related upland cotton (Gossypium hirsutum) genotypes during differing responses to progressive soil drying
Source: BMC Plant Biol. 2026 Jan 29;26:367. doi: 10.1186/s12870-026-08125-5 (PMC12924551; doi:10.1186/s12870-026-08125-5)
Supplement: Supplementary file 2 — Additional file 2. Table S2. GO term and KEGG pathways enriched in the common differentially expressed genes (DEGs) between early-saver (ES) and late-saver LS) genotypes during progressive soil drying treatment. [file 12870_2026_8125_MOESM2_ESM.xlsx]

## Sheet: Sheet1
Additional File 2. Table S2. GO term and KEGG pathways enriched in the common differentially expressed genes (DEGs) between early-saver (ES) and late-saver LS) genotypes during progressive soil drying treatment.
Regulation	Significant	P value	Term ID	Source	Term Name
Downregulated	TRUE	2.5e-15	GO:0015979	GO:BP	photosynthesis
Downregulated	TRUE	2.41e-08	GO:0009768	GO:BP	photosynthesis, light harvesting in photosystem I
Downregulated	TRUE	3.69e-07	GO:0009765	GO:BP	photosynthesis, light harvesting
Downregulated	TRUE	1.75e-06	GO:0019684	GO:BP	photosynthesis, light reaction
Downregulated	TRUE	6.01e-05	GO:0015995	GO:BP	chlorophyll biosynthetic process
Downregulated	TRUE	0.000163	GO:0006779	GO:BP	porphyrin-containing compound biosynthetic process
Downregulated	TRUE	0.000185	GO:0006949	GO:BP	syncytium formation
Downregulated	TRUE	0.000194	GO:0033014	GO:BP	tetrapyrrole biosynthetic process
Downregulated	TRUE	0.000241	GO:0015994	GO:BP	chlorophyll metabolic process
Downregulated	TRUE	0.000746	GO:0019755	GO:BP	one-carbon compound transport
Downregulated	TRUE	0.000919	GO:0006778	GO:BP	porphyrin-containing compound metabolic process
Downregulated	TRUE	0.000939	GO:0033013	GO:BP	tetrapyrrole metabolic process
Downregulated	TRUE	0.00348226	GO:0000272	GO:BP	polysaccharide catabolic process
Downregulated	TRUE	0.00683426	GO:0019253	GO:BP	reductive pentose-phosphate cycle
Downregulated	TRUE	0.00683426	GO:0019685	GO:BP	photosynthesis, dark reaction
Downregulated	TRUE	0.00855293	GO:0046148	GO:BP	pigment biosynthetic process
Downregulated	TRUE	0.0101321	GO:0042440	GO:BP	pigment metabolic process
Downregulated	TRUE	0.0150259	GO:0042044	GO:BP	fluid transport
Downregulated	TRUE	0.0150259	GO:0006833	GO:BP	water transport
Downregulated	TRUE	0.0150259	GO:0009642	GO:BP	response to light intensity
Downregulated	TRUE	0.0165038	GO:0009644	GO:BP	response to high light intensity
Downregulated	TRUE	0.0165038	GO:0009645	GO:BP	response to low light intensity stimulus
Downregulated	TRUE	0.0165038	GO:0015977	GO:BP	carbon fixation
Downregulated	TRUE	0.0206139	GO:0010019	GO:BP	chloroplast-nucleus signaling pathway
Downregulated	TRUE	0.0250469	GO:0016052	GO:BP	carbohydrate catabolic process
Downregulated	TRUE	0.0250469	GO:0009636	GO:BP	response to toxic substance
Downregulated	TRUE	0.0250469	GO:0006542	GO:BP	glutamine biosynthetic process
Downregulated	TRUE	0.0253361	GO:0019367	GO:BP	fatty acid elongation, saturated fatty acid
Downregulated	TRUE	0.0253361	GO:0019368	GO:BP	fatty acid elongation, unsaturated fatty acid
Downregulated	TRUE	0.0253361	GO:0034625	GO:BP	fatty acid elongation, monounsaturated fatty acid
Downregulated	TRUE	0.0253361	GO:0034626	GO:BP	fatty acid elongation, polyunsaturated fatty acid
Downregulated	TRUE	0.0257843	GO:0072593	GO:BP	reactive oxygen species metabolic process
Downregulated	TRUE	0.0264861	GO:0009409	GO:BP	response to cold
Downregulated	TRUE	0.0361678	GO:0010196	GO:BP	nonphotochemical quenching
Downregulated	TRUE	0.0361678	GO:1990066	GO:BP	energy quenching
Downregulated	TRUE	0.0361678	GO:0098754	GO:BP	detoxification
Downregulated	TRUE	0.0361678	GO:0042744	GO:BP	hydrogen peroxide catabolic process
Downregulated	TRUE	0.0361678	GO:0042743	GO:BP	hydrogen peroxide metabolic process
Downregulated	TRUE	0.0361678	GO:1900064	GO:BP	positive regulation of peroxisome organization
Downregulated	TRUE	0.0361678	GO:1900063	GO:BP	regulation of peroxisome organization
Downregulated	TRUE	0.0361678	GO:0009767	GO:BP	photosynthetic electron transport chain
Downregulated	TRUE	0.0420694	GO:0030497	GO:BP	fatty acid elongation
Downregulated	TRUE	8.99e-26	GO:0009526	GO:CC	plastid envelope
Downregulated	TRUE	1.35e-24	GO:0009579	GO:CC	thylakoid
Downregulated	TRUE	3.31e-22	GO:0031976	GO:CC	plastid thylakoid
Downregulated	TRUE	3.31e-22	GO:0009534	GO:CC	chloroplast thylakoid
Downregulated	TRUE	3.62e-19	GO:0009535	GO:CC	chloroplast thylakoid membrane
Downregulated	TRUE	3.74e-19	GO:0055035	GO:CC	plastid thylakoid membrane
Downregulated	TRUE	1.81e-18	GO:0034357	GO:CC	photosynthetic membrane
Downregulated	TRUE	1.81e-18	GO:0042651	GO:CC	thylakoid membrane
Downregulated	TRUE	3.05e-17	GO:0042170	GO:CC	plastid membrane
Downregulated	TRUE	5.07e-17	GO:0009507	GO:CC	chloroplast
Downregulated	TRUE	4.34e-16	GO:0031967	GO:CC	organelle envelope
Downregulated	TRUE	4.34e-16	GO:0031975	GO:CC	envelope
Downregulated	TRUE	4.54e-16	GO:0009521	GO:CC	photosystem
Downregulated	TRUE	5.75e-16	GO:0009536	GO:CC	plastid
Downregulated	TRUE	7.69e-16	GO:0019867	GO:CC	outer membrane
Downregulated	TRUE	7.69e-16	GO:0031968	GO:CC	organelle outer membrane
Downregulated	TRUE	3.3e-15	GO:0009941	GO:CC	chloroplast envelope
Downregulated	TRUE	1.98e-14	GO:0009522	GO:CC	photosystem I
Downregulated	TRUE	2.02e-13	GO:0009570	GO:CC	chloroplast stroma
Downregulated	TRUE	2.92e-13	GO:0009532	GO:CC	plastid stroma
Downregulated	TRUE	2.8e-11	GO:0009523	GO:CC	photosystem II
Downregulated	TRUE	2.36e-06	GO:0098588	GO:CC	bounding membrane of organelle
Downregulated	TRUE	6.1e-06	GO:0009538	GO:CC	photosystem I reaction center
Downregulated	TRUE	1.02e-05	GO:0098807	GO:CC	chloroplast thylakoid membrane protein complex
Downregulated	TRUE	1.44e-05	GO:0005576	GO:CC	extracellular region
Downregulated	TRUE	6.15e-05	GO:0010007	GO:CC	magnesium chelatase complex
Downregulated	TRUE	7.6e-05	GO:0048046	GO:CC	apoplast
Downregulated	TRUE	7.8e-05	GO:0030312	GO:CC	external encapsulating structure
Downregulated	TRUE	8.08e-05	GO:0005618	GO:CC	cell wall
Downregulated	TRUE	0.00023	GO:0010287	GO:CC	plastoglobule
Downregulated	TRUE	0.000428	GO:0010319	GO:CC	stromule
Downregulated	TRUE	0.000517	GO:0031977	GO:CC	thylakoid lumen
Downregulated	TRUE	0.000585	GO:0009505	GO:CC	plant-type cell wall
Downregulated	TRUE	0.000972	GO:0098796	GO:CC	membrane protein complex
Downregulated	TRUE	0.00102347	GO:0009517	GO:CC	PSII associated light-harvesting complex II
Downregulated	TRUE	0.0020409	GO:0031969	GO:CC	chloroplast membrane
Downregulated	TRUE	0.00256195	GO:0030076	GO:CC	light-harvesting complex
Downregulated	TRUE	0.00256195	GO:0009503	GO:CC	thylakoid light-harvesting complex
Downregulated	TRUE	0.00334383	GO:0031090	GO:CC	organelle membrane
Downregulated	TRUE	0.00491733	GO:0009782	GO:CC	photosystem I antenna complex
Downregulated	TRUE	0.00548229	GO:0009654	GO:CC	photosystem II oxygen evolving complex
Downregulated	TRUE	0.0071231	GO:0000323	GO:CC	lytic vacuole
Downregulated	TRUE	0.00719773	GO:0031978	GO:CC	plastid thylakoid lumen
Downregulated	TRUE	0.00719773	GO:0009543	GO:CC	chloroplast thylakoid lumen
Downregulated	TRUE	0.00719773	GO:0009547	GO:CC	plastid ribosome
Downregulated	TRUE	0.0131549	GO:0030093	GO:CC	chloroplast photosystem I
Downregulated	TRUE	0.0170105	GO:0009515	GO:CC	granal stacked thylakoid
Downregulated	TRUE	0.0170105	GO:0098852	GO:CC	lytic vacuole membrane
Downregulated	TRUE	0.0170105	GO:0009542	GO:CC	granum
Downregulated	TRUE	0.0170105	GO:0005765	GO:CC	lysosomal membrane
Downregulated	TRUE	0.0180399	GO:0005835	GO:CC	fatty acid synthase complex
Downregulated	TRUE	0.0180399	GO:0071944	GO:CC	cell periphery
Downregulated	TRUE	0.0203772	GO:0009706	GO:CC	chloroplast inner membrane
Downregulated	TRUE	0.024041	GO:0009528	GO:CC	plastid inner membrane
Downregulated	TRUE	0.025488	GO:0009512	GO:CC	cytochrome b6f complex
Downregulated	TRUE	0.025488	GO:0005834	GO:CC	heterotrimeric G-protein complex
Downregulated	TRUE	0.025488	GO:0005764	GO:CC	lysosome
Downregulated	TRUE	0.025488	GO:0009783	GO:CC	photosystem II antenna complex
Downregulated	TRUE	0.025488	GO:1905360	GO:CC	GTPase complex
Downregulated	TRUE	0.0264779	GO:0000311	GO:CC	plastid large ribosomal subunit
Downregulated	TRUE	0.0264779	GO:0043232	GO:CC	intracellular non-membrane-bounded organelle
Downregulated	TRUE	0.0264779	GO:0043033	GO:CC	isoamylase complex
Downregulated	TRUE	0.0264779	GO:0010368	GO:CC	chloroplast isoamylase complex
Downregulated	TRUE	0.0264779	GO:0043228	GO:CC	non-membrane-bounded organelle
Downregulated	TRUE	0.0410996	GO:0005774	GO:CC	vacuolar membrane
Downregulated	TRUE	0.0492304	GO:0045252	GO:CC	oxoglutarate dehydrogenase complex
Downregulated	TRUE	6.4e-10	GO:0019904	GO:MF	protein domain specific binding
Downregulated	TRUE	7.9e-08	GO:0016168	GO:MF	chlorophyll binding
Downregulated	TRUE	0.00205286	GO:0016851	GO:MF	magnesium chelatase activity
Downregulated	TRUE	0.00205286	GO:0051002	GO:MF	ligase activity, forming nitrogen-metal bonds
Downregulated	TRUE	0.00205286	GO:0051003	GO:MF	ligase activity, forming nitrogen-metal bonds, forming coordination complexes
Downregulated	TRUE	0.0032984	GO:0005372	GO:MF	water transmembrane transporter activity
Downregulated	TRUE	0.0032984	GO:0016688	GO:MF	L-ascorbate peroxidase activity
Downregulated	TRUE	0.0032984	GO:0015250	GO:MF	water channel activity
Downregulated	TRUE	0.00727389	GO:0046906	GO:MF	tetrapyrrole binding
Downregulated	TRUE	0.0100275	GO:0070001	GO:MF	aspartic-type peptidase activity
Downregulated	TRUE	0.0100275	GO:0004190	GO:MF	aspartic-type endopeptidase activity
Downregulated	TRUE	0.0183847	GO:0004356	GO:MF	glutamine synthetase activity
Downregulated	TRUE	0.0183847	GO:0016211	GO:MF	ammonia ligase activity
Downregulated	TRUE	0.0183847	GO:0031409	GO:MF	pigment binding
Downregulated	TRUE	0.0213859	GO:0004185	GO:MF	serine-type carboxypeptidase activity
Downregulated	TRUE	0.0213859	GO:0016880	GO:MF	acid-ammonia (or amide) ligase activity
Downregulated	TRUE	0.0248454	GO:0070008	GO:MF	serine-type exopeptidase activity
Downregulated	TRUE	0.0261321	GO:0045480	GO:MF	galactose oxidase activity
Downregulated	TRUE	0.0292595	GO:0030570	GO:MF	pectate lyase activity
Downregulated	TRUE	0.0347739	GO:0008238	GO:MF	exopeptidase activity
Downregulated	TRUE	0.0357881	GO:0004601	GO:MF	peroxidase activity
Downregulated	TRUE	0.0357881	GO:0009922	GO:MF	fatty acid elongase activity
Downregulated	TRUE	0.0422352	GO:0016630	GO:MF	protochlorophyllide reductase activity
Downregulated	TRUE	0.0429156	GO:0016684	GO:MF	oxidoreductase activity, acting on peroxide as acceptor
Downregulated	TRUE	0.0429156	GO:0004618	GO:MF	phosphoglycerate kinase activity
Downregulated	TRUE	0.0456597	GO:0015204	GO:MF	urea transmembrane transporter activity
Downregulated	TRUE	0.0456597	GO:0004180	GO:MF	carboxypeptidase activity
Downregulated	TRUE	0.0495158	GO:0016837	GO:MF	carbon-oxygen lyase activity, acting on polysaccharides
Downregulated	TRUE	2.74e-08	KEGG:00195	KEGG	Photosynthesis
Downregulated	TRUE	4.09e-08	KEGG:00196	KEGG	Photosynthesis - antenna proteins
Downregulated	TRUE	2.14e-06	KEGG:01100	KEGG	Metabolic pathways
Downregulated	TRUE	4.25e-06	KEGG:00860	KEGG	Porphyrin metabolism
Downregulated	TRUE	4.14e-05	KEGG:00630	KEGG	Glyoxylate and dicarboxylate metabolism
Downregulated	TRUE	0.00245472	KEGG:01110	KEGG	Biosynthesis of secondary metabolites
Downregulated	TRUE	0.0112165	KEGG:01200	KEGG	Carbon metabolism
Downregulated	TRUE	0.0141742	KEGG:00260	KEGG	Glycine, serine and threonine metabolism
Downregulated	TRUE	0.024086	KEGG:00640	KEGG	Propanoate metabolism
Downregulated	TRUE	0.0295807	KEGG:00100	KEGG	Steroid biosynthesis
Downregulated	TRUE	0.0316397	KEGG:00480	KEGG	Glutathione metabolism
Downregulated	TRUE	0.032601	KEGG:00053	KEGG	Ascorbate and aldarate metabolism
Downregulated	TRUE	0.0489587	KEGG:00908	KEGG	Zeatin biosynthesis
Downregulated	TRUE	0.0342845	WP:WP2622	WP	Starch metabolism
Downregulated	TRUE	0.0389882	WP:WP1461	WP	Photosynthetic carbon reduction
Upregulated	TRUE	9.54e-09	GO:0009408	GO:BP	response to heat
Upregulated	TRUE	2.43e-06	GO:0009266	GO:BP	response to temperature stimulus
Upregulated	TRUE	6e-06	GO:0006457	GO:BP	protein folding
Upregulated	TRUE	0.000133	GO:0009628	GO:BP	response to abiotic stimulus
Upregulated	TRUE	0.000412	GO:0042026	GO:BP	protein refolding
Upregulated	TRUE	0.00100544	GO:0051604	GO:BP	protein maturation
Upregulated	TRUE	0.0060673	GO:0061077	GO:BP	chaperone-mediated protein folding
Upregulated	TRUE	0.0060673	GO:0070482	GO:BP	response to oxygen levels
Upregulated	TRUE	0.0060673	GO:0001666	GO:BP	response to hypoxia
Upregulated	TRUE	0.0060673	GO:0036293	GO:BP	response to decreased oxygen levels
Upregulated	TRUE	0.00630382	GO:0006970	GO:BP	response to osmotic stress
Upregulated	TRUE	0.00686451	GO:0051259	GO:BP	protein complex oligomerization
Upregulated	TRUE	0.0150723	GO:0048878	GO:BP	chemical homeostasis
Upregulated	TRUE	0.0170031	GO:0071453	GO:BP	cellular response to oxygen levels
Upregulated	TRUE	0.0170031	GO:0071456	GO:BP	cellular response to hypoxia
Upregulated	TRUE	0.0170031	GO:0036294	GO:BP	cellular response to decreased oxygen levels
Upregulated	TRUE	0.0199448	GO:0008643	GO:BP	carbohydrate transport
Upregulated	TRUE	0.0202534	GO:0009066	GO:BP	aspartate family amino acid metabolic process
Upregulated	TRUE	0.0202534	GO:0042592	GO:BP	homeostatic process
Upregulated	TRUE	0.0202534	GO:0006873	GO:BP	intracellular monoatomic ion homeostasis
Upregulated	TRUE	0.0202534	GO:0043266	GO:BP	regulation of potassium ion transport
Upregulated	TRUE	0.0202534	GO:0042040	GO:BP	metal incorporation into metallo-molybdopterin complex
Upregulated	TRUE	0.0202534	GO:0009651	GO:BP	response to salt stress
Upregulated	TRUE	0.0202534	GO:0055075	GO:BP	potassium ion homeostasis
Upregulated	TRUE	0.0202534	GO:0010035	GO:BP	response to inorganic substance
Upregulated	TRUE	0.0202534	GO:0098771	GO:BP	inorganic ion homeostasis
Upregulated	TRUE	0.0202534	GO:1990573	GO:BP	potassium ion import across plasma membrane
Upregulated	TRUE	0.0202534	GO:0055082	GO:BP	intracellular chemical homeostasis
Upregulated	TRUE	0.0202534	GO:0018315	GO:BP	molybdenum incorporation into molybdenum-molybdopterin complex
Upregulated	TRUE	0.0224338	GO:0050801	GO:BP	monoatomic ion homeostasis
Upregulated	TRUE	0.0227274	GO:0006112	GO:BP	energy reserve metabolic process
Upregulated	TRUE	0.0227274	GO:0005977	GO:BP	glycogen metabolic process
Upregulated	TRUE	0.0240795	GO:0034484	GO:BP	raffinose catabolic process
Upregulated	TRUE	0.0263808	GO:1902074	GO:BP	response to salt
Upregulated	TRUE	0.0263808	GO:0051084	GO:BP	'de novo' post-translational protein folding
Upregulated	TRUE	0.0263808	GO:0051085	GO:BP	chaperone cofactor-dependent protein refolding
Upregulated	TRUE	0.0328454	GO:0043545	GO:BP	molybdopterin cofactor metabolic process
Upregulated	TRUE	0.0328454	GO:0031179	GO:BP	peptide modification
Upregulated	TRUE	0.0328454	GO:0006777	GO:BP	Mo-molybdopterin cofactor biosynthetic process
Upregulated	TRUE	0.0328454	GO:0051189	GO:BP	prosthetic group metabolic process
Upregulated	TRUE	0.0328454	GO:0006950	GO:BP	response to stress
Upregulated	TRUE	0.0328454	GO:0032324	GO:BP	molybdopterin cofactor biosynthetic process
Upregulated	TRUE	0.0328454	GO:0019720	GO:BP	Mo-molybdopterin cofactor metabolic process
Upregulated	TRUE	0.0333546	GO:1904526	GO:BP	regulation of microtubule binding
Upregulated	TRUE	0.0333546	GO:0006458	GO:BP	'de novo' protein folding
Upregulated	TRUE	0.0347143	GO:0034219	GO:BP	carbohydrate transmembrane transport
Upregulated	TRUE	0.0369859	GO:0043617	GO:BP	cellular response to sucrose starvation
Upregulated	TRUE	0.0369859	GO:0009311	GO:BP	oligosaccharide metabolic process
Upregulated	TRUE	0.0369859	GO:0019725	GO:BP	cellular homeostasis
Upregulated	TRUE	0.0369859	GO:0042542	GO:BP	response to hydrogen peroxide
Upregulated	TRUE	0.037948	GO:0055080	GO:BP	monoatomic cation homeostasis
Upregulated	TRUE	0.0396441	GO:0010030	GO:BP	positive regulation of seed germination
Upregulated	TRUE	0.0396441	GO:0030003	GO:BP	intracellular monoatomic cation homeostasis
Upregulated	TRUE	0.0402266	GO:0006654	GO:BP	phosphatidic acid biosynthetic process
Upregulated	TRUE	0.043321	GO:0033530	GO:BP	raffinose metabolic process
Upregulated	TRUE	0.0464268	GO:0009743	GO:BP	response to carbohydrate
Upregulated	TRUE	0.0402082	GO:0042651	GO:CC	thylakoid membrane
Upregulated	TRUE	0.0402082	GO:0009507	GO:CC	chloroplast
Upregulated	TRUE	0.0402082	GO:0055035	GO:CC	plastid thylakoid membrane
Upregulated	TRUE	0.0402082	GO:0009535	GO:CC	chloroplast thylakoid membrane
Upregulated	TRUE	0.0402082	GO:0009941	GO:CC	chloroplast envelope
Upregulated	TRUE	0.0402082	GO:0034357	GO:CC	photosynthetic membrane
Upregulated	TRUE	0.0402082	GO:0042170	GO:CC	plastid membrane
Upregulated	TRUE	0.0402082	GO:0009501	GO:CC	amyloplast
Upregulated	TRUE	0.0484743	GO:0009526	GO:CC	plastid envelope
Upregulated	TRUE	0.00257115	GO:0031072	GO:MF	heat shock protein binding
Upregulated	TRUE	0.00524431	GO:0051082	GO:MF	unfolded protein binding
Upregulated	TRUE	0.0185679	GO:0008265	GO:MF	Mo-molybdopterin cofactor sulfurase activity
Upregulated	TRUE	0.0185679	GO:0005504	GO:MF	fatty acid binding
Upregulated	TRUE	0.0185679	GO:0102867	GO:MF	molybdenum cofactor sulfurtransferase activity
Upregulated	TRUE	0.0185679	GO:0015144	GO:MF	carbohydrate transmembrane transporter activity
Upregulated	TRUE	0.0185679	GO:0009000	GO:MF	selenocysteine lyase activity
Upregulated	TRUE	0.0303054	GO:0052692	GO:MF	raffinose alpha-galactosidase activity
Upregulated	TRUE	0.0303054	GO:0004557	GO:MF	alpha-galactosidase activity
Upregulated	TRUE	0.0309859	GO:0102550	GO:MF	2-methyl-6-geranylgeranyl-1,4-benzoquinol methyltransferase activity
Upregulated	TRUE	0.0309859	GO:0051742	GO:MF	2-methyl-6-solanyl-1,4-benzoquinone methyltransferase activity
Upregulated	TRUE	0.0309859	GO:0051741	GO:MF	2-methyl-6-phytyl-1,4-benzoquinone methyltransferase activity
Upregulated	TRUE	0.0309859	GO:0051119	GO:MF	sugar transmembrane transporter activity
Upregulated	TRUE	0.0309859	GO:0033293	GO:MF	monocarboxylic acid binding
Upregulated	TRUE	0.0309859	GO:0030544	GO:MF	Hsp70 protein binding
Upregulated	TRUE	0.0309859	GO:0030151	GO:MF	molybdenum ion binding
Upregulated	TRUE	0.0312508	GO:0051536	GO:MF	iron-sulfur cluster binding
Upregulated	TRUE	0.0312508	GO:0051540	GO:MF	metal cluster binding
Upregulated	TRUE	0.0351812	GO:0043621	GO:MF	protein self-association
Upregulated	TRUE	0.0380558	GO:0016886	GO:MF	ligase activity, forming phosphoric ester bonds
Upregulated	TRUE	0.0464005	GO:0016783	GO:MF	sulfurtransferase activity
Upregulated	TRUE	0.0490938	GO:0019904	GO:MF	protein domain specific binding
Upregulated	TRUE	0.0490938	GO:0008515	GO:MF	sucrose transmembrane transporter activity
Upregulated	TRUE	0.000208	KEGG:04141	KEGG	Protein processing in endoplasmic reticulum
Upregulated	TRUE	0.00049	WP:WP2279	WP	Seed development
Upregulated	TRUE	0.00513556	WP:WP2623	WP	Sucrose metabolism
Upregulated	TRUE	0.00513556	WP:WP3661	WP	Genetic interactions between sugar and hormone signaling
Upregulated	TRUE	0.00513556	WP:000000	WP	WIKIPATHWAYS
Upregulated	TRUE	0.0359612	WP:WP2622	WP	Starch metabolism
