# Supplementary material for: Transcriptome and metabolome insights into closely related upland cotton (Gossypium hirsutum) genotypes during differing responses to progressive soil drying
Source: BMC Plant Biol. 2026 Jan 29;26:367. doi: 10.1186/s12870-026-08125-5 (PMC12924551; doi:10.1186/s12870-026-08125-5)
Supplement: Supplementary file 3 — Additional file 3. Table S3. GO term and KEGG pathways uniquely enriched in early-saver (ES) and late-saver (LS) differentially expressed genes (DEGs) during progressive soil drying treatment. [file 12870_2026_8125_MOESM3_ESM.xlsx]

## Sheet: Sheet1
Additional File 3. Table S3. GO term and KEGG pathways uniquely enriched in early-saver (ES) and late-saver (LS) differentially expressed genes (DEGs) during progressive soil drying treatment.
Category	Significant	P value	Term ID	Source	Term Name
Downregulated ES unique	TRUE	9.6e-17	GO:0016310	GO:BP	phosphorylation
Downregulated ES unique	TRUE	2.21e-16	GO:0006468	GO:BP	protein phosphorylation
Downregulated ES unique	TRUE	5.36e-13	GO:0006793	GO:BP	phosphorus metabolic process
Downregulated ES unique	TRUE	1.66e-12	GO:0006796	GO:BP	phosphate-containing compound metabolic process
Downregulated ES unique	TRUE	3.83e-07	GO:0009987	GO:BP	cellular process
Downregulated ES unique	TRUE	5.37e-07	GO:1901564	GO:BP	organonitrogen compound metabolic process
Downregulated ES unique	TRUE	6.84e-07	GO:0051707	GO:BP	response to other organism
Downregulated ES unique	TRUE	6.84e-07	GO:0043207	GO:BP	response to external biotic stimulus
Downregulated ES unique	TRUE	9.25e-07	GO:0044419	GO:BP	biological process involved in interspecies interaction between organisms
Downregulated ES unique	TRUE	2.41e-06	GO:0016051	GO:BP	carbohydrate biosynthetic process
Downregulated ES unique	TRUE	2.98e-06	GO:0009607	GO:BP	response to biotic stimulus
Downregulated ES unique	TRUE	2.98e-06	GO:0043436	GO:BP	oxoacid metabolic process
Downregulated ES unique	TRUE	2.98e-06	GO:0036211	GO:BP	protein modification process
Downregulated ES unique	TRUE	2.98e-06	GO:0046777	GO:BP	protein autophosphorylation
Downregulated ES unique	TRUE	2.98e-06	GO:0006082	GO:BP	organic acid metabolic process
Downregulated ES unique	TRUE	4.26e-06	GO:0042546	GO:BP	cell wall biogenesis
Downregulated ES unique	TRUE	5.05e-06	GO:0009605	GO:BP	response to external stimulus
Downregulated ES unique	TRUE	1.17e-05	GO:0071669	GO:BP	plant-type cell wall organization or biogenesis
Downregulated ES unique	TRUE	1.25e-05	GO:0006952	GO:BP	defense response
Downregulated ES unique	TRUE	2.5e-05	GO:0000271	GO:BP	polysaccharide biosynthetic process
Downregulated ES unique	TRUE	3.58e-05	GO:0019752	GO:BP	carboxylic acid metabolic process
Downregulated ES unique	TRUE	5.45e-05	GO:0044281	GO:BP	small molecule metabolic process
Downregulated ES unique	TRUE	6.1e-05	GO:0098542	GO:BP	defense response to other organism
Downregulated ES unique	TRUE	6.77e-05	GO:0019538	GO:BP	protein metabolic process
Downregulated ES unique	TRUE	8.43e-05	GO:0009832	GO:BP	plant-type cell wall biogenesis
Downregulated ES unique	TRUE	8.43e-05	GO:0050896	GO:BP	response to stimulus
Downregulated ES unique	TRUE	8.52e-05	GO:0009611	GO:BP	response to wounding
Downregulated ES unique	TRUE	9.19e-05	GO:0007165	GO:BP	signal transduction
Downregulated ES unique	TRUE	0.000173	GO:0023052	GO:BP	signaling
Downregulated ES unique	TRUE	0.000262	GO:0009617	GO:BP	response to bacterium
Downregulated ES unique	TRUE	0.000296	GO:0071554	GO:BP	cell wall organization or biogenesis
Downregulated ES unique	TRUE	0.000332	GO:0045489	GO:BP	pectin biosynthetic process
Downregulated ES unique	TRUE	0.000332	GO:0048366	GO:BP	leaf development
Downregulated ES unique	TRUE	0.000366	GO:0007154	GO:BP	cell communication
Downregulated ES unique	TRUE	0.000587	GO:0048827	GO:BP	phyllome development
Downregulated ES unique	TRUE	0.000823	GO:0008202	GO:BP	steroid metabolic process
Downregulated ES unique	TRUE	0.000859	GO:0016053	GO:BP	organic acid biosynthetic process
Downregulated ES unique	TRUE	0.000859	GO:0046394	GO:BP	carboxylic acid biosynthetic process
Downregulated ES unique	TRUE	0.000913	GO:0010383	GO:BP	cell wall polysaccharide metabolic process
Downregulated ES unique	TRUE	0.00107191	GO:0016125	GO:BP	sterol metabolic process
Downregulated ES unique	TRUE	0.00136134	GO:0009813	GO:BP	flavonoid biosynthetic process
Downregulated ES unique	TRUE	0.00171227	GO:0005975	GO:BP	carbohydrate metabolic process
Downregulated ES unique	TRUE	0.00171707	GO:0044036	GO:BP	cell wall macromolecule metabolic process
Downregulated ES unique	TRUE	0.00196162	GO:0051179	GO:BP	localization
Downregulated ES unique	TRUE	0.00196481	GO:0009719	GO:BP	response to endogenous stimulus
Downregulated ES unique	TRUE	0.00200536	GO:0032787	GO:BP	monocarboxylic acid metabolic process
Downregulated ES unique	TRUE	0.00250617	GO:0044550	GO:BP	secondary metabolite biosynthetic process
Downregulated ES unique	TRUE	0.00250617	GO:1901615	GO:BP	organic hydroxy compound metabolic process
Downregulated ES unique	TRUE	0.00250617	GO:0099402	GO:BP	plant organ development
Downregulated ES unique	TRUE	0.00250617	GO:0010033	GO:BP	response to organic substance
Downregulated ES unique	TRUE	0.00250617	GO:0006810	GO:BP	transport
Downregulated ES unique	TRUE	0.00287893	GO:0055085	GO:BP	transmembrane transport
Downregulated ES unique	TRUE	0.00297117	GO:0051234	GO:BP	establishment of localization
Downregulated ES unique	TRUE	0.00303917	GO:0009834	GO:BP	plant-type secondary cell wall biogenesis
Downregulated ES unique	TRUE	0.00396631	GO:0009725	GO:BP	response to hormone
Downregulated ES unique	TRUE	0.00405677	GO:0071704	GO:BP	organic substance metabolic process
Downregulated ES unique	TRUE	0.00405677	GO:0043603	GO:BP	amide metabolic process
Downregulated ES unique	TRUE	0.00405677	GO:0005976	GO:BP	polysaccharide metabolic process
Downregulated ES unique	TRUE	0.00405677	GO:0070542	GO:BP	response to fatty acid
Downregulated ES unique	TRUE	0.00454507	GO:0043604	GO:BP	amide biosynthetic process
Downregulated ES unique	TRUE	0.00456788	GO:0009753	GO:BP	response to jasmonic acid
Downregulated ES unique	TRUE	0.00469012	GO:0050794	GO:BP	regulation of cellular process
Downregulated ES unique	TRUE	0.00640549	GO:0006633	GO:BP	fatty acid biosynthetic process
Downregulated ES unique	TRUE	0.00652066	GO:0048583	GO:BP	regulation of response to stimulus
Downregulated ES unique	TRUE	0.00656658	GO:0048367	GO:BP	shoot system development
Downregulated ES unique	TRUE	0.00656658	GO:0044237	GO:BP	cellular metabolic process
Downregulated ES unique	TRUE	0.00669813	GO:0009699	GO:BP	phenylpropanoid biosynthetic process
Downregulated ES unique	TRUE	0.0070163	GO:0065007	GO:BP	biological regulation
Downregulated ES unique	TRUE	0.00753896	GO:1901362	GO:BP	organic cyclic compound biosynthetic process
Downregulated ES unique	TRUE	0.00776032	GO:0002376	GO:BP	immune system process
Downregulated ES unique	TRUE	0.00786273	GO:0007166	GO:BP	cell surface receptor signaling pathway
Downregulated ES unique	TRUE	0.00789794	GO:0048731	GO:BP	system development
Downregulated ES unique	TRUE	0.00837452	GO:0008152	GO:BP	metabolic process
Downregulated ES unique	TRUE	0.00930789	GO:0071555	GO:BP	cell wall organization
Downregulated ES unique	TRUE	0.00991642	GO:0006955	GO:BP	immune response
Downregulated ES unique	TRUE	0.0100336	GO:0046189	GO:BP	phenol-containing compound biosynthetic process
Downregulated ES unique	TRUE	0.0100336	GO:1901566	GO:BP	organonitrogen compound biosynthetic process
Downregulated ES unique	TRUE	0.0106548	GO:0010150	GO:BP	leaf senescence
Downregulated ES unique	TRUE	0.0107397	GO:0009698	GO:BP	phenylpropanoid metabolic process
Downregulated ES unique	TRUE	0.0107397	GO:1901617	GO:BP	organic hydroxy compound biosynthetic process
Downregulated ES unique	TRUE	0.0110069	GO:0002221	GO:BP	pattern recognition receptor signaling pathway
Downregulated ES unique	TRUE	0.0110392	GO:0044271	GO:BP	cellular nitrogen compound biosynthetic process
Downregulated ES unique	TRUE	0.0110392	GO:0044283	GO:BP	small molecule biosynthetic process
Downregulated ES unique	TRUE	0.0116239	GO:0061640	GO:BP	cytoskeleton-dependent cytokinesis
Downregulated ES unique	TRUE	0.0116799	GO:0042742	GO:BP	defense response to bacterium
Downregulated ES unique	TRUE	0.0116799	GO:0071495	GO:BP	cellular response to endogenous stimulus
Downregulated ES unique	TRUE	0.0117213	GO:0009812	GO:BP	flavonoid metabolic process
Downregulated ES unique	TRUE	0.0118728	GO:0071310	GO:BP	cellular response to organic substance
Downregulated ES unique	TRUE	0.0118728	GO:0019748	GO:BP	secondary metabolic process
Downregulated ES unique	TRUE	0.0122251	GO:0044238	GO:BP	primary metabolic process
Downregulated ES unique	TRUE	0.0122251	GO:0009620	GO:BP	response to fungus
Downregulated ES unique	TRUE	0.0127033	GO:0050789	GO:BP	regulation of biological process
Downregulated ES unique	TRUE	0.0127033	GO:0045087	GO:BP	innate immune response
Downregulated ES unique	TRUE	0.0127033	GO:0140352	GO:BP	export from cell
Downregulated ES unique	TRUE	0.0130547	GO:0018958	GO:BP	phenol-containing compound metabolic process
Downregulated ES unique	TRUE	0.0130547	GO:0006891	GO:BP	intra-Golgi vesicle-mediated transport
Downregulated ES unique	TRUE	0.0133664	GO:0033875	GO:BP	ribonucleoside bisphosphate metabolic process
Downregulated ES unique	TRUE	0.0133664	GO:0072330	GO:BP	monocarboxylic acid biosynthetic process
Downregulated ES unique	TRUE	0.0133664	GO:0033865	GO:BP	nucleoside bisphosphate metabolic process
Downregulated ES unique	TRUE	0.0133664	GO:0034032	GO:BP	purine nucleoside bisphosphate metabolic process
Downregulated ES unique	TRUE	0.0133664	GO:0006890	GO:BP	retrograde vesicle-mediated transport, Golgi to endoplasmic reticulum
Downregulated ES unique	TRUE	0.0133664	GO:0009723	GO:BP	response to ethylene
Downregulated ES unique	TRUE	0.0133788	GO:0070592	GO:BP	cell wall polysaccharide biosynthetic process
Downregulated ES unique	TRUE	0.0133788	GO:0051553	GO:BP	flavone biosynthetic process
Downregulated ES unique	TRUE	0.0138274	GO:0009735	GO:BP	response to cytokinin
Downregulated ES unique	TRUE	0.0140639	GO:0090558	GO:BP	plant epidermis development
Downregulated ES unique	TRUE	0.016079	GO:0042221	GO:BP	response to chemical
Downregulated ES unique	TRUE	0.016388	GO:0090693	GO:BP	plant organ senescence
Downregulated ES unique	TRUE	0.0166704	GO:0071398	GO:BP	cellular response to fatty acid
Downregulated ES unique	TRUE	0.0174131	GO:0007623	GO:BP	circadian rhythm
Downregulated ES unique	TRUE	0.0174131	GO:0006518	GO:BP	peptide metabolic process
Downregulated ES unique	TRUE	0.0174307	GO:0070887	GO:BP	cellular response to chemical stimulus
Downregulated ES unique	TRUE	0.0174732	GO:0030244	GO:BP	cellulose biosynthetic process
Downregulated ES unique	TRUE	0.0178098	GO:0043043	GO:BP	peptide biosynthetic process
Downregulated ES unique	TRUE	0.018556	GO:0071395	GO:BP	cellular response to jasmonic acid stimulus
Downregulated ES unique	TRUE	0.0185576	GO:0009653	GO:BP	anatomical structure morphogenesis
Downregulated ES unique	TRUE	0.0185576	GO:0019693	GO:BP	ribose phosphate metabolic process
Downregulated ES unique	TRUE	0.0185576	GO:0006637	GO:BP	acyl-CoA metabolic process
Downregulated ES unique	TRUE	0.0185576	GO:0035383	GO:BP	thioester metabolic process
Downregulated ES unique	TRUE	0.0185576	GO:0009888	GO:BP	tissue development
Downregulated ES unique	TRUE	0.0190226	GO:0019438	GO:BP	aromatic compound biosynthetic process
Downregulated ES unique	TRUE	0.0190226	GO:0010410	GO:BP	hemicellulose metabolic process
Downregulated ES unique	TRUE	0.0203773	GO:0009867	GO:BP	jasmonic acid mediated signaling pathway
Downregulated ES unique	TRUE	0.0203775	GO:0032870	GO:BP	cellular response to hormone stimulus
Downregulated ES unique	TRUE	0.0205323	GO:0006412	GO:BP	translation
Downregulated ES unique	TRUE	0.0218541	GO:0098660	GO:BP	inorganic ion transmembrane transport
Downregulated ES unique	TRUE	0.0223774	GO:0051552	GO:BP	flavone metabolic process
Downregulated ES unique	TRUE	0.024898	GO:0045229	GO:BP	external encapsulating structure organization
Downregulated ES unique	TRUE	0.0251606	GO:0042537	GO:BP	benzene-containing compound metabolic process
Downregulated ES unique	TRUE	0.0251606	GO:0031347	GO:BP	regulation of defense response
Downregulated ES unique	TRUE	0.0257799	GO:0048508	GO:BP	embryonic meristem development
Downregulated ES unique	TRUE	0.0257799	GO:0016126	GO:BP	sterol biosynthetic process
Downregulated ES unique	TRUE	0.0258883	GO:0009250	GO:BP	glucan biosynthetic process
Downregulated ES unique	TRUE	0.0261895	GO:0052546	GO:BP	cell wall pectin metabolic process
Downregulated ES unique	TRUE	0.028063	GO:0051274	GO:BP	beta-glucan biosynthetic process
Downregulated ES unique	TRUE	0.0285368	GO:0009755	GO:BP	hormone-mediated signaling pathway
Downregulated ES unique	TRUE	0.0299306	GO:0048511	GO:BP	rhythmic process
Downregulated ES unique	TRUE	0.03033	GO:0009259	GO:BP	ribonucleotide metabolic process
Downregulated ES unique	TRUE	0.03033	GO:0009664	GO:BP	plant-type cell wall organization
Downregulated ES unique	TRUE	0.0306489	GO:0090332	GO:BP	stomatal closure
Downregulated ES unique	TRUE	0.0310912	GO:0070588	GO:BP	calcium ion transmembrane transport
Downregulated ES unique	TRUE	0.0314411	GO:0051555	GO:BP	flavonol biosynthetic process
Downregulated ES unique	TRUE	0.0314411	GO:0009804	GO:BP	coumarin metabolic process
Downregulated ES unique	TRUE	0.0314411	GO:0051554	GO:BP	flavonol metabolic process
Downregulated ES unique	TRUE	0.0315352	GO:0014070	GO:BP	response to organic cyclic compound
Downregulated ES unique	TRUE	0.0326433	GO:0010026	GO:BP	trichome differentiation
Downregulated ES unique	TRUE	0.0326433	GO:0071417	GO:BP	cellular response to organonitrogen compound
Downregulated ES unique	TRUE	0.0330738	GO:0032101	GO:BP	regulation of response to external stimulus
Downregulated ES unique	TRUE	0.0331671	GO:0002831	GO:BP	regulation of response to biotic stimulus
Downregulated ES unique	TRUE	0.0367029	GO:0002253	GO:BP	activation of immune response
Downregulated ES unique	TRUE	0.0367029	GO:0002218	GO:BP	activation of innate immune response
Downregulated ES unique	TRUE	0.0372109	GO:0009962	GO:BP	regulation of flavonoid biosynthetic process
Downregulated ES unique	TRUE	0.0372109	GO:0071616	GO:BP	acyl-CoA biosynthetic process
Downregulated ES unique	TRUE	0.0372109	GO:0035384	GO:BP	thioester biosynthetic process
Downregulated ES unique	TRUE	0.0372839	GO:0006950	GO:BP	response to stress
Downregulated ES unique	TRUE	0.0377426	GO:0071702	GO:BP	organic substance transport
Downregulated ES unique	TRUE	0.0430964	GO:0009150	GO:BP	purine ribonucleotide metabolic process
Downregulated ES unique	TRUE	0.0433641	GO:0033866	GO:BP	nucleoside bisphosphate biosynthetic process
Downregulated ES unique	TRUE	0.0433641	GO:0034030	GO:BP	ribonucleoside bisphosphate biosynthetic process
Downregulated ES unique	TRUE	0.0433641	GO:0034033	GO:BP	purine nucleoside bisphosphate biosynthetic process
Downregulated ES unique	TRUE	0.0433641	GO:0090333	GO:BP	regulation of stomatal closure
Downregulated ES unique	TRUE	0.0433908	GO:0006090	GO:BP	pyruvate metabolic process
Downregulated ES unique	TRUE	0.0433908	GO:1905392	GO:BP	plant organ morphogenesis
Downregulated ES unique	TRUE	0.0455936	GO:1901135	GO:BP	carbohydrate derivative metabolic process
Downregulated ES unique	TRUE	0.0460765	GO:0006816	GO:BP	calcium ion transport
Downregulated ES unique	TRUE	0.0467154	GO:0042445	GO:BP	hormone metabolic process
Downregulated ES unique	TRUE	0.0468484	GO:0006694	GO:BP	steroid biosynthetic process
Downregulated ES unique	TRUE	0.0470657	GO:0046390	GO:BP	ribose phosphate biosynthetic process
Downregulated ES unique	TRUE	0.0485666	GO:2001141	GO:BP	regulation of RNA biosynthetic process
Downregulated ES unique	TRUE	0.0485666	GO:0006355	GO:BP	regulation of DNA-templated transcription
Downregulated ES unique	TRUE	0.0490061	GO:0035556	GO:BP	intracellular signal transduction
Downregulated ES unique	TRUE	5.13e-31	GO:0071944	GO:CC	cell periphery
Downregulated ES unique	TRUE	9.12e-29	GO:0005886	GO:CC	plasma membrane
Downregulated ES unique	TRUE	7.01e-24	GO:0016020	GO:CC	membrane
Downregulated ES unique	TRUE	7.11e-22	GO:0022626	GO:CC	cytosolic ribosome
Downregulated ES unique	TRUE	6.84e-15	GO:0042788	GO:CC	polysomal ribosome
Downregulated ES unique	TRUE	8.67e-15	GO:0022625	GO:CC	cytosolic large ribosomal subunit
Downregulated ES unique	TRUE	2.92e-13	GO:0044391	GO:CC	ribosomal subunit
Downregulated ES unique	TRUE	9.96e-12	GO:0005844	GO:CC	polysome
Downregulated ES unique	TRUE	2.74e-09	GO:0022627	GO:CC	cytosolic small ribosomal subunit
Downregulated ES unique	TRUE	4.45e-09	GO:0015934	GO:CC	large ribosomal subunit
Downregulated ES unique	TRUE	2.68e-08	GO:0005794	GO:CC	Golgi apparatus
Downregulated ES unique	TRUE	5.4e-08	GO:0000325	GO:CC	plant-type vacuole
Downregulated ES unique	TRUE	7.73e-08	GO:0005840	GO:CC	ribosome
Downregulated ES unique	TRUE	7.73e-08	GO:0005829	GO:CC	cytosol
Downregulated ES unique	TRUE	1.03e-06	GO:0110165	GO:CC	cellular anatomical entity
Downregulated ES unique	TRUE	2.04e-06	GO:0005802	GO:CC	trans-Golgi network
Downregulated ES unique	TRUE	5.49e-06	GO:0055044	GO:CC	symplast
Downregulated ES unique	TRUE	6.5e-06	GO:0030054	GO:CC	cell junction
Downregulated ES unique	TRUE	6.5e-06	GO:0070161	GO:CC	anchoring junction
Downregulated ES unique	TRUE	6.5e-06	GO:0005911	GO:CC	cell-cell junction
Downregulated ES unique	TRUE	6.5e-06	GO:0009506	GO:CC	plasmodesma
Downregulated ES unique	TRUE	9.33e-06	GO:0098791	GO:CC	Golgi apparatus subcompartment
Downregulated ES unique	TRUE	1.79e-05	GO:0000139	GO:CC	Golgi membrane
Downregulated ES unique	TRUE	2.14e-05	GO:0005773	GO:CC	vacuole
Downregulated ES unique	TRUE	5.1e-05	GO:0012505	GO:CC	endomembrane system
Downregulated ES unique	TRUE	5.87e-05	GO:0005575	GO:CC	cellular_component
Downregulated ES unique	TRUE	9.89e-05	GO:0005618	GO:CC	cell wall
Downregulated ES unique	TRUE	0.000111	GO:0030312	GO:CC	external encapsulating structure
Downregulated ES unique	TRUE	0.000161	GO:0015935	GO:CC	small ribosomal subunit
Downregulated ES unique	TRUE	0.000432	GO:0031410	GO:CC	cytoplasmic vesicle
Downregulated ES unique	TRUE	0.000505	GO:0097708	GO:CC	intracellular vesicle
Downregulated ES unique	TRUE	0.000734	GO:0031982	GO:CC	vesicle
Downregulated ES unique	TRUE	0.00143695	GO:0009505	GO:CC	plant-type cell wall
Downregulated ES unique	TRUE	0.00199593	GO:0000138	GO:CC	Golgi trans cisterna
Downregulated ES unique	TRUE	0.00280116	GO:0031984	GO:CC	organelle subcompartment
Downregulated ES unique	TRUE	0.00326372	GO:0005768	GO:CC	endosome
Downregulated ES unique	TRUE	0.00350568	GO:0030137	GO:CC	COPI-coated vesicle
Downregulated ES unique	TRUE	0.00608098	GO:0005737	GO:CC	cytoplasm
Downregulated ES unique	TRUE	0.0119764	GO:0030663	GO:CC	COPI-coated vesicle membrane
Downregulated ES unique	TRUE	0.0119764	GO:0030126	GO:CC	COPI vesicle coat
Downregulated ES unique	TRUE	0.021379	GO:0048046	GO:CC	apoplast
Downregulated ES unique	TRUE	1.37e-17	GO:0004674	GO:MF	protein serine/threonine kinase activity
Downregulated ES unique	TRUE	2.54e-16	GO:0004672	GO:MF	protein kinase activity
Downregulated ES unique	TRUE	5.85e-16	GO:0016773	GO:MF	phosphotransferase activity, alcohol group as acceptor
Downregulated ES unique	TRUE	1.09e-15	GO:0016301	GO:MF	kinase activity
Downregulated ES unique	TRUE	3.49e-15	GO:0043168	GO:MF	anion binding
Downregulated ES unique	TRUE	3.49e-15	GO:0017076	GO:MF	purine nucleotide binding
Downregulated ES unique	TRUE	4.61e-15	GO:0036094	GO:MF	small molecule binding
Downregulated ES unique	TRUE	1.95e-14	GO:0097367	GO:MF	carbohydrate derivative binding
Downregulated ES unique	TRUE	2.2e-14	GO:0032553	GO:MF	ribonucleotide binding
Downregulated ES unique	TRUE	2.5e-14	GO:1901265	GO:MF	nucleoside phosphate binding
Downregulated ES unique	TRUE	2.5e-14	GO:0000166	GO:MF	nucleotide binding
Downregulated ES unique	TRUE	4.21e-14	GO:0032555	GO:MF	purine ribonucleotide binding
Downregulated ES unique	TRUE	1.01e-13	GO:0106310	GO:MF	protein serine kinase activity
Downregulated ES unique	TRUE	1.03e-13	GO:0035639	GO:MF	purine ribonucleoside triphosphate binding
Downregulated ES unique	TRUE	1.03e-13	GO:0016740	GO:MF	transferase activity
Downregulated ES unique	TRUE	2.18e-12	GO:0030554	GO:MF	adenyl nucleotide binding
Downregulated ES unique	TRUE	6.55e-12	GO:0016772	GO:MF	transferase activity, transferring phosphorus-containing groups
Downregulated ES unique	TRUE	4.28e-11	GO:0032559	GO:MF	adenyl ribonucleotide binding
Downregulated ES unique	TRUE	1.1e-10	GO:0005524	GO:MF	ATP binding
Downregulated ES unique	TRUE	4.22e-10	GO:0003735	GO:MF	structural constituent of ribosome
Downregulated ES unique	TRUE	3.06e-09	GO:0060089	GO:MF	molecular transducer activity
Downregulated ES unique	TRUE	4.2e-09	GO:0038023	GO:MF	signaling receptor activity
Downregulated ES unique	TRUE	6.79e-09	GO:0005198	GO:MF	structural molecule activity
Downregulated ES unique	TRUE	1.16e-08	GO:0003700	GO:MF	DNA-binding transcription factor activity
Downregulated ES unique	TRUE	2.86e-08	GO:0043167	GO:MF	ion binding
Downregulated ES unique	TRUE	1e-06	GO:0000976	GO:MF	transcription cis-regulatory region binding
Downregulated ES unique	TRUE	1e-06	GO:0001067	GO:MF	transcription regulatory region nucleic acid binding
Downregulated ES unique	TRUE	1.3e-06	GO:1990837	GO:MF	sequence-specific double-stranded DNA binding
Downregulated ES unique	TRUE	1.61e-06	GO:0003824	GO:MF	catalytic activity
Downregulated ES unique	TRUE	1.76e-06	GO:0140110	GO:MF	transcription regulator activity
Downregulated ES unique	TRUE	2.4e-06	GO:0043565	GO:MF	sequence-specific DNA binding
Downregulated ES unique	TRUE	2.06e-05	GO:0097159	GO:MF	organic cyclic compound binding
Downregulated ES unique	TRUE	2.11e-05	GO:0140096	GO:MF	catalytic activity, acting on a protein
Downregulated ES unique	TRUE	2.36e-05	GO:1901363	GO:MF	heterocyclic compound binding
Downregulated ES unique	TRUE	3.52e-05	GO:0004888	GO:MF	transmembrane signaling receptor activity
Downregulated ES unique	TRUE	4.74e-05	GO:0005215	GO:MF	transporter activity
Downregulated ES unique	TRUE	4.88e-05	GO:0022857	GO:MF	transmembrane transporter activity
Downregulated ES unique	TRUE	4.88e-05	GO:0005488	GO:MF	binding
Downregulated ES unique	TRUE	0.000144	GO:0016758	GO:MF	hexosyltransferase activity
Downregulated ES unique	TRUE	0.000202	GO:0003690	GO:MF	double-stranded DNA binding
Downregulated ES unique	TRUE	0.000561	GO:0016757	GO:MF	glycosyltransferase activity
Downregulated ES unique	TRUE	0.000708	GO:0019199	GO:MF	transmembrane receptor protein kinase activity
Downregulated ES unique	TRUE	0.00189355	GO:0030247	GO:MF	polysaccharide binding
Downregulated ES unique	TRUE	0.00215614	GO:0022804	GO:MF	active transmembrane transporter activity
Downregulated ES unique	TRUE	0.0028612	GO:1901702	GO:MF	salt transmembrane transporter activity
Downregulated ES unique	TRUE	0.00299486	GO:0003924	GO:MF	GTPase activity
Downregulated ES unique	TRUE	0.00370401	GO:0008194	GO:MF	UDP-glycosyltransferase activity
Downregulated ES unique	TRUE	0.00370401	GO:0044389	GO:MF	ubiquitin-like protein ligase binding
Downregulated ES unique	TRUE	0.00454726	GO:0043531	GO:MF	ADP binding
Downregulated ES unique	TRUE	0.00477316	GO:0003674	GO:MF	molecular_function
Downregulated ES unique	TRUE	0.00520098	GO:0015293	GO:MF	symporter activity
Downregulated ES unique	TRUE	0.00581101	GO:0031625	GO:MF	ubiquitin protein ligase binding
Downregulated ES unique	TRUE	0.00852748	GO:0030246	GO:MF	carbohydrate binding
Downregulated ES unique	TRUE	0.00959184	GO:0019001	GO:MF	guanyl nucleotide binding
Downregulated ES unique	TRUE	0.00959184	GO:0032561	GO:MF	guanyl ribonucleotide binding
Downregulated ES unique	TRUE	0.0112213	GO:0016709	GO:MF	oxidoreductase activity, acting on paired donors, with incorporation or reduction of molecular oxygen, NAD(P)H as one donor, and incorporation of one atom of oxygen
Downregulated ES unique	TRUE	0.0139301	GO:0015291	GO:MF	secondary active transmembrane transporter activity
Downregulated ES unique	TRUE	0.0145737	GO:0005525	GO:MF	GTP binding
Downregulated ES unique	TRUE	0.0155036	GO:0047262	GO:MF	polygalacturonate 4-alpha-galacturonosyltransferase activity
Downregulated ES unique	TRUE	0.0205025	GO:0015318	GO:MF	inorganic molecular entity transmembrane transporter activity
Downregulated ES unique	TRUE	0.0215005	GO:0016705	GO:MF	oxidoreductase activity, acting on paired donors, with incorporation or reduction of molecular oxygen
Downregulated ES unique	TRUE	0.0305824	GO:0046527	GO:MF	glucosyltransferase activity
Downregulated ES unique	TRUE	0.0324566	GO:0015562	GO:MF	efflux transmembrane transporter activity
Downregulated ES unique	TRUE	0.0330308	GO:0005516	GO:MF	calmodulin binding
Downregulated ES unique	TRUE	0.0356662	GO:0022853	GO:MF	active monoatomic ion transmembrane transporter activity
Downregulated ES unique	TRUE	0.0397433	GO:0008506	GO:MF	sucrose:proton symporter activity
Downregulated ES unique	TRUE	0.0397433	GO:0009669	GO:MF	sucrose:monoatomic cation symporter activity
Downregulated ES unique	TRUE	2e-14	KEGG:03010	KEGG	Ribosome
Downregulated ES unique	TRUE	6.62e-06	KEGG:01110	KEGG	Biosynthesis of secondary metabolites
Downregulated ES unique	TRUE	0.000613	KEGG:00520	KEGG	Amino sugar and nucleotide sugar metabolism
Downregulated ES unique	TRUE	0.000613	KEGG:04075	KEGG	Plant hormone signal transduction
Downregulated ES unique	TRUE	0.00144265	KEGG:00000	KEGG	KEGG root term
Downregulated ES unique	TRUE	0.00436186	KEGG:01100	KEGG	Metabolic pathways
Downregulated ES unique	TRUE	0.00860543	KEGG:01230	KEGG	Biosynthesis of amino acids
Downregulated ES unique	TRUE	0.00860543	KEGG:01212	KEGG	Fatty acid metabolism
Downregulated ES unique	TRUE	0.00869391	KEGG:00620	KEGG	Pyruvate metabolism
Downregulated ES unique	TRUE	0.0118628	KEGG:00960	KEGG	Tropane, piperidine and pyridine alkaloid biosynthesis
Downregulated ES unique	TRUE	0.0168318	KEGG:00941	KEGG	Flavonoid biosynthesis
Downregulated ES unique	TRUE	0.0168318	KEGG:04144	KEGG	Endocytosis
Downregulated ES unique	TRUE	0.0173307	KEGG:00400	KEGG	Phenylalanine, tyrosine and tryptophan biosynthesis
Downregulated ES unique	TRUE	0.0222722	KEGG:04016	KEGG	MAPK signaling pathway - plant
Downregulated ES unique	TRUE	0.0354793	KEGG:00100	KEGG	Steroid biosynthesis
Downregulated ES unique	TRUE	0.00452029	WP:000000	WP	WIKIPATHWAYS
Downregulated ES unique	TRUE	0.0153639	WP:WP2279	WP	Seed development
Downregulated ES unique	TRUE	0.0176785	WP:WP2621	WP	Glycolysis
Downregulated LS unique	TRUE	0.033963	GO:0007010	GO:BP	cytoskeleton organization
Downregulated LS unique	TRUE	5.91e-08	GO:0016020	GO:CC	membrane
Downregulated LS unique	TRUE	1.28e-05	GO:0071944	GO:CC	cell periphery
Downregulated LS unique	TRUE	2.23e-05	GO:0005874	GO:CC	microtubule
Downregulated LS unique	TRUE	2.39e-05	GO:0099512	GO:CC	supramolecular fiber
Downregulated LS unique	TRUE	2.39e-05	GO:0099513	GO:CC	polymeric cytoskeletal fiber
Downregulated LS unique	TRUE	2.39e-05	GO:0099081	GO:CC	supramolecular polymer
Downregulated LS unique	TRUE	3.64e-05	GO:0015630	GO:CC	microtubule cytoskeleton
Downregulated LS unique	TRUE	9.39e-05	GO:0005881	GO:CC	cytoplasmic microtubule
Downregulated LS unique	TRUE	9.99e-05	GO:0055028	GO:CC	cortical microtubule
Downregulated LS unique	TRUE	0.000126	GO:0005856	GO:CC	cytoskeleton
Downregulated LS unique	TRUE	0.000179	GO:0030981	GO:CC	cortical microtubule cytoskeleton
Downregulated LS unique	TRUE	0.000237	GO:0030863	GO:CC	cortical cytoskeleton
Downregulated LS unique	TRUE	0.00195392	GO:0005886	GO:CC	plasma membrane
Downregulated LS unique	TRUE	0.00374526	GO:0099080	GO:CC	supramolecular complex
Downregulated LS unique	TRUE	0.00374526	GO:0005938	GO:CC	cell cortex
Downregulated LS unique	TRUE	0.00823513	GO:0031410	GO:CC	cytoplasmic vesicle
Downregulated LS unique	TRUE	0.00866875	GO:0097708	GO:CC	intracellular vesicle
Downregulated LS unique	TRUE	0.00954669	GO:0031982	GO:CC	vesicle
Downregulated LS unique	TRUE	0.0281778	GO:0030891	GO:CC	VCB complex
Downregulated LS unique	TRUE	0.0359544	GO:0005768	GO:CC	endosome
Downregulated LS unique	TRUE	0.0459183	GO:0005794	GO:CC	Golgi apparatus
Downregulated LS unique	TRUE	0.0462308	GO:0048046	GO:CC	apoplast
Upregulated ES unique	TRUE	1.85e-10	GO:0043043	GO:BP	peptide biosynthetic process
Upregulated ES unique	TRUE	1.85e-10	GO:0006412	GO:BP	translation
Upregulated ES unique	TRUE	2.31e-10	GO:0006518	GO:BP	peptide metabolic process
Upregulated ES unique	TRUE	9.26e-09	GO:0043604	GO:BP	amide biosynthetic process
Upregulated ES unique	TRUE	1.2e-07	GO:0019538	GO:BP	protein metabolic process
Upregulated ES unique	TRUE	1.2e-07	GO:0009628	GO:BP	response to abiotic stimulus
Upregulated ES unique	TRUE	1.2e-07	GO:0043603	GO:BP	amide metabolic process
Upregulated ES unique	TRUE	1.63e-07	GO:0010467	GO:BP	gene expression
Upregulated ES unique	TRUE	1.86e-07	GO:1901564	GO:BP	organonitrogen compound metabolic process
Upregulated ES unique	TRUE	2.78e-07	GO:0006807	GO:BP	nitrogen compound metabolic process
Upregulated ES unique	TRUE	5.56e-06	GO:0009059	GO:BP	macromolecule biosynthetic process
Upregulated ES unique	TRUE	6.68e-06	GO:0043170	GO:BP	macromolecule metabolic process
Upregulated ES unique	TRUE	8.12e-06	GO:0006396	GO:BP	RNA processing
Upregulated ES unique	TRUE	9.89e-06	GO:1901566	GO:BP	organonitrogen compound biosynthetic process
Upregulated ES unique	TRUE	1.14e-05	GO:0001666	GO:BP	response to hypoxia
Upregulated ES unique	TRUE	2.09e-05	GO:0036293	GO:BP	response to decreased oxygen levels
Upregulated ES unique	TRUE	2.45e-05	GO:0070482	GO:BP	response to oxygen levels
Upregulated ES unique	TRUE	2.59e-05	GO:0009266	GO:BP	response to temperature stimulus
Upregulated ES unique	TRUE	2.8e-05	GO:0044249	GO:BP	cellular biosynthetic process
Upregulated ES unique	TRUE	3.98e-05	GO:0071704	GO:BP	organic substance metabolic process
Upregulated ES unique	TRUE	5.59e-05	GO:0022613	GO:BP	ribonucleoprotein complex biogenesis
Upregulated ES unique	TRUE	5.8e-05	GO:1901576	GO:BP	organic substance biosynthetic process
Upregulated ES unique	TRUE	6.5e-05	GO:0009058	GO:BP	biosynthetic process
Upregulated ES unique	TRUE	8.65e-05	GO:0044237	GO:BP	cellular metabolic process
Upregulated ES unique	TRUE	0.000314	GO:0044238	GO:BP	primary metabolic process
Upregulated ES unique	TRUE	0.000356	GO:0071456	GO:BP	cellular response to hypoxia
Upregulated ES unique	TRUE	0.000415	GO:0008152	GO:BP	metabolic process
Upregulated ES unique	TRUE	0.000426	GO:0009414	GO:BP	response to water deprivation
Upregulated ES unique	TRUE	0.000450808	GO:0042254	GO:BP	ribosome biogenesis
Upregulated ES unique	TRUE	0.000450808	GO:0036294	GO:BP	cellular response to decreased oxygen levels
Upregulated ES unique	TRUE	0.000450808	GO:0071453	GO:BP	cellular response to oxygen levels
Upregulated ES unique	TRUE	0.00052	GO:0009415	GO:BP	response to water
Upregulated ES unique	TRUE	0.00151941	GO:1901700	GO:BP	response to oxygen-containing compound
Upregulated ES unique	TRUE	0.00170325	GO:0010605	GO:BP	negative regulation of macromolecule metabolic process
Upregulated ES unique	TRUE	0.00170672	GO:0006886	GO:BP	intracellular protein transport
Upregulated ES unique	TRUE	0.00176435	GO:0034660	GO:BP	ncRNA metabolic process
Upregulated ES unique	TRUE	0.00176435	GO:1902074	GO:BP	response to salt
Upregulated ES unique	TRUE	0.00181098	GO:0006364	GO:BP	rRNA processing
Upregulated ES unique	TRUE	0.00181098	GO:0046907	GO:BP	intracellular transport
Upregulated ES unique	TRUE	0.00181098	GO:0048519	GO:BP	negative regulation of biological process
Upregulated ES unique	TRUE	0.00233763	GO:0006605	GO:BP	protein targeting
Upregulated ES unique	TRUE	0.00233763	GO:0010629	GO:BP	negative regulation of gene expression
Upregulated ES unique	TRUE	0.00254232	GO:0016071	GO:BP	mRNA metabolic process
Upregulated ES unique	TRUE	0.00301323	GO:0001101	GO:BP	response to acid chemical
Upregulated ES unique	TRUE	0.00364419	GO:0031324	GO:BP	negative regulation of cellular metabolic process
Upregulated ES unique	TRUE	0.0042947	GO:0016072	GO:BP	rRNA metabolic process
Upregulated ES unique	TRUE	0.00436526	GO:0034470	GO:BP	ncRNA processing
Upregulated ES unique	TRUE	0.00464202	GO:0009409	GO:BP	response to cold
Upregulated ES unique	TRUE	0.00507506	GO:0051649	GO:BP	establishment of localization in cell
Upregulated ES unique	TRUE	0.00552781	GO:0009892	GO:BP	negative regulation of metabolic process
Upregulated ES unique	TRUE	0.0057866	GO:0072594	GO:BP	establishment of protein localization to organelle
Upregulated ES unique	TRUE	0.00678939	GO:0033365	GO:BP	protein localization to organelle
Upregulated ES unique	TRUE	0.00757632	GO:0010558	GO:BP	negative regulation of macromolecule biosynthetic process
Upregulated ES unique	TRUE	0.00787084	GO:1900864	GO:BP	mitochondrial RNA modification
Upregulated ES unique	TRUE	0.00986248	GO:0010035	GO:BP	response to inorganic substance
Upregulated ES unique	TRUE	0.0102083	GO:0016556	GO:BP	mRNA modification
Upregulated ES unique	TRUE	0.011146	GO:0031327	GO:BP	negative regulation of cellular biosynthetic process
Upregulated ES unique	TRUE	0.0112597	GO:0044248	GO:BP	cellular catabolic process
Upregulated ES unique	TRUE	0.0112597	GO:0034655	GO:BP	nucleobase-containing compound catabolic process
Upregulated ES unique	TRUE	0.0117262	GO:0009057	GO:BP	macromolecule catabolic process
Upregulated ES unique	TRUE	0.0124939	GO:0048523	GO:BP	negative regulation of cellular process
Upregulated ES unique	TRUE	0.0125226	GO:0006457	GO:BP	protein folding
Upregulated ES unique	TRUE	0.0125226	GO:0080156	GO:BP	mitochondrial mRNA modification
Upregulated ES unique	TRUE	0.0125991	GO:0042221	GO:BP	response to chemical
Upregulated ES unique	TRUE	0.0125991	GO:0034641	GO:BP	cellular nitrogen compound metabolic process
Upregulated ES unique	TRUE	0.0135625	GO:0006397	GO:BP	mRNA processing
Upregulated ES unique	TRUE	0.0146884	GO:0009890	GO:BP	negative regulation of biosynthetic process
Upregulated ES unique	TRUE	0.0156426	GO:0051603	GO:BP	proteolysis involved in protein catabolic process
Upregulated ES unique	TRUE	0.0171089	GO:0006950	GO:BP	response to stress
Upregulated ES unique	TRUE	0.0205222	GO:0033036	GO:BP	macromolecule localization
Upregulated ES unique	TRUE	0.0207698	GO:1901565	GO:BP	organonitrogen compound catabolic process
Upregulated ES unique	TRUE	0.0238423	GO:0030163	GO:BP	protein catabolic process
Upregulated ES unique	TRUE	0.0254003	GO:0006401	GO:BP	RNA catabolic process
Upregulated ES unique	TRUE	0.026916	GO:0009056	GO:BP	catabolic process
Upregulated ES unique	TRUE	0.0290908	GO:0006402	GO:BP	mRNA catabolic process
Upregulated ES unique	TRUE	0.0301067	GO:0010033	GO:BP	response to organic substance
Upregulated ES unique	TRUE	0.0309778	GO:0043412	GO:BP	macromolecule modification
Upregulated ES unique	TRUE	0.0317465	GO:1901259	GO:BP	chloroplast rRNA processing
Upregulated ES unique	TRUE	0.0330574	GO:0051246	GO:BP	regulation of protein metabolic process
Upregulated ES unique	TRUE	0.0337672	GO:0045184	GO:BP	establishment of protein localization
Upregulated ES unique	TRUE	0.0346161	GO:0042026	GO:BP	protein refolding
Upregulated ES unique	TRUE	0.0362865	GO:0051641	GO:BP	cellular localization
Upregulated ES unique	TRUE	0.0367165	GO:0010608	GO:BP	post-transcriptional regulation of gene expression
Upregulated ES unique	TRUE	0.0372391	GO:0070727	GO:BP	cellular macromolecule localization
Upregulated ES unique	TRUE	0.039949	GO:0006414	GO:BP	translational elongation
Upregulated ES unique	TRUE	0.0424755	GO:0015031	GO:BP	protein transport
Upregulated ES unique	TRUE	0.0440323	GO:0019941	GO:BP	modification-dependent protein catabolic process
Upregulated ES unique	TRUE	0.0455348	GO:0008104	GO:BP	protein localization
Upregulated ES unique	TRUE	0.0455348	GO:1901575	GO:BP	organic substance catabolic process
Upregulated ES unique	TRUE	0.0455348	GO:0044282	GO:BP	small molecule catabolic process
Upregulated ES unique	TRUE	0.0455348	GO:0019439	GO:BP	aromatic compound catabolic process
Upregulated ES unique	TRUE	0.0471161	GO:0090150	GO:BP	establishment of protein localization to membrane
Upregulated ES unique	TRUE	0.0473907	GO:0051596	GO:BP	methylglyoxal catabolic process
Upregulated ES unique	TRUE	0.0473907	GO:0042182	GO:BP	ketone catabolic process
Upregulated ES unique	TRUE	0.0473907	GO:0009438	GO:BP	methylglyoxal metabolic process
Upregulated ES unique	TRUE	3.54e-18	GO:0005737	GO:CC	cytoplasm
Upregulated ES unique	TRUE	4.54e-17	GO:0005622	GO:CC	intracellular anatomical structure
Upregulated ES unique	TRUE	7.62e-17	GO:0005829	GO:CC	cytosol
Upregulated ES unique	TRUE	5.86e-15	GO:0022626	GO:CC	cytosolic ribosome
Upregulated ES unique	TRUE	2.38e-13	GO:0043229	GO:CC	intracellular organelle
Upregulated ES unique	TRUE	4.18e-13	GO:0043226	GO:CC	organelle
Upregulated ES unique	TRUE	4.62e-12	GO:0043231	GO:CC	intracellular membrane-bounded organelle
Upregulated ES unique	TRUE	6.23e-12	GO:0043227	GO:CC	membrane-bounded organelle
Upregulated ES unique	TRUE	7.7e-12	GO:0005844	GO:CC	polysome
Upregulated ES unique	TRUE	3.35e-11	GO:0042788	GO:CC	polysomal ribosome
Upregulated ES unique	TRUE	1.51e-10	GO:0005840	GO:CC	ribosome
Upregulated ES unique	TRUE	7.53e-10	GO:0044391	GO:CC	ribosomal subunit
Upregulated ES unique	TRUE	1.06e-08	GO:1990904	GO:CC	ribonucleoprotein complex
Upregulated ES unique	TRUE	6.33e-08	GO:0022627	GO:CC	cytosolic small ribosomal subunit
Upregulated ES unique	TRUE	8.42e-08	GO:0022625	GO:CC	cytosolic large ribosomal subunit
Upregulated ES unique	TRUE	4.75e-06	GO:0015934	GO:CC	large ribosomal subunit
Upregulated ES unique	TRUE	7.57e-06	GO:0009536	GO:CC	plastid
Upregulated ES unique	TRUE	0.000288	GO:0043228	GO:CC	non-membrane-bounded organelle
Upregulated ES unique	TRUE	0.000288	GO:0043232	GO:CC	intracellular non-membrane-bounded organelle
Upregulated ES unique	TRUE	0.000635	GO:0032991	GO:CC	protein-containing complex
Upregulated ES unique	TRUE	0.000635	GO:0070013	GO:CC	intracellular organelle lumen
Upregulated ES unique	TRUE	0.000635	GO:0043233	GO:CC	organelle lumen
Upregulated ES unique	TRUE	0.000635	GO:0031974	GO:CC	membrane-enclosed lumen
Upregulated ES unique	TRUE	0.000645	GO:0015935	GO:CC	small ribosomal subunit
Upregulated ES unique	TRUE	0.000872	GO:0005730	GO:CC	nucleolus
Upregulated ES unique	TRUE	0.00138587	GO:0031981	GO:CC	nuclear lumen
Upregulated ES unique	TRUE	0.00214047	GO:0005739	GO:CC	mitochondrion
Upregulated ES unique	TRUE	0.00214047	GO:0005773	GO:CC	vacuole
Upregulated ES unique	TRUE	0.00240052	GO:0009507	GO:CC	chloroplast
Upregulated ES unique	TRUE	0.00240765	GO:0000325	GO:CC	plant-type vacuole
Upregulated ES unique	TRUE	0.00314801	GO:0005634	GO:CC	nucleus
Upregulated ES unique	TRUE	0.00963553	GO:0009570	GO:CC	chloroplast stroma
Upregulated ES unique	TRUE	0.00963553	GO:0009532	GO:CC	plastid stroma
Upregulated ES unique	TRUE	0.0413435	GO:0009941	GO:CC	chloroplast envelope
Upregulated ES unique	TRUE	0.0448437	GO:0110165	GO:CC	cellular anatomical entity
Upregulated ES unique	TRUE	2.43e-13	GO:0003723	GO:MF	RNA binding
Upregulated ES unique	TRUE	1.85e-10	GO:0003729	GO:MF	mRNA binding
Upregulated ES unique	TRUE	2.17e-08	GO:0003735	GO:MF	structural constituent of ribosome
Upregulated ES unique	TRUE	1.01e-07	GO:0005198	GO:MF	structural molecule activity
Upregulated ES unique	TRUE	1.26e-07	GO:0005488	GO:MF	binding
Upregulated ES unique	TRUE	6.82e-06	GO:1901363	GO:MF	heterocyclic compound binding
Upregulated ES unique	TRUE	8.48e-06	GO:0097159	GO:MF	organic cyclic compound binding
Upregulated ES unique	TRUE	9.82e-06	GO:0003676	GO:MF	nucleic acid binding
Upregulated ES unique	TRUE	0.00789355	GO:0043167	GO:MF	ion binding
Upregulated ES unique	TRUE	0.0328347	GO:0019899	GO:MF	enzyme binding
Upregulated ES unique	TRUE	0.0328347	GO:0044183	GO:MF	protein folding chaperone
Upregulated ES unique	TRUE	0.0345995	GO:0043169	GO:MF	cation binding
Upregulated ES unique	TRUE	1.41e-11	KEGG:03010	KEGG	Ribosome
Upregulated ES unique	TRUE	1.79e-08	KEGG:00000	KEGG	KEGG root term
Upregulated ES unique	TRUE	0.00087	KEGG:03040	KEGG	Spliceosome
Upregulated ES unique	TRUE	0.0370818	KEGG:03018	KEGG	RNA degradation
Upregulated ES unique	TRUE	0.00597125	WP:WP2279	WP	Seed development
Upregulated ES unique	TRUE	0.0259048	WP:000000	WP	WIKIPATHWAYS
Upregulated LS unique	TRUE	1.52e-15	GO:0006396	GO:BP	RNA processing
Upregulated LS unique	TRUE	2.71e-14	GO:0090304	GO:BP	nucleic acid metabolic process
Upregulated LS unique	TRUE	5.93e-14	GO:0009451	GO:BP	RNA modification
Upregulated LS unique	TRUE	1.93e-13	GO:0016070	GO:BP	RNA metabolic process
Upregulated LS unique	TRUE	2.9e-13	GO:0006139	GO:BP	nucleobase-containing compound metabolic process
Upregulated LS unique	TRUE	5.01e-12	GO:0034641	GO:BP	cellular nitrogen compound metabolic process
Upregulated LS unique	TRUE	1.05e-11	GO:0046483	GO:BP	heterocycle metabolic process
Upregulated LS unique	TRUE	2.93e-11	GO:0010467	GO:BP	gene expression
Upregulated LS unique	TRUE	2.93e-11	GO:0016071	GO:BP	mRNA metabolic process
Upregulated LS unique	TRUE	7.28e-11	GO:0043170	GO:BP	macromolecule metabolic process
Upregulated LS unique	TRUE	1.07e-10	GO:0006725	GO:BP	cellular aromatic compound metabolic process
Upregulated LS unique	TRUE	1.14e-10	GO:0009059	GO:BP	macromolecule biosynthetic process
Upregulated LS unique	TRUE	5.68e-10	GO:0006807	GO:BP	nitrogen compound metabolic process
Upregulated LS unique	TRUE	2.01e-09	GO:1901360	GO:BP	organic cyclic compound metabolic process
Upregulated LS unique	TRUE	2.46e-07	GO:0006397	GO:BP	mRNA processing
Upregulated LS unique	TRUE	2.97e-07	GO:0044249	GO:BP	cellular biosynthetic process
Upregulated LS unique	TRUE	2.54e-06	GO:1901576	GO:BP	organic substance biosynthetic process
Upregulated LS unique	TRUE	2.54e-06	GO:0044238	GO:BP	primary metabolic process
Upregulated LS unique	TRUE	4.1e-06	GO:0008380	GO:BP	RNA splicing
Upregulated LS unique	TRUE	4.86e-06	GO:0009058	GO:BP	biosynthetic process
Upregulated LS unique	TRUE	1.6e-05	GO:0022613	GO:BP	ribonucleoprotein complex biogenesis
Upregulated LS unique	TRUE	1.6e-05	GO:0034470	GO:BP	ncRNA processing
Upregulated LS unique	TRUE	4.52e-05	GO:0000377	GO:BP	RNA splicing, via transesterification reactions with bulged adenosine as nucleophile
Upregulated LS unique	TRUE	4.52e-05	GO:0071704	GO:BP	organic substance metabolic process
Upregulated LS unique	TRUE	4.52e-05	GO:0000375	GO:BP	RNA splicing, via transesterification reactions
Upregulated LS unique	TRUE	6.63e-05	GO:0006325	GO:BP	chromatin organization
Upregulated LS unique	TRUE	0.000108	GO:0044237	GO:BP	cellular metabolic process
Upregulated LS unique	TRUE	0.000139	GO:0071824	GO:BP	protein-DNA complex organization
Upregulated LS unique	TRUE	0.000205	GO:0000398	GO:BP	mRNA splicing, via spliceosome
Upregulated LS unique	TRUE	0.00109186	GO:0006338	GO:BP	chromatin remodeling
Upregulated LS unique	TRUE	0.00112478	GO:0010629	GO:BP	negative regulation of gene expression
Upregulated LS unique	TRUE	0.00171634	GO:0034660	GO:BP	ncRNA metabolic process
Upregulated LS unique	TRUE	0.00185101	GO:0042254	GO:BP	ribosome biogenesis
Upregulated LS unique	TRUE	0.00185101	GO:0006364	GO:BP	rRNA processing
Upregulated LS unique	TRUE	0.00192845	GO:0016072	GO:BP	rRNA metabolic process
Upregulated LS unique	TRUE	0.00202617	GO:0043412	GO:BP	macromolecule modification
Upregulated LS unique	TRUE	0.00290084	GO:0007005	GO:BP	mitochondrion organization
Upregulated LS unique	TRUE	0.00309354	GO:0000959	GO:BP	mitochondrial RNA metabolic process
Upregulated LS unique	TRUE	0.00322438	GO:0043933	GO:BP	protein-containing complex organization
Upregulated LS unique	TRUE	0.00429723	GO:0072655	GO:BP	establishment of protein localization to mitochondrion
Upregulated LS unique	TRUE	0.00429723	GO:0070585	GO:BP	protein localization to mitochondrion
Upregulated LS unique	TRUE	0.00535139	GO:0071826	GO:BP	protein-RNA complex organization
Upregulated LS unique	TRUE	0.00657696	GO:0006400	GO:BP	tRNA modification
Upregulated LS unique	TRUE	0.00781496	GO:0006839	GO:BP	mitochondrial transport
Upregulated LS unique	TRUE	0.0140158	GO:0031123	GO:BP	RNA 3'-end processing
Upregulated LS unique	TRUE	0.0221468	GO:0006401	GO:BP	RNA catabolic process
Upregulated LS unique	TRUE	0.0221468	GO:0008152	GO:BP	metabolic process
Upregulated LS unique	TRUE	0.0221702	GO:0034655	GO:BP	nucleobase-containing compound catabolic process
Upregulated LS unique	TRUE	0.0228023	GO:0043414	GO:BP	macromolecule methylation
Upregulated LS unique	TRUE	0.0232557	GO:0000956	GO:BP	nuclear-transcribed mRNA catabolic process
Upregulated LS unique	TRUE	0.0232557	GO:0009987	GO:BP	cellular process
Upregulated LS unique	TRUE	0.0252489	GO:0006626	GO:BP	protein targeting to mitochondrion
Upregulated LS unique	TRUE	0.0317613	GO:0006353	GO:BP	DNA-templated transcription termination
Upregulated LS unique	TRUE	0.035818	GO:0010558	GO:BP	negative regulation of macromolecule biosynthetic process
Upregulated LS unique	TRUE	0.0398866	GO:0022618	GO:BP	protein-RNA complex assembly
Upregulated LS unique	TRUE	0.0400117	GO:0040029	GO:BP	epigenetic regulation of gene expression
Upregulated LS unique	TRUE	0.0415635	GO:0016574	GO:BP	histone ubiquitination
Upregulated LS unique	TRUE	0.0431088	GO:0045814	GO:BP	negative regulation of gene expression, epigenetic
Upregulated LS unique	TRUE	0.0432083	GO:0044270	GO:BP	cellular nitrogen compound catabolic process
Upregulated LS unique	TRUE	0.0484339	GO:0016570	GO:BP	histone modification
Upregulated LS unique	TRUE	0.0492852	GO:0000184	GO:BP	nuclear-transcribed mRNA catabolic process, nonsense-mediated decay
Upregulated LS unique	TRUE	0.0492852	GO:0007006	GO:BP	mitochondrial membrane organization
Upregulated LS unique	TRUE	0.0492852	GO:0010468	GO:BP	regulation of gene expression
Upregulated LS unique	TRUE	0.049413	GO:0031327	GO:BP	negative regulation of cellular biosynthetic process
Upregulated LS unique	TRUE	1.04e-09	GO:0043233	GO:CC	organelle lumen
Upregulated LS unique	TRUE	1.04e-09	GO:0043231	GO:CC	intracellular membrane-bounded organelle
Upregulated LS unique	TRUE	1.04e-09	GO:0031974	GO:CC	membrane-enclosed lumen
Upregulated LS unique	TRUE	1.04e-09	GO:0070013	GO:CC	intracellular organelle lumen
Upregulated LS unique	TRUE	1.04e-09	GO:0043227	GO:CC	membrane-bounded organelle
Upregulated LS unique	TRUE	2.77e-09	GO:0005622	GO:CC	intracellular anatomical structure
Upregulated LS unique	TRUE	3.47e-09	GO:0140513	GO:CC	nuclear protein-containing complex
Upregulated LS unique	TRUE	6.21e-09	GO:0043229	GO:CC	intracellular organelle
Upregulated LS unique	TRUE	8.97e-09	GO:0043226	GO:CC	organelle
Upregulated LS unique	TRUE	9.93e-09	GO:0005634	GO:CC	nucleus
Upregulated LS unique	TRUE	1.27e-08	GO:0031981	GO:CC	nuclear lumen
Upregulated LS unique	TRUE	1.33e-08	GO:0005739	GO:CC	mitochondrion
Upregulated LS unique	TRUE	6e-08	GO:0032991	GO:CC	protein-containing complex
Upregulated LS unique	TRUE	1.3e-05	GO:0140535	GO:CC	intracellular protein-containing complex
Upregulated LS unique	TRUE	4.38e-05	GO:1990234	GO:CC	transferase complex
Upregulated LS unique	TRUE	4.41e-05	GO:1990904	GO:CC	ribonucleoprotein complex
Upregulated LS unique	TRUE	7.7e-05	GO:0005730	GO:CC	nucleolus
Upregulated LS unique	TRUE	0.0011181	GO:0005681	GO:CC	spliceosomal complex
Upregulated LS unique	TRUE	0.00167174	GO:0005654	GO:CC	nucleoplasm
Upregulated LS unique	TRUE	0.00313019	GO:1902494	GO:CC	catalytic complex
Upregulated LS unique	TRUE	0.00870911	GO:0055029	GO:CC	nuclear DNA-directed RNA polymerase complex
Upregulated LS unique	TRUE	0.0149879	GO:0016591	GO:CC	RNA polymerase II, holoenzyme
Upregulated LS unique	TRUE	0.017411	GO:0005744	GO:CC	TIM23 mitochondrial import inner membrane translocase complex
Upregulated LS unique	TRUE	0.0255095	GO:0030880	GO:CC	RNA polymerase complex
Upregulated LS unique	TRUE	0.0327288	GO:1990112	GO:CC	RQC complex
Upregulated LS unique	TRUE	0.0327288	GO:0000428	GO:CC	DNA-directed RNA polymerase complex
Upregulated LS unique	TRUE	3.36e-25	GO:0003723	GO:MF	RNA binding
Upregulated LS unique	TRUE	2.64e-22	GO:0003676	GO:MF	nucleic acid binding
Upregulated LS unique	TRUE	1.89e-11	GO:0097159	GO:MF	organic cyclic compound binding
Upregulated LS unique	TRUE	5.76e-11	GO:1901363	GO:MF	heterocyclic compound binding
Upregulated LS unique	TRUE	9.3e-09	GO:0005488	GO:MF	binding
Upregulated LS unique	TRUE	9.05e-07	GO:0140640	GO:MF	catalytic activity, acting on a nucleic acid
Upregulated LS unique	TRUE	1.7e-06	GO:0003729	GO:MF	mRNA binding
Upregulated LS unique	TRUE	3.22e-06	GO:0008270	GO:MF	zinc ion binding
Upregulated LS unique	TRUE	3.22e-06	GO:0005515	GO:MF	protein binding
Upregulated LS unique	TRUE	2.34e-05	GO:0008186	GO:MF	ATP-dependent activity, acting on RNA
Upregulated LS unique	TRUE	2.34e-05	GO:0003724	GO:MF	RNA helicase activity
Upregulated LS unique	TRUE	7.09e-05	GO:0140098	GO:MF	catalytic activity, acting on RNA
Upregulated LS unique	TRUE	9.15e-05	GO:0004386	GO:MF	helicase activity
Upregulated LS unique	TRUE	0.000652	GO:0016462	GO:MF	pyrophosphatase activity
Upregulated LS unique	TRUE	0.000659	GO:0017111	GO:MF	ribonucleoside triphosphate phosphatase activity
Upregulated LS unique	TRUE	0.000813	GO:0016887	GO:MF	ATP hydrolysis activity
Upregulated LS unique	TRUE	0.000813	GO:0016817	GO:MF	hydrolase activity, acting on acid anhydrides
Upregulated LS unique	TRUE	0.000875	GO:0016818	GO:MF	hydrolase activity, acting on acid anhydrides, in phosphorus-containing anhydrides
Upregulated LS unique	TRUE	0.0247899	GO:0140657	GO:MF	ATP-dependent activity
Upregulated LS unique	TRUE	0.0247899	GO:0004518	GO:MF	nuclease activity
Upregulated LS unique	TRUE	0.0247899	GO:0046914	GO:MF	transition metal ion binding
Upregulated LS unique	TRUE	0.0380544	GO:0003887	GO:MF	DNA-directed DNA polymerase activity
Upregulated LS unique	TRUE	0.0389465	GO:0003674	GO:MF	molecular_function
Upregulated LS unique	TRUE	5.06e-05	KEGG:03040	KEGG	Spliceosome
Upregulated LS unique	TRUE	0.0344184	KEGG:03013	KEGG	Nucleocytoplasmic transport
Upregulated LS unique	TRUE	0.0344184	KEGG:03420	KEGG	Nucleotide excision repair
Upregulated LS unique	TRUE	0.0344184	KEGG:03008	KEGG	Ribosome biogenesis in eukaryotes
