# Supplementary material for: Transcriptome and metabolome insights into closely related upland cotton (Gossypium hirsutum) genotypes during differing responses to progressive soil drying
Source: BMC Plant Biol. 2026 Jan 29;26:367. doi: 10.1186/s12870-026-08125-5 (PMC12924551; doi:10.1186/s12870-026-08125-5)
Supplement: Supplementary file 4 — Additional file 4. Table S4. Genes that were consistently differentially expressed (present at each timepoint after FTSW threshold had been reached) that were unique to the late-saver (LS) genotype found using UpSet/Venn diagrams. [file 12870_2026_8125_MOESM4_ESM.xlsx]

## Sheet: Sheet1
Additional File 4. Table S4. Genes that were consistently differentially expressed (present at each timepoint after FTSW threshold had been reached) that were unique to the late-saver (LS) genotype found using UpSet/Venn diagrams.
Count	Regulation direction	Genotype	Gene	Annotation (NCBI)	Arabidopsis match
1	Upregulated	LS	A01G135100	PREDICTED: chaperone protein dnaJ 6-like [Gossypium hirsutum]	AT3G12170.1
2	Upregulated	LS	A02G106600	hypothetical protein GOBAR_AA26883 [Gossypium barbadense]	AT1G71210.1
3	Upregulated	LS	A02G127600	PREDICTED: cinnamoyl-CoA reductase 2-like [Gossypium arboreum]	AT2G23910.1
4	Upregulated	LS	A03G167100	PREDICTED: transcription factor DIVARICATA-like [Gossypium hirsutum]	AT5G08520.1
5	Upregulated	LS	A03G186200	PREDICTED: transcription factor MYB44-like [Gossypium hirsutum]	AT4G37260.1
6	Upregulated	LS	A04G025600	PREDICTED: uncharacterized protein LOC107948624 [Gossypium hirsutum]	AT4G27350.1
7	Upregulated	LS	A05G000200	PREDICTED: uncharacterized protein LOC107907534 isoform X1 [Gossypium hirsutum]	AT2G07360.1
8	Upregulated	LS	A05G026100	PREDICTED: protein DETOXIFICATION 52-like [Gossypium hirsutum]	AT4G29140.1
9	Upregulated	LS	A05G096500	PREDICTED: uncharacterized protein LOC108450265 [Gossypium arboreum]	AT5G59350.1
10	Upregulated	LS	A05G112700	PREDICTED: probable pre-mRNA-splicing factor ATP-dependent RNA helicase DEAH5 [Gossypium arboreum]	AT3G26560.1
11	Upregulated	LS	A05G137900	PREDICTED: auxin-responsive protein SAUR41-like [Gossypium hirsutum]	AT1G17345.1
12	Upregulated	LS	A05G204600	hypothetical protein GOBAR_AA31574 [Gossypium barbadense]	AT4G06536.1
13	Upregulated	LS	A05G215300	PREDICTED: protein DETOXIFICATION 48-like [Gossypium hirsutum]	AT1G58340.1
14	Upregulated	LS	A06G111900	PREDICTED: uncharacterized protein LOC107962310 [Gossypium hirsutum]	AT1G71730.1
15	Upregulated	LS	A06G192200	PREDICTED: probable disease resistance protein At1g12280 [Gossypium arboreum]	AT1G12220.2
16	Upregulated	LS	A07G011800	hypothetical protein GOBAR_AA35168 [Gossypium barbadense]	AT5G56970.2
17	Upregulated	LS	A07G034784	PREDICTED: zinc finger CCCH domain-containing protein 39-like [Gossypium hirsutum]	AT3G19360.2
18	Upregulated	LS	A07G047800	50S ribosomal L32 [Gossypium arboreum]	AT1G26740.1
19	Upregulated	LS	A07G188640	PREDICTED: cold and drought-regulated protein CORA-like isoform X1 [Gossypium hirsutum]	NA
20	Upregulated	LS	A08G097000	PREDICTED: S-type anion channel SLAH2-like isoform X1 [Gossypium arboreum]	AT5G24030.1
21	Upregulated	LS	A09G077100	PREDICTED: KH domain-containing protein At4g18375-like isoform X3 [Gossypium hirsutum]	AT5G46190.4
22	Upregulated	LS	A10G126600	NA	NA
23	Upregulated	LS	A10G139500	PREDICTED: probable transcription factor PosF21 [Gossypium hirsutum]	AT1G06070.1
24	Upregulated	LS	A10G215000	PREDICTED: 21 kDa seed protein-like [Gossypium hirsutum]	AT1G17860.1
25	Upregulated	LS	A11G111300	PREDICTED: uncharacterized protein LOC107924593 [Gossypium hirsutum]	AT5G38700.1
26	Upregulated	LS	A11G159700	PREDICTED: probable tRNA (guanine(26)-N(2))-dimethyltransferase 2 [Gossypium hirsutum]	AT3G02320.1
27	Upregulated	LS	A11G199700	PREDICTED: inositol-3-phosphate synthase-like [Gossypium arboreum]	AT2G22240.1
28	Upregulated	LS	A12G036100	PREDICTED: DDB1- and CUL4-associated factor 8-like isoform X1 [Gossypium hirsutum]	AT4G35140.2
29	Upregulated	LS	A12G038400	Methyltransferase-like protein 16 [Gossypium arboreum]	AT2G21070.3
30	Upregulated	LS	A12G165300	PREDICTED: sphinganine C4-monooxygenase 1 [Gossypium hirsutum]	AT1G14290.1
31	Upregulated	LS	A12G167900	PREDICTED: uncharacterized protein LOC107920038 isoform X1 [Gossypium hirsutum]	AT1G68580.2
32	Upregulated	LS	A12G203000	Cyclin-dependent kinase F-4 [Gossypium arboreum]	NA
33	Upregulated	LS	A12G210300	PREDICTED: type I inositol polyphosphate 5-phosphatase 2-like [Gossypium arboreum]	AT4G18010.1
34	Upregulated	LS	A12G231400	PREDICTED: ethylene-responsive transcription factor CRF1-like [Gossypium hirsutum]	AT4G23750.2
35	Upregulated	LS	A12G239400	hypothetical protein GOBAR_AA08536 [Gossypium barbadense]	AT5G41970.1
36	Upregulated	LS	A13G189800	PREDICTED: proteasome subunit alpha type-6 [Gossypium raimondii]	AT2G05840.1
37	Upregulated	LS	D01G133100	PREDICTED: potassium transporter 6-like [Gossypium hirsutum]	AT1G70300.1
38	Upregulated	LS	D02G051100	PREDICTED: sugar transporter ERD6-like 16 isoform X1 [Gossypium hirsutum]	AT5G18840.1
39	Upregulated	LS	D02G099900	hypothetical protein B456_005G113400 [Gossypium raimondii]	AT5G57560.1
40	Upregulated	LS	D02G138100	sodium/hydrogen exchanger 8-like [Gossypium hirsutum]	AT2G01980.1
41	Upregulated	LS	D02G158350	PREDICTED: BTB/POZ domain-containing protein At1g67900-like [Gossypium hirsutum]	AT1G67900.6
42	Upregulated	LS	D02G190200	PREDICTED: transcription factor DIVARICATA-like [Gossypium hirsutum]	AT5G08520.1
43	Upregulated	LS	D02G207000	PREDICTED: transcription factor MYB44-like [Gossypium hirsutum]	AT4G37260.1
44	Upregulated	LS	D03G018900	PREDICTED: protein HGV2-like [Gossypium hirsutum]	AT4G37210.1
45	Upregulated	LS	D04G004400	PREDICTED: splicing factor U2af large subunit B-like isoform X1 [Gossypium raimondii]	AT4G36690.4
46	Upregulated	LS	D04G108400	PREDICTED: protein fluG-like [Gossypium raimondii]	AT3G53180.1
47	Upregulated	LS	D04G140500	hypothetical protein GOBAR_DD14844 [Gossypium barbadense]	AT5G13180.1
48	Upregulated	LS	D04G168800	hypothetical protein GOBAR_DD18293 [Gossypium barbadense]	AT4G35160.1
49	Upregulated	LS	D04G168900	PREDICTED: (RS)-norcoclaurine 6-O-methyltransferase-like [Gossypium raimondii]	AT4G35160.1
50	Upregulated	LS	D04G169000	PREDICTED: (RS)-norcoclaurine 6-O-methyltransferase-like [Gossypium raimondii]	AT4G35160.1
51	Upregulated	LS	D05G008700	PREDICTED: nuclear pore complex protein NUP43 [Gossypium raimondii]	AT4G30840.1
52	Upregulated	LS	D05G110100	hypothetical protein B456_009G114200 [Gossypium raimondii]	AT3G02850.1
53	Upregulated	LS	D05G139400	hypothetical protein GOBAR_DD29182 [Gossypium barbadense]	AT1G72830.1
54	Upregulated	LS	D05G227800	PREDICTED: protein EXORDIUM-like [Gossypium raimondii]	AT4G08950.1
55	Upregulated	LS	D05G237100	PREDICTED: small glutamine-rich tetratricopeptide repeat-containing protein-like [Gossypium hirsutum]	AT4G08320.1
56	Upregulated	LS	D05G289000	PREDICTED: 50S ribosomal protein L9-like [Gossypium hirsutum]	AT5G53070.1
57	Upregulated	LS	D05G300150	hypothetical protein GOBAR_DD12080 [Gossypium barbadense]	AT5G55240.1
58	Upregulated	LS	D05G316150	PREDICTED: zinc finger protein GIS-like [Gossypium hirsutum]	AT3G58070.1
59	Upregulated	LS	D06G023700	PREDICTED: transcription factor bHLH74-like isoform X1 [Gossypium hirsutum]	AT1G10120.2
60	Upregulated	LS	D06G099266	PREDICTED: uncharacterized protein LOC107958795 isoform X3 [Gossypium hirsutum]	NA
61	Upregulated	LS	D07G021000	PREDICTED: aminopeptidase M1-like [Gossypium hirsutum]	AT4G33090.1
62	Upregulated	LS	D07G048000	PREDICTED: ethylene-responsive transcription factor ERF105-like [Gossypium hirsutum]	AT5G51190.1
63	Upregulated	LS	D08G075600	PREDICTED: RAN GTPase-activating protein 1-like [Gossypium hirsutum]	AT3G63130.2
64	Upregulated	LS	D08G098300	PREDICTED: uncharacterized protein LOC107912739 [Gossypium hirsutum]	AT3G03320.1
65	Upregulated	LS	D08G181400	NA	NA
66	Upregulated	LS	D08G226900	PREDICTED: uncharacterized protein LOC107899101 [Gossypium hirsutum]	AT1G55040.1
67	Upregulated	LS	D08G262500	PREDICTED: peroxisomal fatty acid beta-oxidation multifunctional protein AIM1-like [Gossypium hirsutum]	AT4G29010.1
68	Upregulated	LS	D09G123232	PREDICTED: TBCC domain-containing protein 1-like isoform X1 [Gossypium hirsutum]	AT3G57890.1
69	Upregulated	LS	D09G186100	PREDICTED: BTB/POZ domain-containing protein At1g63850-like [Gossypium hirsutum]	AT1G63850.1
70	Upregulated	LS	D09G205000	PREDICTED: uncharacterized CRM domain-containing protein At3g25440, chloroplastic-like [Gossypium hirsutum]	AT2G28480.1
71	Upregulated	LS	D09G219300	PREDICTED: CASP-like protein 1C1 [Gossypium hirsutum]	AT1G03700.1
72	Upregulated	LS	D10G026600	PREDICTED: probable ubiquitin-conjugating enzyme E2 24 isoform X1 [Gossypium hirsutum]	AT2G33770.1
73	Upregulated	LS	D10G072200	PREDICTED: uncharacterized protein LOC107913931 [Gossypium hirsutum]	AT4G14605.2
74	Upregulated	LS	D10G191400	PREDICTED: 60S ribosomal protein L7-1-like [Gossypium hirsutum]	AT1G80750.1
75	Upregulated	LS	D11G112200	PREDICTED: uncharacterized protein LOC107912303 [Gossypium hirsutum]	AT4G01897.1
76	Upregulated	LS	D11G150600	PREDICTED: acyl-coenzyme A thioesterase 9, mitochondrial [Gossypium raimondii]	AT5G48370.1
77	Upregulated	LS	D11G165800	PREDICTED: probable tRNA (guanine(26)-N(2))-dimethyltransferase 2 [Gossypium hirsutum]	AT3G02320.1
78	Upregulated	LS	D11G278100	PREDICTED: translationally-controlled tumor protein homolog [Gossypium hirsutum]	AT3G16640.1
79	Upregulated	LS	D11G300800	hypothetical protein B456_011G167900 [Gossypium raimondii]	NA
80	Upregulated	LS	D11G337700	PREDICTED: mRNA-decapping enzyme-like protein [Gossypium hirsutum]	AT1G08370.1
81	Upregulated	LS	D12G089800	PREDICTED: pentatricopeptide repeat-containing protein At4g37170-like [Gossypium hirsutum]	AT4G37170.1
82	Upregulated	LS	D12G170800	hypothetical protein B456_008G183400 [Gossypium raimondii]	NA
83	Upregulated	LS	D12G195600	PREDICTED: auxin response factor 2-like isoform X1 [Gossypium hirsutum]	AT5G62000.5
84	Upregulated	LS	D12G275000	PREDICTED: 50S ribosomal protein L7/L12-like [Gossypium hirsutum]	AT3G06040.3
85	Upregulated	LS	D13G060400	PREDICTED: tRNA (guanine(10)-N2)-methyltransferase homolog [Gossypium hirsutum]	AT3G26410.1
86	Upregulated	LS	D13G066800	PREDICTED: ethylene-responsive transcription factor ERF119-like [Gossypium hirsutum]	AT1G68550.2
87	Downregulated	LS	A01G087300	PREDICTED: uncharacterized protein LOC107916859 [Gossypium hirsutum]	AT5G55570.1
88	Downregulated	LS	A01G100300	hypothetical protein GOBAR_AA04273 [Gossypium barbadense]	AT1G79460.1
89	Downregulated	LS	A01G159700	PREDICTED: ABC transporter B family member 26, chloroplastic-like isoform X1 [Gossypium hirsutum]	AT1G70610.1
90	Downregulated	LS	A01G179200	PREDICTED: uncharacterized protein LOC107925449 [Gossypium hirsutum]	AT5G64510.1
91	Downregulated	LS	A01G201000	hypothetical protein GOBAR_AA21689 [Gossypium barbadense]	AT3G52440.1
92	Downregulated	LS	A01G205800	PREDICTED: F-box/kelch-repeat protein At1g57790-like [Gossypium hirsutum]	AT1G57790.1
93	Downregulated	LS	A01G226460	receptor-like protein [Gossypium hirsutum]	AT1G47890.1
94	Downregulated	LS	A02G174700	PREDICTED: phospholipase D delta [Gossypium arboreum]	AT4G35790.2
95	Downregulated	LS	A03G022000	PREDICTED: subtilisin-like protease SBT3.18 [Gossypium hirsutum]	AT4G26330.2
96	Downregulated	LS	A03G044500	PREDICTED: E3 ubiquitin-protein ligase SDIR1-like isoform X1 [Gossypium hirsutum]	AT3G55530.1
97	Downregulated	LS	A03G079700	PREDICTED: bifunctional nuclease 1-like [Gossypium hirsutum]	AT1G75380.4
98	Downregulated	LS	A03G206400	hypothetical protein B456_005G255600 [Gossypium raimondii]	AT2G17033.4
99	Downregulated	LS	A04G004400	UDP-glucose iridoid glucosyltransferase-like [Gossypium hirsutum]	AT3G11340.1
100	Downregulated	LS	A05G116700	PREDICTED: uncharacterized protein LOC108452007 [Gossypium arboreum]	AT1G78995.1
101	Downregulated	LS	A05G123300	PREDICTED: SNF1-related protein kinase regulatory subunit gamma-like PV42a [Gossypium hirsutum]	AT1G15330.1
102	Downregulated	LS	A05G163400	PREDICTED: uncharacterized protein LOC108450970 [Gossypium arboreum]	AT1G11125.1
103	Downregulated	LS	A05G182200	PREDICTED: mechanosensitive ion channel protein 8-like [Gossypium hirsutum]	AT2G17010.1
104	Downregulated	LS	A05G182700	PREDICTED: thioredoxin-like protein CDSP32, chloroplastic [Gossypium hirsutum]	AT1G76080.1
105	Downregulated	LS	A05G223100	Chemoreceptor A [Gossypium arboreum]	AT2G14095.1
106	Downregulated	LS	A05G235300	PREDICTED: chlorophyllide a oxygenase, chloroplastic-like [Gossypium hirsutum]	AT1G44446.1
107	Downregulated	LS	A05G319500	PREDICTED: uncharacterized protein LOC107886321 [Gossypium hirsutum]	AT1G70160.1
108	Downregulated	LS	A05G331600	PREDICTED: ankyrin-3-like [Gossypium hirsutum]	AT2G03430.1
109	Downregulated	LS	A06G020000	PREDICTED: probable E3 ubiquitin-protein ligase HIP1 [Gossypium hirsutum]	AT5G42940.2
110	Downregulated	LS	A06G025300	Centromere-associated E [Gossypium arboreum]	AT1G59540.1
111	Downregulated	LS	A06G042100	PREDICTED: cold shock protein 2-like [Gossypium arboreum]	AT2G17870.1
112	Downregulated	LS	A06G056000	PREDICTED: uncharacterized protein LOC107962619 [Gossypium hirsutum]	NA
113	Downregulated	LS	A07G028750	hypothetical protein B456_001G034400 [Gossypium raimondii]	NA
114	Downregulated	LS	A07G073000	Titin [Gossypium arboreum]	AT3G19660.1
115	Downregulated	LS	A07G079500	PREDICTED: protein RALF-like 27 [Gossypium hirsutum]	AT3G29780.1
116	Downregulated	LS	A07G101600	PREDICTED: UDP-glucose iridoid glucosyltransferase-like [Gossypium hirsutum]	AT3G11340.1
117	Downregulated	LS	A07G107000	PREDICTED: uncharacterized protein LOC107953297 [Gossypium hirsutum]	AT2G27830.1
118	Downregulated	LS	A07G113900	PREDICTED: uncharacterized protein LOC107953145 isoform X1 [Gossypium hirsutum]	AT3G44020.1
119	Downregulated	LS	A07G188400	PREDICTED: uncharacterized protein LOC107955727 [Gossypium hirsutum]	AT5G35690.1
120	Downregulated	LS	A08G102400	PREDICTED: outer envelope pore protein 37, chloroplastic-like isoform X1 [Gossypium hirsutum]	AT2G43950.1
121	Downregulated	LS	A08G177600	PREDICTED: phospholipase D gamma 1-like isoform X1 [Gossypium hirsutum]	AT2G42010.1
122	Downregulated	LS	A08G233400	PREDICTED: peptide methionine sulfoxide reductase B1, chloroplastic-like [Gossypium hirsutum]	AT1G53670.1
123	Downregulated	LS	A09G019350	homeobox-leucine zipper protein HAT7-like [Gossypium hirsutum]	AT3G01220.1
124	Downregulated	LS	A09G029666	PREDICTED: uncharacterized protein LOC108454102 [Gossypium arboreum]	AT5G40510.1
125	Downregulated	LS	A09G099300	PREDICTED: BEL1-like homeodomain protein 1 [Gossypium hirsutum]	AT2G35940.3
126	Downregulated	LS	A09G146500	PREDICTED: heavy metal-associated isoprenylated plant protein 3-like [Gossypium hirsutum]	AT5G03380.1
127	Downregulated	LS	A09G158300	PREDICTED: uncharacterized protein LOC107889709 [Gossypium hirsutum]	AT3G53670.2
128	Downregulated	LS	A09G175100	PREDICTED: probable serine/threonine protein kinase IREH1 isoform X1 [Gossypium arboreum]	AT3G17850.1
129	Downregulated	LS	A09G187700	hypothetical protein GOBAR_AA35771 [Gossypium barbadense]	AT1G64720.1
130	Downregulated	LS	A09G213678	PREDICTED: probable aquaporin NIP7-1 isoform X1 [Gossypium hirsutum]	AT3G06100.1
131	Downregulated	LS	A10G211500	PREDICTED: metal tolerance protein 11-like isoform X1 [Gossypium hirsutum]	AT2G39450.1
132	Downregulated	LS	A10G216700	PREDICTED: uncharacterized protein LOC105777270 [Gossypium raimondii]	AT5G59350.1
133	Downregulated	LS	A10G222800	PREDICTED: ultraviolet-B receptor UVR8-like [Gossypium arboreum]	AT3G55580.1
134	Downregulated	LS	A11G152600	PREDICTED: 1-aminocyclopropane-1-carboxylate oxidase-like [Gossypium hirsutum]	AT1G05010.1
135	Downregulated	LS	A12G123900	PREDICTED: receptor-like serine/threonine-protein kinase ALE2 [Gossypium arboreum]	AT4G02010.1
136	Downregulated	LS	A13G101510	hypothetical protein GOBAR_AA36581 [Gossypium barbadense]	AT4G37680.4
137	Downregulated	LS	A13G134500	PREDICTED: uncharacterized protein LOC107895230 [Gossypium hirsutum]	AT4G27240.1
138	Downregulated	LS	A13G170700	PREDICTED: zeta-carotene desaturase, chloroplastic/chromoplastic [Gossypium hirsutum]	AT3G04870.4
139	Downregulated	LS	A13G180600	PREDICTED: homeobox protein knotted-1-like 3 isoform X1 [Gossypium hirsutum]	AT5G25220.1
140	Downregulated	LS	A13G219500	PREDICTED: cysteine desulfurase 1, chloroplastic-like [Gossypium hirsutum]	AT1G08490.1
141	Downregulated	LS	D01G122900	PREDICTED: prolycopene isomerase, chloroplastic-like [Gossypium hirsutum]	AT1G06820.1
142	Downregulated	LS	D01G130400	PREDICTED: uncharacterized protein LOC105785507 isoform X1 [Gossypium raimondii]	AT2G36895.1
143	Downregulated	LS	D01G181000	PREDICTED: uncharacterized protein LOC105786155 isoform X1 [Gossypium raimondii]	AT1G44770.1
144	Downregulated	LS	D01G185600	PREDICTED: probable inactive leucine-rich repeat receptor-like protein kinase At1g66830 [Gossypium raimondii]	AT3G57830.3
145	Downregulated	LS	D02G020740	hypothetical protein B456_005G026000, partial [Gossypium raimondii]	AT1G05560.2
146	Downregulated	LS	D02G025800	PREDICTED: LRR receptor-like serine/threonine-protein kinase GSO1 [Gossypium hirsutum]	AT1G74170.2
147	Downregulated	LS	D02G037400	PREDICTED: peroxisomal adenine nucleotide carrier 1-like [Gossypium hirsutum]	AT3G05290.1
148	Downregulated	LS	D02G068200	PREDICTED: protein GIGANTEA isoform X1 [Gossypium hirsutum]	AT1G22770.1
149	Downregulated	LS	D02G079100	PREDICTED: uncharacterized protein LOC105797154 [Gossypium raimondii]	AT1G21680.1
150	Downregulated	LS	D02G089132	hypothetical protein B456_005G099800, partial [Gossypium raimondii]	AT5G43150.1
151	Downregulated	LS	D02G095600	hypothetical protein B456_005G109300 [Gossypium raimondii]	AT1G75380.4
152	Downregulated	LS	D02G146400	hypothetical protein GOBAR_DD09816 [Gossypium barbadense]	AT5G13090.1
153	Downregulated	LS	D03G044700	PREDICTED: probable E3 ubiquitin-protein ligase XERICO [Gossypium hirsutum]	AT1G15100.1
154	Downregulated	LS	D03G096700	PREDICTED: replication protein A 70 kDa DNA-binding subunit B-like [Gossypium hirsutum]	AT5G08020.1
155	Downregulated	LS	D03G144800	PREDICTED: CBL-interacting serine/threonine-protein kinase 10-like [Gossypium hirsutum]	AT5G58380.1
156	Downregulated	LS	D03G163200	PREDICTED: probable aquaporin TIP-type [Gossypium hirsutum]	AT5G47450.1
157	Downregulated	LS	D03G172300	PREDICTED: uncharacterized protein LOC105789360 [Gossypium raimondii]	AT4G17900.1
158	Downregulated	LS	D04G026000	PREDICTED: zinc finger CCCH domain-containing protein ZFN-like isoform X1 [Gossypium raimondii]	AT3G02830.1
159	Downregulated	LS	D04G064700	PREDICTED: ultraviolet-B receptor UVR8-like isoform X2 [Gossypium hirsutum]	AT3G55580.1
160	Downregulated	LS	D04G118200	PREDICTED: uncharacterized protein LOC107899274 [Gossypium hirsutum]	AT3G53540.1
161	Downregulated	LS	D05G018600	PREDICTED: protein NUCLEAR FUSION DEFECTIVE 4-like [Gossypium hirsutum]	AT2G30300.1
162	Downregulated	LS	D05G026500	PREDICTED: transcription factor bHLH68-like [Gossypium hirsutum]	AT4G29100.1
163	Downregulated	LS	D05G041900	PREDICTED: serine/threonine-protein kinase 38-like isoform X1 [Gossypium raimondii]	AT4G33080.1
164	Downregulated	LS	D05G150700	PREDICTED: glucan endo-1,3-beta-glucosidase 10-like [Gossypium hirsutum]	AT1G30080.1
165	Downregulated	LS	D05G187000	PREDICTED: peroxidase 64-like [Gossypium hirsutum]	AT5G42180.1
166	Downregulated	LS	D05G194800	PREDICTED: bifunctional nuclease 2 isoform X1 [Gossypium raimondii]	AT1G19660.2
167	Downregulated	LS	D06G007800	PREDICTED: random slug protein 5-like [Gossypium hirsutum]	AT1G75170.2
168	Downregulated	LS	D06G066800	PREDICTED: glucan endo-1,3-beta-glucosidase 13-like [Gossypium hirsutum]	AT5G56590.1
169	Downregulated	LS	D06G126700	PREDICTED: calcium-binding protein PBP1-like [Gossypium hirsutum]	AT4G27280.1
170	Downregulated	LS	D06G142700	PREDICTED: uncharacterized protein LOC107901886 [Gossypium hirsutum]	AT2G34540.2
171	Downregulated	LS	D06G189600	PREDICTED: ALA-interacting subunit 1-like [Gossypium raimondii]	AT1G16360.2
172	Downregulated	LS	D07G009000	PREDICTED: protein DETOXIFICATION 51-like [Gossypium hirsutum]	AT4G29140.1
173	Downregulated	LS	D07G048800	PREDICTED: DNA (cytosine-5)-methyltransferase CMT3-like isoform X1 [Gossypium hirsutum]	AT1G69770.1
174	Downregulated	LS	D07G141100	PREDICTED: uncharacterized protein LOC107954444 [Gossypium hirsutum]	AT1G01225.1
175	Downregulated	LS	D07G211500	myb transcription factor MYB30 [Gossypium hirsutum]	AT3G28910.1
176	Downregulated	LS	D08G018700	PREDICTED: serine/threonine-protein kinase GRIK1-like [Gossypium raimondii]	AT5G60550.1
177	Downregulated	LS	D08G045400	PREDICTED: uncharacterized protein LOC107916642 [Gossypium hirsutum]	AT3G61920.1
178	Downregulated	LS	D08G105900	PREDICTED: zinc finger protein CONSTANS-LIKE 16-like [Gossypium raimondii]	AT1G25440.1
179	Downregulated	LS	D08G155900	PREDICTED: LOW QUALITY PROTEIN: probable leucine-rich repeat receptor-like protein kinase At5g63930 [Gossypium hirsutum]	AT2G45340.1
180	Downregulated	LS	D08G156000	PREDICTED: probable potassium transporter 2 isoform X1 [Gossypium hirsutum]	AT1G60160.1
181	Downregulated	LS	D08G162900	PREDICTED: serine carboxypeptidase-like 40 [Gossypium hirsutum]	AT3G63470.1
182	Downregulated	LS	D08G164400	PREDICTED: uncharacterized protein LOC107899888 [Gossypium hirsutum]	AT3G52070.1
183	Downregulated	LS	D08G201700	PREDICTED: aquaporin PIP1-3-like [Gossypium raimondii]	AT4G00430.1
184	Downregulated	LS	D09G042100	PREDICTED: uncharacterized protein LOC107892075 [Gossypium hirsutum]	AT3G49050.1
185	Downregulated	LS	D09G158700	PREDICTED: uncharacterized protein LOC105799920 [Gossypium raimondii]	AT3G09085.1
186	Downregulated	LS	D09G172800	hypothetical protein GOBAR_DD20579 [Gossypium barbadense]	AT1G68490.1
187	Downregulated	LS	D09G182500	PREDICTED: uncharacterized protein LOC107890805 [Gossypium hirsutum]	AT1G64720.1
188	Downregulated	LS	D09G182600	PREDICTED: uncharacterized protein LOC105800188 [Gossypium raimondii]	AT5G42110.1
189	Downregulated	LS	D10G017300	PREDICTED: alpha-farnesene synthase-like [Gossypium hirsutum]	AT3G25830.1
190	Downregulated	LS	D10G025000	PREDICTED: stem-specific protein TSJT1-like [Gossypium hirsutum]	AT4G27450.1
191	Downregulated	LS	D10G182800	PREDICTED: MATH domain and coiled-coil domain-containing protein At3g58370-like [Gossypium hirsutum]	AT3G17380.1
192	Downregulated	LS	D10G189900	PREDICTED: E3 ubiquitin-protein ligase SINAT5-like [Gossypium hirsutum]	AT3G61790.1
193	Downregulated	LS	D10G204100	PREDICTED: (+)-neomenthol dehydrogenase-like isoform X2 [Gossypium hirsutum]	AT3G61220.1
194	Downregulated	LS	D11G045700	PREDICTED: thiosulfate sulfurtransferase 18-like isoform X2 [Gossypium hirsutum]	AT5G66170.3
195	Downregulated	LS	D11G090400	hypothetical protein GOBAR_DD13011 [Gossypium barbadense]	AT2G45760.1
196	Downregulated	LS	D11G126400	hypothetical protein B456_007G135100 [Gossypium raimondii]	AT3G63088.1
197	Downregulated	LS	D11G130700	heat stress transcription factor A-6b-like [Gossypium hirsutum]	AT3G22830.1
198	Downregulated	LS	D11G130750	hypothetical protein B456_007G139700 [Gossypium raimondii]	NA
199	Downregulated	LS	D12G025200	PREDICTED: polyadenylate-binding protein RBP47B-like isoform X1 [Gossypium hirsutum]	AT3G19130.1
200	Downregulated	LS	D12G147200	PREDICTED: sec-independent protein translocase protein TATC, chloroplastic [Gossypium hirsutum]	AT2G01110.1
201	Downregulated	LS	D12G170900	PREDICTED: alpha-xylosidase 1-like isoform X1 [Gossypium hirsutum]	AT1G68560.1
202	Downregulated	LS	D12G222201	PREDICTED: uncharacterized protein LOC107947649 [Gossypium hirsutum]	NA
203	Downregulated	LS	D13G024700	delta(24)-sterol reductase [Gossypium hirsutum]	AT3G19820.3
204	Downregulated	LS	D13G040000	PREDICTED: PI-PLC X domain-containing protein At5g67130-like [Gossypium raimondii]	AT1G49740.1
205	Downregulated	LS	D13G064500	PREDICTED: putative cyclin-D6-1 [Gossypium hirsutum]	AT4G03270.1
206	Downregulated	LS	D13G079500	PREDICTED: uncharacterized protein LOC107920257 isoform X2 [Gossypium hirsutum]	AT1G13940.2
207	Downregulated	LS	D13G083101	hypothetical protein B456_008G050800 [Gossypium raimondii]	NA
208	Downregulated	LS	D13G087800	PREDICTED: septum-promoting GTP-binding protein 1-like isoform X1 [Gossypium raimondii]	AT3G21700.3
209	Downregulated	LS	D13G115000	PREDICTED: calreticulin-like [Gossypium hirsutum]	AT1G56340.2
210	Downregulated	LS	D13G160100	PREDICTED: uncharacterized protein LOC107920333 isoform X1 [Gossypium hirsutum]	AT1G54130.1
211	Downregulated	LS	D13G233900	hypothetical protein GOBAR_DD08254 [Gossypium barbadense]	AT3G45980.1
212	Downregulated	LS	D13G235700	PREDICTED: ABSCISIC ACid-INSENSITIVE 5-like protein 2 [Gossypium hirsutum]	AT3G56850.1
213	Downregulated	LS	D13G241100	PREDICTED: expansin-A8-like [Gossypium hirsutum]	AT2G40610.1
