# Supplementary material for: Transcriptome and metabolome insights into closely related upland cotton (Gossypium hirsutum) genotypes during differing responses to progressive soil drying
Source: BMC Plant Biol. 2026 Jan 29;26:367. doi: 10.1186/s12870-026-08125-5 (PMC12924551; doi:10.1186/s12870-026-08125-5)
Supplement: Supplementary file 5 — Additional file 5. Table S5. Metabolites and identification information which comprised the metabolome used in the study. [file 12870_2026_8125_MOESM5_ESM.xlsx]

## Sheet: sheet1
Additional File 5. Table S5. Metabolites and identification information which comprised the metabolome used in the study.
Count	Metabolite_name	Metabolite_name2	Match	KEGG	HMDB	PubchemID	SMILES	CAS_ID	InChiKeys
1	D-+-Galactosamine	D-+-Galactosamine	D-Galactosamine	C02262	METPA0263	NA	NA	NA	NA
2	L-Arginine	NA	NA	C00062	HMDB0000517	6322	C(C[C@@H](C(=O)O)N)CN=C(N)N	74-79-3	ODKSFYDXXFIFQN-BYPYZUCNSA-N
3	L-Histidine	NA	NA	C00135	HMDB0000177	6274	C1=C(NC=N1)C[C@@H](C(=O)O)N	71-00-1	HNDVDQJCIGZPNO-YFKPBYRVSA-N
4	Pyridoxamine	NA	NA	C00534	HMDB0001431	1052	CC1=NC=C(C(=C1O)CN)CO	85-87-0	NHZMQXZHNVQTQA-UHFFFAOYSA-N
5	Thiamine	NA	NA	C00378	HMDB0000235	1130	CC1=C(SC=[N+]1CC2=CN=C(N=C2N)C)CCO	67-03-8	JZRWCGZRTZMZEH-UHFFFAOYSA-N
6	L-Cystine	NA	NA	C01420	HMDB0000192	67678	C([C@@H](C(=O)O)N)SSC[C@@H](C(=O)O)N	56-89-3	LEVWYRKDKASIDU-IMJSIDKUSA-N
7	gamma-Aminobutyric acid	NA	NA	C00334	HMDB0000112	119	C(CC(=O)O)CN	56-12-2	BTCSSZJGUNDROE-UHFFFAOYSA-N
8	L-Asparagine	NA	NA	C00152	HMDB0000168	6267	C([C@@H](C(=O)O)N)C(=O)N	70-47-3	DCXYFEDJOCDNAF-REOHCLBHSA-N
9	L-Serine	NA	NA	C00716	HMDB0000187	5951	C([C@@H](C(=O)O)N)O	56-45-1	MTCFGRXMJLQNBG-REOHCLBHSA-N
10	L-Cystathionine	NA	NA	C00542	HMDB0000099	439258	C(CSC[C@@H](C(=O)O)N)[C@@H](C(=O)O)N	56-88-2	ILRYLPWNYFXEMH-WHFBIAKZSA-N
11	L-Carnitine	NA	NA	C00318	HMDB0062496	10917	C[N+](C)(C)C[C@@H](CC(=O)[O-])O	541-15-1	PHIQHXFUZVPYII-ZCFIWIBFSA-N
12	L-Glutamine	NA	NA	C00064	HMDB0000641	5961	C(CC(=O)N)[C@@H](C(=O)O)N	56-85-9	ZDXPYRJPNDTMRX-VKHMYHEASA-N
13	trans-4-Hydroxy-L-proline	NA	NA	C01157	HMDB0000725	5810	C1[C@H](CN[C@@H]1C(=O)O)O	51-35-4	PMMYEEVYMWASQN-DMTCNVIQSA-N
14	L-Citrulline	NA	NA	C00327	HMDB0000904	9750	C(C[C@@H](C(=O)O)N)CNC(=O)N	372-75-8	RHGKLRLOHDJJDR-BYPYZUCNSA-N
15	Myo-Inositol	NA	NA	C00137	HMDB0000211	892	C1(C(C(C(C(C1O)O)O)O)O)O	87-89-8	CDAISMWEOUEBRE-GPIVLXJGSA-N
16	L-Arabitol	NA	NA	C00532	HMDB0000568	439255	C([C@@H](C([C@H](CO)O)O)O)O	7643-75-6	HEBKCHPVOIAQTA-IMJSIDKUSA-N
17	Xylitol	NA	NA	C00379	HMDB0000568	6912	C([C@H](C([C@H](CO)O)O)O)O	87-99-0	HEBKCHPVOIAQTA-SCDXWVJYSA-N
18	L-Threonine	NA	NA	C00188	HMDB0000167	6288	C[C@H]([C@@H](C(=O)O)N)O	72-19-5	AYFVYJQAPQTCCC-GBXIJSLDSA-N
19	L-Sorbose	NA	NA	C08356	HMDB0001266	441484	C1[C@@H]([C@H]([C@@H]([C@](O1)(CO)O)O)O)O	87-79-6	LKDRXBCSQODPBY-BGPJRJDNSA-N
20	Taurine	NA	NA	C00245	HMDB0000251	1123	C(CS(=O)(=O)O)N	107-35-7	XOAAWQZATWQOTB-UHFFFAOYSA-N
21	L-Homoserine	NA	NA	C00263	HMDB0000719	12647	C(CO)[C@@H](C(=O)O)N	672-15-1	UKAUYVFTDYCKQA-VKHMYHEASA-N
22	D-Xylose	NA	NA	C00181	HMDB0000098	135191	C1[C@H]([C@@H]([C@H](C(O1)O)O)O)O	58-86-6	SRBFZHDQGSBBOR-IOVATXLUSA-N
23	L-Arabinose	NA	NA	C11476	HMDB0000646	5460291	C([C@@H]([C@@H]([C@H](C=O)O)O)O)O	5328-37-0	PYMYPHUHKUWMLA-VAYJURFESA-N
24	Cellobiose	NA	NA	C06422	HMDB0000055	10712	C([C@@H]1[C@H]([C@@H]([C@H]([C@@H](O1)O[C@@H]2[C@H](O[C@H]([C@@H]([C@H]2O)O)O)CO)O)O)O)O	528-50-7	GUBGYTABKSRVRQ-QRZGKKJRSA-N
25	L-Proline	NA	NA	C00148	HMDB0000162	145742	C1C[C@H](NC1)C(=O)O	147-85-3	ONIBWKKTOPOVIA-BYPYZUCNSA-N
26	L-Homocysteine	NA	NA	C05330	HMDB0000742	778	C(CS)C(C(=O)O)N	6027-13-0	FFFHZYDWPBMWHY-UHFFFAOYSA-N
27	Trehalose	NA	NA	C01083	HMDB0000975	7427	C([C@@H]1[C@H]([C@@H]([C@H]([C@H](O1)O[C@@H]2[C@@H]([C@H]([C@@H]([C@H](O2)CO)O)O)O)O)O)O)O	99-20-7	HDTRYLNUVZCQOY-LIZSDCNHSA-N
28	D-Maltose	NA	NA	C01971	HMDB0000163	6255	C([C@@H]1[C@H]([C@@H]([C@H]([C@H](O1)O[C@@H]2[C@H](O[C@H]([C@@H]([C@H]2O)O)O)CO)O)O)O)O	69-79-4	GUBGYTABKSRVRQ-QUYVBRFLSA-N
29	Melibiose	NA	NA	C05402	HMDB0000048	11458	C([C@@H]1[C@@H]([C@@H]([C@H]([C@H](O1)OC[C@@H]2[C@H]([C@@H]([C@H]([C@@H](O2)O)O)O)O)O)O)O)O	5340-95-4	DLRVVLDZNNYCBX-ZZFZYMBESA-N
30	N-Acetyl D-galactosamine	NA	NA	C01132	HMDB0000853	440552	CC(=O)N[C@@H]1[C@H]([C@H]([C@H](O[C@H]1O)CO)O)O	1811-31-0	OVRNDRQMDRJTHS-JAJWTYFOSA-N
31	Cytosine	NA	NA	C00380	HMDB0000630	597	C1=C(NC(=O)N=C1)N	71-30-7	OPTASPLRGRRNAP-UHFFFAOYSA-N
32	Creatinine	NA	NA	C00791	HMDB0000562	588	CN1CC(=O)N=C1N	60-27-5	DDRJAANPRJIHGJ-UHFFFAOYSA-N
33	4-Guanidobutyric acid	NA	NA	C01035	HMDB0003464	500	C(CC(=O)O)CN=C(N)N	463-00-3	TUHVEAJXIMEOSA-UHFFFAOYSA-N
34	Creatine	NA	NA	C00300	HMDB0000064	586	CN(CC(=O)O)C(=N)N	57-00-1	CVSVTCORWBXHQV-UHFFFAOYSA-N
35	D-Glucosamine 6-phosphate	NA	NA	C00352	HMDB0001254	440997	C([C@@H]1[C@H]([C@@H]([C@H](C(O1)O)N)O)O)OP(=O)(O)O	3616-42-0	XHMJOUIAFHJHBW-IVMDWMLBSA-N
36	2-Deoxy-D-ribose	NA	NA	C01801	HMDB0003224	441475	C1[C@@H]([C@@H](CO[C@@H]1O)O)O	533-67-5	ZVQAVWAHRUNNPG-LMVFSUKVSA-N
37	L-Homocystine	NA	NA	C01817	HMDB0000575	10010	C(CSSCCC(C(=O)O)N)C(C(=O)O)N	626-72-2	ZTVZLYBCZNMWCF-UHFFFAOYSA-N
38	L-Canavanine	NA	NA	C00308	HMDB0002706	439202	C(CON=C(N)N)[C@@H](C(=O)O)N	543-38-4	FSBIGDSBMBYOPN-VKHMYHEASA-N
39	Allantoin	NA	NA	C01551	HMDB0000462	204	C1(C(=O)NC(=O)N1)NC(=O)N	97-59-6	POJWUDADGALRAB-UHFFFAOYSA-N
40	Uracil	NA	NA	C00106	HMDB0000300	1174	C1=CNC(=O)NC1=O	66-22-8	ISAKRJDGNUQOIC-UHFFFAOYSA-N
41	D-Mannose	NA	NA	C00159	HMDB0062473	18950	C([C@@H]1[C@H]([C@@H]([C@@H](C(O1)O)O)O)O)O	31103-86-3	WQZGKKKJIJFFOK-QTVWNMPRSA-N
42	O-Phosphorylethanolamine	NA	NA	C00346	HMDB0000224	1015	C(COP(=O)(O)O)N	1071-23-4	SUHOOTKUPISOBE-UHFFFAOYSA-N
43	Cytidine	NA	NA	C00475	HMDB0000089	6175	C1=CN(C(=O)N=C1N)[C@H]2[C@@H]([C@@H]([C@H](O2)CO)O)O	65-46-3	UHDGCWIWMRVCDJ-XVFCMESISA-N
44	L-Methionine	NA	NA	C01733	HMDB0033951	6137	CSCC[C@@H](C(=O)O)N	63-68-3	FFEARJCKVFRZRR-BYPYZUCNSA-N
45	2-Deoxycytidine	NA	NA	C00881	HMDB0000014	13711	C1[C@@H]([C@H](O[C@H]1N2C=CC(=NC2=O)N)CO)O	951-77-9	CKTSBUTUHBMZGZ-SHYZEUOFSA-N
46	Guanine	NA	NA	C00242	HMDB0000132	135398634	C1=NC2=C(N1)C(=O)NC(=N2)N	73-40-5	UYTPUPDQBNUYGX-UHFFFAOYSA-N
47	Xanthine	NA	NA	C00385	HMDB0000292	1188	C1=NC2=C(N1)C(=O)NC(=O)N2	69-89-6	LRFVTYWOQMYALW-UHFFFAOYSA-N
48	L-Isoleucine	NA	NA	C00407	HMDB0000172	6306	CC[C@H](C)[C@@H](C(=O)O)N	73-32-5	AGPKZVBTJJNPAG-WHFBIAKZSA-N
49	L-Leucine	NA	NA	C00123	HMDB0000687	6106	CC(C)C[C@@H](C(=O)O)N	61-90-5	ROHFNLRQFUQHCH-YFKPBYRVSA-N
50	L-Tyrosine	NA	NA	C00082	HMDB0000158	6057	C1=CC(=CC=C1C[C@@H](C(=O)O)N)O	60-18-4	OUYCCCASQSFEME-QMMMGPOBSA-N
51	3-Hydroxy-DL-kynurenine	NA	NA	C02794	HMDB0000732	89	C1=CC(=C(C(=C1)O)N)C(=O)CC(C(=O)O)N	2147-61-7	VCKPUUFAIGNJHC-UHFFFAOYSA-N
52	Uridine	NA	NA	C00299	HMDB0000296	6029	C1=CN(C(=O)NC1=O)[C@H]2[C@@H]([C@@H]([C@H](O2)CO)O)O	58-96-8	DRTQHJPVMGBUCF-XVFCMESISA-N
53	Pyridoxine	NA	NA	C00314	HMDB0000239	1054	CC1=NC=C(C(=C1O)CO)CO	65-23-6	LXNHXLLTXMVWPM-UHFFFAOYSA-N
54	AICAR	NA	NA	C04663	HMDB0062179	17513	C1=NC(=C(N1[C@H]2[C@@H]([C@@H]([C@H](O2)CO)O)O)N)C(=O)N	2627-69-2	RTRQQBHATOEIAF-UUOKFMHZSA-N
55	5-Methoxytryptamine	NA	NA	C05659	HMDB0004095	1833	COC1=CC2=C(C=C1)NC=C2CCN	608-07-1	JTEJPPKMYBDEMY-UHFFFAOYSA-N
56	Pyridoxal hydrochloride	NA	NA	C00250	HMDB0001545	1050	CC1=NC=C(C(=C1O)C=O)CO	65-22-5	RADKZDMFGJYCBB-UHFFFAOYSA-N
57	2-Deoxyuridine	NA	NA	C00526	HMDB0000012	13712	C1[C@@H]([C@H](O[C@H]1N2C=CC(=O)NC2=O)CO)O	951-78-0	MXHRCPNRJAMMIM-SHYZEUOFSA-N
58	Thymine	NA	NA	C00178	HMDB0000262	1135	CC1=CNC(=O)NC1=O	65-71-4	RWQNBRDOKXIBIV-UHFFFAOYSA-N
59	Hypoxanthine	NA	NA	C00262	HMDB0000157	790	C1=NC2=C(N1)C(=O)N=CN2	68-94-0	FDGQSTZJBFJUBT-UHFFFAOYSA-N
60	Adenine	NA	NA	C00147	HMDB0000034	190	C1=NC2=NC=NC(=C2N1)N	73-24-5	GFFGJBXGBJISGV-UHFFFAOYSA-N
61	Inosine	NA	NA	C00294	HMDB0000195	135398641	C1=NC2=C(C(=O)N1)N=CN2[C@H]3[C@@H]([C@@H]([C@H](O3)CO)O)O	58-63-9	UGQMRVRMYYASKQ-KQYNXXCUSA-N
62	beta-Nicotinamide mononucleotide	NA	Nicotinamide ribotide	C00455	HMDB0000229	14180	C1=CC(=C[N+](=C1)[C@H]2[C@@H]([C@@H]([C@H](O2)COP(=O)(O)[O-])O)O)C(=O)N	1094-61-7	DAYLJWODMCOQEW-TURQNECASA-N
63	2-Deoxyinosine	NA	NA	C05512	HMDB0000071	135398593	C1[C@@H]([C@H](O[C@H]1N2C=NC3=C2N=CNC3=O)CO)O	890-38-0	VGONTNSXDCQUGY-RRKCRQDMSA-N
64	2-Deoxyguanosine	NA	NA	C00330	HMDB0000085	135398592	C1[C@@H]([C@H](O[C@H]1N2C=NC3=C2N=C(NC3=O)N)CO)O	961-07-9	YKBGVTZYEHREMT-KVQBGUIXSA-N
65	L-Kynurenine	NA	NA	C01718	HMDB0000684	161166	C1=CC=C(C(=C1)C(=O)C[C@@H](C(=O)O)N)N	2922-83-0	YGPSJZOEDVAXAB-QMMMGPOBSA-N
66	Guanosine	NA	NA	C00387	HMDB0000133	135398635	C1=NC2=C(N1[C@H]3[C@@H]([C@@H]([C@H](O3)CO)O)O)N=C(NC2=O)N	118-00-3	NYHBQMYGNKIUIF-UUOKFMHZSA-N
67	DL-2-Aminoadipic acid	NA	NA	C00956	HMDB0000510	92136	C(C[C@@H](C(=O)O)N)CC(=O)O	542-32-5	OYIFNHCXNCRBQI-BYPYZUCNSA-N
68	L-Glutamic acid	NA	NA	C00025	HMDB0000148	33032	C(CC(=O)O)[C@@H](C(=O)O)N	56-86-0	WHUUTDBJXJRKMK-VKHMYHEASA-N
69	Argininosuccinic acid	NA	NA	C03406	HMDB0000052	16950	C(C[C@@H](C(=O)O)N)CN=C(N)N[C@@H](CC(=O)O)C(=O)O	2387-71-5	KDZOASGQNOPSCU-WDSKDSINSA-N
70	L-Phenylalanine	NA	NA	C02057	HMDB0000159	6140	C1=CC=C(C=C1)C[C@@H](C(=O)O)N	63-91-2	COLNVLDHVKWLRT-QMMMGPOBSA-N
71	L-Aspartic Acid	NA	NA	C00049	HMDB0000191	5960	C([C@@H](C(=O)O)N)C(=O)O	56-84-8	CKLJMWTZIZZHCS-REOHCLBHSA-N
72	Uric acid	NA	NA	C00366	HMDB0000289	1175	C12=C(NC(=O)N1)NC(=O)NC2=O	69-93-2	LEHOTFFKMJEONL-UHFFFAOYSA-N
73	S-5-Adenosyl-L-homocysteine	NA	NA	C00021	HMDB0000939	439155	C1=NC(=C2C(=N1)N(C=N2)[C@H]3[C@@H]([C@@H]([C@H](O3)CSCC[C@@H](C(=O)O)N)O)O)N	979-92-0	ZJUKTBDSGOFHSH-WFMPWKQPSA-N
74	4-Hydroxy-L-glutamic acid	NA	NA	C05947	HMDB0002273	440854	C([C@@H](C(=O)O)N)[C@H](C(=O)O)O	2485-33-8	HBDWQSHEVMSFGY-STHAYSLISA-N
75	Galactonic acid	NA	NA	C00880	HMDB0000565	128869	C([C@H]([C@@H]([C@@H]([C@H](C(=O)O)O)O)O)O)O	576-36-3Â	RGHNJXZEOKUKBD-MGCNEYSASA-N
76	Thymidine	NA	NA	C00214	HMDB0000273	5789	CC1=CN(C(=O)NC1=O)[C@H]2C[C@@H]([C@H](O2)CO)O	50-89-5	IQFYYKKMVGJFEH-XLPZGREQSA-N
77	D-Gluconic acid	NA	NA	C00257	HMDB0000625	10690	C([C@H]([C@H]([C@@H]([C@H](C(=O)O)O)O)O)O)O	526-95-4	RGHNJXZEOKUKBD-SQOUGZDYSA-N
78	Shikimic acid	NA	NA	C00493	HMDB0003070	8742	C1[C@H]([C@@H]([C@@H](C=C1C(=O)O)O)O)O	138-59-0	JXOHGGNKMLTUBP-HSUXUTPPSA-N
79	Glyoxylic acid	NA	NA	C00048	HMDB0000119	760	C(=O)C(=O)O	298-12-4	HHLFWLYXYJOTON-UHFFFAOYSA-N
80	Glyceric acid	NA	NA	C00258	HMDB0000139	439194	C([C@H](C(=O)O)O)O	473-81-4	RBNPOMFGQQGHHO-UWTATZPHSA-N
81	N-Acetylneuraminic acid	NA	NA	C19910	HMDB0000230	445063	CC(=O)N[C@@H]1[C@H](C[C@](O[C@H]1[C@@H]([C@@H](CO)O)O)(C(=O)O)O)O	131-48-6	SQVRNKJHWKZAKO-PFQGKNLYSA-N
82	Quinic acid	NA	NA	C00296	HMDB0003072	6508	C1[C@H](C([C@@H](CC1(C(=O)O)O)O)O)O	77-95-2	AAWZDTNXLSGCEK-WYWMIBKRSA-N
83	Oxamic acid	NA	NA	C01444	No result	974	C(=O)(C(=O)O)N	471-47-6	SOWBFZRMHSNYGE-UHFFFAOYSA-N
84	Adenosine	NA	NA	C00212	HMDB0000050	60961	C1=NC(=C2C(=N1)N(C=N2)[C@H]3[C@@H]([C@@H]([C@H](O3)CO)O)O)N	58-61-7	OIRDTQYFTABQOQ-KQYNXXCUSA-N
85	2-Deoxyadenosine	NA	NA	C00559	HMDB0000101	13730	C1[C@@H]([C@H](O[C@H]1N2C=NC3=C(N=CN=C32)N)CO)O	16373-93-6	OLXZPDWKRNYJJZ-RRKCRQDMSA-N
86	O-Succinyl-L-homoserine	NA	NA	C01118	No result	439406	C(COC(=O)CCC(=O)O)[C@@H](C(=O)O)N	1492-23-5	GNISQJGXJIDKDJ-YFKPBYRVSA-N
87	Chorismic acid	NA	NA	C00251	HMDB0012199	12039	C=C(C(=O)O)O[C@@H]1C=C(C=C[C@H]1O)C(=O)O	617-12-9	WTFXTQVDAKGDEY-HTQZYQBOSA-N
88	Creatine phosphate	NA	NA	C02305	HMDB0001511	587	CN(CC(=O)O)C(=NP(=O)(O)O)N	67-07-2	DRBBFCLWYRJSJZ-UHFFFAOYSA-N
89	L-Dihydroorotic acid	NA	NA	C00337	HMDB0003349	439216	C1[C@H](NC(=O)NC1=O)C(=O)O	5988-19-2	UFIVEPVSAGBUSI-REOHCLBHSA-N
90	Succinic semialdehyde	NA	NA	C00232	HMDB0001259	1112	C(CC(=O)O)C=O	692-29-5	UIUJIQZEACWQSV-UHFFFAOYSA-N
91	3-Dehydroshikimic acid	NA	NA	C02637	No result	439774	C1[C@H]([C@@H](C(=O)C=C1C(=O)O)O)O	2922-42-1	SLWWJZMPHJJOPH-PHDIDXHHSA-N
92	Lactic acid	NA	NA	C01432	HMDB0144295	612	CC(C(=O)O)O	50-21-5	JVTAAEKCZFNVCJ-UHFFFAOYSA-N
93	D-Fructose 6-phosphate	NA	NA	C00085	HMDB0000124	439160	C([C@@H]1[C@H]([C@@H](C(O1)(CO)O)O)O)OP(=O)(O)O	643-13-0	BGWGXPAPYGQALX-VRPWFDPXSA-N
94	D-Glucose 6-phosphate	NA	NA	C00092	HMDB0001401	5958	C([C@@H]1[C@H]([C@@H]([C@H](C(O1)O)O)O)O)OP(=O)(O)O	54010-71-8	NBSCHQHZLSJFNQ-GASJEMHNSA-N
95	Trehalose 6-phosphate	NA	NA	C00689	HMDB0001124	122336	C([C@@H]1[C@H]([C@@H]([C@H]([C@H](O1)O[C@@H]2[C@@H]([C@H]([C@@H]([C@H](O2)COP(=O)(O)O)O)O)O)O)O)O)O	4484-88-2	LABSPYBHMPDTEL-LIZSDCNHSA-N
96	D-Xylulose-5-phosphate	NA	NA	C00231	HMDB0000868	439190	C([C@H]([C@@H](C(=O)CO)O)O)OP(=O)(O)O	60802-29-1	FNZLKVNUWIIPSJ-RFZPGFLSSA-N
97	L-Tryptophan	NA	NA	C00806	HMDB0030396	6305	C1=CC=C2C(=C1)C(=CN2)C[C@@H](C(=O)O)N	73-22-3	QIVBCDIJIAJPQS-VIFPVBQESA-N
98	D-Sedoheptulose-7-phosphate	NA	NA	C05382	HMDB0062754	165007	C([C@H]([C@H]([C@H]([C@@H](C(=O)CO)O)O)O)O)OP(=O)(O)O	2646-35-7	JDTUMPKOJBQPKX-GBNDHIKLSA-N
99	alpha-D-Glucose-1-phosphate	NA	NA	C00103	HMDB0001586	65533	C([C@@H]1[C@H]([C@@H]([C@H]([C@H](O1)OP(=O)(O)O)O)O)O)O	59-56-3	HXXFSFRBOHSIMQ-VFUOTHLCSA-N
100	gamma-Glu-Cys	NA	NA	C00669	HMDB0001049	123938	C(CC(=O)N[C@@H](CS)C(=O)O)[C@@H](C(=O)O)N	636-58-8	RITKHVBHSGLULN-WHFBIAKZSA-N
101	Xanthosine	NA	NA	C01762	HMDB0000299	64959	C1=NC2=C(N1[C@H]3[C@@H]([C@@H]([C@H](O3)CO)O)O)NC(=O)NC2=O	146-80-5	UBORTCNDUKBEOP-UUOKFMHZSA-N
102	N-Acetyl-D-glucosamine 6-phosphate	NA	NA	C00357	HMDB0001062	440996	CC(=O)N[C@@H]1[C@H]([C@@H]([C@H](OC1O)COP(=O)(O)O)O)O	1746-32-3	BRGMHAYQAZFZDJ-RTRLPJTCSA-N
103	alpha-D(+)Mannose 1-phosphate	alpha-D(+)Mannose 1-phosphate	D-Mannose 1-phosphate	C00636	HMDB0006330	439279	OC[C@H]1O[C@H](OP(O)(O)=O)[C@@H](O)[C@@H](O)[C@@H]1O	NA	NA
104	Nicotinic acid mononucleotide	NA	NA	C01185	HMDB0001132	5288991	C1=CC(=C[N+](=C1)[C@H]2[C@@H]([C@@H]([C@H](O2)COP(=O)(O)[O-])O)O)C(=O)O	321-02-8	JOUIQRNQJGXQDC-ZYUZMQFOSA-N
105	N-Acetyl-alpha-D-glucosamine 1-phosphate	NA	NA	C04256	HMDB0001367	440272	CC(=O)N[C@@H]1[C@H]([C@@H]([C@H](OC1OP(=O)(O)O)CO)O)O	28446-21-1	FZLJPEPAYPUMMR-RTRLPJTCSA-N
106	D-erythro-Dihydrosphingosine	NA	NA	C00836	HMDB0000269	91486	CCCCCCCCCCCCCCC[C@H]([C@H](CO)N)O	764-22-7	OTKJDMGTUTTYMP-ZWKOTPCHSA-N
107	2-Deoxyribose 5-phosphate	NA	NA	C00673	HMDB0001031	382219	CCOC(=O)C(C(=O)OCC)NC(=O)OC(C)(C)C	102916-66-5	ULRLHEXGRUWQLQ-UHFFFAOYSA-N
108	D-Ribose 5-phosphate	NA	NA	C00117	HMDB0001548	439167	C([C@@H]1[C@H]([C@H](C(O1)O)O)O)OP(=O)(O)O	4300-28-1	KTVPXOYAKDPRHY-SOOFDHNKSA-N
109	2-Deoxy-D-glucose 6-phosphate	NA	NA	C06369	No result	440992	C1[C@H]([C@@H]([C@H](OC1O)COP(=O)(O)O)O)O	3573-50-0	UQJFZAAGZAYVKZ-CERMHHMHSA-N
110	Arabinose-5-phosphate	NA	NA	C01112	HMDB0011734	188324	C([C@H]([C@H]([C@@H](C=O)O)O)O)OP(=O)(O)O	13137-52-5	PPQRONHOSHZGFQ-WDCZJNDASA-N
111	6-Hydroxynicotinic acid	NA	NA	C01020	HMDB0002658	72924	C1=CC(=O)NC=C1C(=O)O	5006-66-6	BLHCMGRVFXRYRN-UHFFFAOYSA-N
112	Orotic acid	NA	NA	C00295	HMDB0000226	967	C1=C(NC(=O)NC1=O)C(=O)O	65-86-1	PXQPEWDEAKTCGB-UHFFFAOYSA-N
113	4-Quinolinol	NA	NA	C06343	No result	69141	C1=CC=C2C(=C1)C(=O)C=CN2	611-36-9	PMZDQRJGMBOQBF-UHFFFAOYSA-N
114	beta-Nicotinamide adenine dinucleotide	NA	NA	C00003	HMDB0000902	5892	C1=CC(=C[N+](=C1)[C@H]2[C@@H]([C@@H]([C@H](O2)COP(=O)([O-])OP(=O)(O)OC[C@@H]3[C@H]([C@H]([C@@H](O3)N4C=NC5=C(N=CN=C54)N)O)O)O)O)C(=O)N	53-84-9	BAWFJGJZGIEFAR-NNYOXOHSSA-N
115	Pyruvic acid	NA	NA	C00022	HMDB0000243	1060	CC(=O)C(=O)O	127-17-3	LCTONWCANYUPML-UHFFFAOYSA-N
116	Cytidine-5-monophosphate	NA	NA	C00055	HMDB0000095	6131	C1=CN(C(=O)N=C1N)[C@H]2[C@@H]([C@@H]([C@H](O2)COP(=O)(O)O)O)O	63-37-6	IERHLVCPSMICTF-XVFCMESISA-N
117	4-Aminobenzoic acid	NA	NA	C00568	HMDB0001392	978	C1=CC(=CC=C1C(=O)O)N	150-13-0	ALYNCZNDIQEVRV-UHFFFAOYSA-N
118	Mevalonic acid	NA	NA	C00418	HMDB0000227	439230	C[C@@](CCO)(CC(=O)O)O	17817-88-8	KJTLQQUUPVSXIM-ZCFIWIBFSA-N
119	o-Phospho-L-Serine	NA	NA	C01005	HMDB0000272	68841	C([C@@H](C(=O)O)N)OP(=O)(O)O	407-41-0	BZQFBWGGLXLEPQ-REOHCLBHSA-N
120	Dihydroxyacetone phosphate	NA	NA	C00111	HMDB0001473	668	C(C(=O)COP(=O)(O)O)O	57-04-5	GNGACRATGGDKBX-UHFFFAOYSA-N
121	2-Deoxycytidine 5-monophosphate	NA	NA	C00239	HMDB0001202	13945	C1[C@@H]([C@H](O[C@H]1N2C=CC(=NC2=O)N)COP(=O)(O)O)O	1032-65-1	NCMVOABPESMRCP-SHYZEUOFSA-N
122	Uridine 5-monophosphate	NA	NA	C00105	HMDB0000288	6030	C1=CN(C(=O)NC1=O)[C@H]2[C@@H]([C@@H]([C@H](O2)COP(=O)(O)O)O)O	58-97-9	DJJCXFVJDGTHFX-XVFCMESISA-N
123	2-3-Dihydroxyisovalerate	NA	NA	C04039	No result	677	CC(C)(C(C(=O)O)O)O	1756-18-9	JTEYKUFKXGDTEU-UHFFFAOYSA-N
124	Inosine 5-monophosphate	NA	NA	C00130	HMDB0000175	135398640	C1=NC2=C(C(=O)N1)N=CN2[C@H]3[C@@H]([C@@H]([C@H](O3)COP(=O)(O)O)O)O	131-99-7	GRSZFWQUAKGDAV-KQYNXXCUSA-N
125	Guanosine 3,5-cyclic monophosphate	NA	NA	C00942	HMDB0001314	135398570	C1[C@@H]2[C@H]([C@H]([C@@H](O2)N3C=NC4=C3N=C(NC4=O)N)O)OP(=O)(O1)O	7665-99-8	ZOOGRGPOEVQQDX-UUOKFMHZSA-N
126	DL-Glyceraldehyde 3-phosphate	NA	NA	C00661	HMDB0001112	729	C(C(C=O)O)OP(=O)(O)O	591-59-3	LXJXRIRHZLFYRP-UHFFFAOYSA-N
127	5-Deoxy-5-(methylthio)adenosine	5-Deoxy-5-(methylthio)adenosine	5'-Methylthioadenosine	C00170	HMDB0001173	439176	CSC[C@H]1O[C@H]([C@H](O)[C@@H]1O)N1C=NC2=C1N=CN=C2N	NA	NA
128	Nicotinic acid	NA	NA	C00253	HMDB0001488	938	C1=CC(=CN=C1)C(=O)O	59-67-6	PVNIIMVLHYAWGP-UHFFFAOYSA-N
129	2-Deoxyguanosine 5-monophosphate	NA	NA	C00362	HMDB0001044	135398597	C1[C@@H]([C@H](O[C@H]1N2C=NC3=C2N=C(NC3=O)N)COP(=O)(O)O)O	902-04-5	LTFMZDNNPPEQNG-KVQBGUIXSA-N
130	Adenosine 5-monophosphate	NA	NA	C00020	HMDB0000045	6083	C1=NC(=C2C(=N1)N(C=N2)[C@H]3[C@@H]([C@@H]([C@H](O3)COP(=O)(O)O)O)O)N	61-19-8	UDMBCSSLTHHNCD-KQYNXXCUSA-N
131	4-Hydroxybenzoic acid	NA	NA	C00156	HMDB0000500	135	C1=CC(=CC=C1C(=O)O)O	99-96-7	FJKROLUGYXJWQN-UHFFFAOYSA-N
132	3-Hydroxyanthranilic acid	NA	NA	C00632	HMDB0001476	86	C1=CC(=C(C(=C1)O)N)C(=O)O	548-93-6	WJXSWCUQABXPFS-UHFFFAOYSA-N
133	Epicatechin	NA	NA	C09727	HMDB0001871	72276	C1[C@H]([C@H](OC2=CC(=CC(=C21)O)O)C3=CC(=C(C=C3)O)O)O	490-46-0	PFTAWBLQPZVEMU-UKRRQHHQSA-N
134	Isopentenyl pyrophosphate	NA	NA	C00129	HMDB0001347	1195	CC(=C)CCOP(=O)(O)OP(=O)(O)O	358-71-4	NUHSROFQTUXZQQ-UHFFFAOYSA-N
135	Prephenic acid	NA	NA	C00254	HMDB0012283	1028	C1=CC(C=CC1O)(CC(=O)C(=O)O)C(=O)O	126-49-8	FPWMCUPFBRFMLH-XGAOUMNUSA-N
136	2-Deoxyadenosine 5-monophosphate	NA	NA	C00360	HMDB0000905	12599	C1[C@@H]([C@H](O[C@H]1N2C=NC3=C(N=CN=C32)N)COP(=O)(O)O)O	653-63-4	KHWCHTKSEGGWEX-RRKCRQDMSA-N
137	Adenosine 3-5-cyclic monophosphate	NA	NA	C00575	HMDB0000058	6076	C1[C@@H]2[C@H]([C@H]([C@@H](O2)N3C=NC4=C(N=CN=C43)N)O)OP(=O)(O1)O	60-92-4	IVOMOUWHDPKRLL-KQYNXXCUSA-N
138	2-Ketobutyrate	NA	NA	C00109	HMDB0000005	58	CCC(=O)C(=O)O	600-18-0	TYEYBOSBBBHJIV-UHFFFAOYSA-N
139	Vanillic acid	NA	NA	C06672	HMDB0000484	8468	COC1=C(C=CC(=C1)C(=O)O)O	121-34-6	WKOLLVMJNQIZCI-UHFFFAOYSA-N
140	Malonic acid	NA	NA	C00383	HMDB0000691	867	C(C(=O)O)C(=O)O	141-82-2	OFOBLEOULBTSOW-UHFFFAOYSA-N
141	Riboflavin	NA	NA	C00255	HMDB0000244	493570	CC1=CC2=C(C=C1C)N(C3=NC(=O)NC(=O)C3=N2)C[C@@H]([C@@H]([C@@H](CO)O)O)O	83-88-5	AUNGANRZJHBGPY-SCRDCRAPSA-N
142	Succinic acid	NA	NA	C00042	HMDB0000254	1110	C(CC(=O)O)C(=O)O	110-15-6	KDYFGRWQOYBRFD-UHFFFAOYSA-N
143	m-Hydroxybenzoic acid	NA	NA	C00587	HMDB0002466	7420	C1=CC(=CC(=C1)O)C(=O)O	99-06-9Â	IJFXRHURBJZNAO-UHFFFAOYSA-N
144	5-Hydroxy-3-indoleacetic acid	NA	NA	C05635	HMDB0000763	1826	C1=CC2=C(C=C1O)C(=CN2)CC(=O)O	54-16-0	DUUGKQCEGZLZNO-UHFFFAOYSA-N
145	Citramalic acid	NA	NA	C00815	HMDB0000426	1081	CC(CC(=O)O)(C(=O)O)O	2306-22-1	XFTRTWQBIOMVPK-UHFFFAOYSA-N
146	N-Carbamoyl-DL-aspartic acid	NA	NA	C00438	HMDB0000828	93072	C([C@@H](C(=O)O)NC(=O)N)C(=O)O	923-37-5	HLKXYZVTANABHZ-REOHCLBHSA-N
147	L-Gluthathione (oxidized)	L-Gluthathione (oxidized)	Oxidized glutathione	C00127	HMDB0003337	65359	N[C@@H](CCC(=O)N[C@@H](CSSC[C@H](NC(=O)CC[C@H](N)C(O)=O)C(=O)NCC(O)=O)C(=O)NCC(O)=O)C(O)=O	NA	NA
148	L-Malic acid	NA	NA	C00711	HMDB0000744	525	C(C(C(=O)O)O)C(=O)O	97-67-6	BJEPYKJPYRNKOW-UHFFFAOYSA-N
149	Maleic acid	NA	NA	C01384	HMDB0000176	444266	C(=C\C(=O)O)\C(=O)O	110-16-7	VZCYOOQTPOCHFL-UPHRSURJSA-N
150	L-Hydroxyglutaric acid	NA	NA	C02630	HMDB0059655	43	C(CC(=O)O)C(C(=O)O)O	13095-48-2	HWXBTNAVRSUOJR-UHFFFAOYSA-N
151	4-Methyl-2-oxovaleric acid	NA	NA	C00233	HMDB0000695	70	CC(C)CC(=O)C(=O)O	816-66-0	BKAJNAXTPSGJCU-UHFFFAOYSA-N
152	Itaconic acid	NA	NA	C00490	HMDB0002092	811	C=C(CC(=O)O)C(=O)O	97-65-4Â	LVHBHZANLOWSRM-UHFFFAOYSA-N
153	N-Carbamyl-L-glutamic acid	NA	NA	C05829	HMDB0015673	121396	C(CC(=O)O)[C@@H](C(=O)O)NC(=O)N	1188-38-1	LCQLHJZYVOQKHU-VKHMYHEASA-N
154	N-Acetylglutamic acid	NA	NA	C00624	HMDB0001138	185	CC(=O)NC(CCC(=O)O)C(=O)O	5817-08-03	RFMMMVDNIPUKGG-UHFFFAOYSA-N
155	3-Hydroxyphenylacetic acid	NA	NA	C05593	HMDB0000440	12122	C1=CC(=CC(=C1)O)CC(=O)O	621-37-4	FVMDYYGIDFPZAX-UHFFFAOYSA-N
156	Adipic acid	NA	NA	C06104	HMDB0000448	196	C(CCC(=O)O)CC(=O)O	124-04-9	WNLRTRBMVRJNCN-UHFFFAOYSA-N
157	alpha-Ketoglutaric acid	NA	NA	C00026	HMDB0000208	51	C(CC(=O)O)C(=O)C(=O)O	328-50-7	KPGXRSRHYNQIFN-UHFFFAOYSA-N
158	Uridine 5â€²-diphosphogalactose	Uridine diphosphogalactose	Uridine diphosphategalactose	C00052	HMDB0000302	18068	OC[C@H]1O[C@H](O[P@@](O)(=O)O[P@@](O)(=O)OC[C@H]2O[C@H]([C@H](O)[C@@H]2O)N2C=CC(=O)NC2=O)[C@H](O)[C@@H](O)[C@H]1O	NA	NA
159	Uridine 5-diphosphoglucose	NA	NA	C00029	HMDB0000286	8629	C1=CN(C(=O)NC1=O)[C@H]2[C@@H]([C@@H]([C@H](O2)COP(=O)(O)OP(=O)(O)O[C@@H]3[C@@H]([C@H]([C@@H]([C@H](O3)CO)O)O)O)O)O	133-89-1	HSCJRCZFDFQWRP-JZMIEXBBSA-N
160	Cytidine 5-diphosphate	NA	NA	C00112	HMDB0001546	6132	C1=CN(C(=O)N=C1N)[C@H]2[C@@H]([C@@H]([C@H](O2)COP(=O)(O)OP(=O)(O)O)O)O	63-38-7	ZWIADYZPOWUWEW-XVFCMESISA-N
161	2-3-Dihydroxybenzoic acid	NA	NA	C00196	HMDB0000397	19	C1=CC(=C(C(=C1)O)O)C(=O)O	303-38-8	GLDQAMYCGOIJDV-UHFFFAOYSA-N
162	Guanosine 5-diphosphate	NA	NA	C00035	HMDB0001201	135398619	C1=NC2=C(N1[C@H]3[C@@H]([C@@H]([C@H](O3)COP(=O)(O)OP(=O)(O)O)O)O)N=C(NC2=O)N	146-91-8	QGWNDRXFNXRZMB-UUOKFMHZSA-N
163	4-Hydroxyphenyl-pyruvic acid	NA	NA	C01179	HMDB0000707	979	C1=CC(=CC=C1CC(=O)C(=O)O)O	156-39-8	KKADPXVIOXHVKN-UHFFFAOYSA-N
164	Ketoisovaleric acid	NA	NA	C00141	HMDB0000019	49	CC(C)C(=O)C(=O)O	759-05-7	QHKABHOOEWYVLI-UHFFFAOYSA-N
165	Ketovaleric acid	NA	NA	C06255	HMDB0001865	74563	CCCC(=O)C(=O)O	1821-02-9	KDVFRMMRZOCFLS-UHFFFAOYSA-N
166	D-Ribulose 1,5-biphosphate	NA	NA	C01182	No result	123658	C([C@H]([C@H](C(=O)COP(=O)(O)O)O)O)OP(=O)(O)O	24218-00-6	YAHZABJORDUQGO-NQXXGFSBSA-N
167	Uridine 5-diphosphate	NA	NA	C00015	HMDB0000295	6031	C1=CN(C(=O)NC1=O)[C@H]2[C@@H]([C@@H]([C@H](O2)COP(=O)(O)OP(=O)(O)O)O)O	58-98-0	XCCTYIAWTASOJW-XVFCMESISA-N
168	Inosine 5-diphosphate	NA	NA	C00104	HMDB0003335	135398651	C1=NC2=C(C(=O)N1)N=CN2[C@H]3[C@@H]([C@@H]([C@H](O3)COP(=O)(O)OP(=O)(O)O)O)O	86-04-4	JPXZQMKKFWMMGK-KQYNXXCUSA-N
169	2-4-Quinolinediol	NA	NA	C16716	No result	54680871	C1=CC=C2C(=C1)C(=CC(=O)N2)O	86-95-3	HDHQZCHIXUUSMK-UHFFFAOYSA-N
170	2-Deoxycytidine 5-diphosphate	NA	NA	C00705	HMDB0001245	150855	C1[C@@H]([C@H](O[C@H]1N2C=CC(=NC2=O)N)COP(=O)(O)OP(=O)(O)O)O	800-73-7	FTDHDKPUHBLBTL-SHYZEUOFSA-N
171	D-Fructose 1,6-biphosphate	NA	NA	C05378	HMDB0060444	10267	C([C@@H]1[C@H]([C@@H]([C@](O1)(COP(=O)(O)O)O)O)O)OP(=O)(O)O	488-69-7	RNBGYGVWRKECFJ-ARQDHWQXSA-N
172	Mevalonic acid 5-phosphate	NA	NA	C01107	HMDB0001343	476	CC(CCOP(=O)(O)O)(CC(=O)O)O	1189-94-2	OKZYCXHTTZZYSK-UHFFFAOYSA-N
173	Pyridoxal 5 phosphate	NA	NA	C00018	HMDB0001491	1051	CC1=NC=C(C(=C1O)C=O)COP(=O)(O)O	54-47-7	NGVDGCNFYWLIFO-UHFFFAOYSA-N
174	3-2-Hydroxyethylindole	NA	NA	C00955	HMDB0003447	10685	C1=CC=C2C(=C1)C(=CN2)CCO	526-55-6	MBBOMCVGYCRMEA-UHFFFAOYSA-N
175	Citric acid	NA	NA	C00158	HMDB0000094	311	C(C(=O)O)C(CC(=O)O)(C(=O)O)O	77-92-9	KRKNYBCHXYNGOX-UHFFFAOYSA-N
176	DL-Isocitric acid	NA	NA	C00311	HMDB0000193	1198	C(C(C(C(=O)O)O)C(=O)O)C(=O)O	320-77-4	ODBLHEXUDAPZAU-UHFFFAOYSA-N
177	2-3-Pyridinedicarboxylic acid	NA	NA	C03722	HMDB0000232	1066	C1=CC(=C(N=C1)C(=O)O)C(=O)O	89-00-9	GJAWHXHKYYXBSV-UHFFFAOYSA-N
178	Isopentyl acetate	NA	NA	C12296	HMDB0031528	31276	CC(C)CCOC(=O)C	123-92-2	MLFHJEHSLIIPHL-UHFFFAOYSA-N
179	Phosphoenolpyruvic acid	NA	NA	C00074	HMDB0000263	1005	C=C(C(=O)O)OP(=O)(O)O	138-08-9	DTBNBXWJWCWCIK-UHFFFAOYSA-N
180	Homocitrate	NA	NA	C01251	HMDB0003518	28371	C(CC(CC(=O)O)(C(=O)O)O)C(=O)O	3562-74-1	XKJVEVRQMLKSMO-UHFFFAOYSA-N
181	4-Pyridoxic acid	NA	NA	C00847	HMDB0000017	6723	CC1=NC=C(C(=C1O)C(=O)O)CO	82-82-6	HXACOUQIXZGNBF-UHFFFAOYSA-N
182	2-Deoxyguanosine 5-diphosphate	NA	NA	C00361	HMDB0000960	135398595	C1[C@@H]([C@H](O[C@H]1N2C=NC3=C2N=C(NC3=O)N)COP(=O)(O)OP(=O)(O)O)O	3493-09-02	CIKGWCTVFSRMJU-KVQBGUIXSA-N
183	Adenosine 5-diphosphate	NA	NA	C00008	HMDB0001341	6022	C1=NC(=C2C(=N1)N(C=N2)[C@H]3[C@@H]([C@@H]([C@H](O3)COP(=O)(O)OP(=O)(O)O)O)O)N	58-64-0	XTWYTFMLZFPYCI-KQYNXXCUSA-N
184	cis-Aconitic acid	NA	NA	C00417	HMDB0000072	643757	C(/C(=C/C(=O)O)/C(=O)O)C(=O)O	585-84-2	GTZCVFVGUGFEME-IWQZZHSRSA-N
185	trans-Aconitic acid	NA	NA	C02341	HMDB0000958	444212	C(/C(=C\C(=O)O)/C(=O)O)C(=O)O	4023-65-8	GTZCVFVGUGFEME-HNQUOIGGSA-N
186	2-Isopropylmalic acid	NA	NA	C02504	HMDB0000402	5280523	CC(C)[C@@](CC(=O)O)(C(=O)O)O	3237-44-3	BITYXLXUCSKTJS-ZETCQYMHSA-N
187	Thymidine 5-diphosphate	NA	NA	C00363	HMDB0001274	164628	CC1=CN(C(=O)NC1=O)[C@H]2C[C@@H]([C@H](O2)COP(=O)(O)OP(=O)(O)O)O	491-97-4	UJLXYODCHAELLY-XLPZGREQSA-N
188	2-Deoxyadenosine 5-diphosphate	NA	NA	C00206	No result	91754	CC(C)(C)C1=CC=C(C=C1)CSC2=C(C(=O)N(N=C2)C(C)(C)C)Cl	2793-06-08	DWFZBUWUXWZWKD-UHFFFAOYSA-N
189	Folinic acid	NA	NA	C03479	HMDB0001562	135402009	C1C(N(C2=C(N1)N=C(NC2=O)N)C=O)CNC3=CC=C(C=C3)C(=O)NC(CCC(=O)O)C(=O)O	58-05-9	VVIAGPKUTFNRDU-UHFFFAOYSA-N
190	Indoline-3-carboxylate	NA	NA	C19837	HMDB0002285	72899	C1=CC=C2C(=C1)C=C(N2)C(=O)O	78348-24-0	HCUARRIEZVDMPT-UHFFFAOYSA-N
191	Adenylosuccinic acid	NA	NA	C03794	HMDB0059653	447145	C1=NC(=C2C(=N1)N(C=N2)[C@H]3[C@@H]([C@@H]([C@H](O3)COP(=O)(O)O)O)O)N[C@@H](CC(=O)O)C(=O)O	19046-78-7	OFBHPPMPBOJXRT-VWJPMABRSA-N
192	3-Indoleacetic acid	NA	NA	C00954	HMDB0000197	802	C1=CC=C2C(=C1)C(=CN2)CC(=O)O	87-51-4	SEOVTRFCIGRIMH-UHFFFAOYSA-N
193	o-Hydroxy hippuric acid	NA	NA	C07588	HMDB0000840	10253	C1=CC=C(C(=C1)C(=O)NCC(=O)O)O	487-54-7	ONJSZLXSECQROL-UHFFFAOYSA-N
194	Uridine 5-triphosphate	NA	NA	C00075	HMDB0000285	6133	C1=CN(C(=O)NC1=O)[C@H]2[C@@H]([C@@H]([C@H](O2)COP(=O)(O)OP(=O)(O)OP(=O)(O)O)O)O	63-39-8	PGAVKCOVUIYSFO-XVFCMESISA-N
195	Salicylic acid	NA	NA	C00805	HMDB0001895	338	C1=CC=C(C(=C1)C(=O)O)O	69-72-7	YGSDEFSMJLZEOE-UHFFFAOYSA-N
196	Lipoamide	NA	NA	C00248	HMDB0000962	863	C1CSSC1CCCCC(=O)N	940-69-2	FCCDDURTIIUXBY-UHFFFAOYSA-N
197	Cytidine 5-triphosphate	NA	NA	C00063	HMDB0000082	6176	C1=CN(C(=O)N=C1N)[C@H]2[C@@H]([C@@H]([C@H](O2)COP(=O)(O)OP(=O)(O)OP(=O)(O)O)O)O	65-47-4	PCDQPRRSZKQHHS-XVFCMESISA-N
198	Guanosine 5-triphosphate	NA	NA	C00044	HMDB0001273	135398633	C1=NC2=C(N1[C@H]3[C@@H]([C@@H]([C@H](O3)COP(=O)(O)OP(=O)(O)OP(=O)(O)O)O)O)N=C(NC2=O)N	86-01-1	XKMLYUALXHKNFT-UUOKFMHZSA-N
199	Deoxycytidine 5-triphosphate	NA	NA	C00458	HMDB0000998	65091	C1[C@@H]([C@H](O[C@H]1N2C=CC(=NC2=O)N)COP(=O)(O)OP(=O)(O)OP(=O)(O)O)O	2056-98-6	RGWHQCVHVJXOKC-SHYZEUOFSA-N
200	Flavin adenine dinucleotide	NA	NA	C00016	HMDB0001248	643975	CC1=CC2=C(C=C1C)N(C3=NC(=O)NC(=O)C3=N2)C[C@@H]([C@@H]([C@@H](COP(=O)(O)OP(=O)(O)OC[C@@H]4[C@H]([C@H]([C@@H](O4)N5C=NC6=C(N=CN=C65)N)O)O)O)O)O	146-14-5	VWWQXMAJTJZDQX-UYBVJOGSSA-N
201	Phenylpyruvic acid	NA	NA	C00166	HMDB0000205	997	C1=CC=C(C=C1)CC(=O)C(=O)O	156-06-9	BTNMPGBKDVTSJY-UHFFFAOYSA-N
202	Inosine 5-triphosphate	NA	NA	C00081	HMDB0000189	135398643	C1=NC2=C(C(=O)N1)N=CN2[C@H]3[C@@H]([C@@H]([C@H](O3)COP(=O)(O)OP(=O)(O)OP(=O)(O)O)O)O	132-06-9	HAEJPQIATWHALX-KQYNXXCUSA-N
203	Deoxythymidine 5-triphosphate	NA	NA	C00459	HMDB0001342	64968	CC1=CN(C(=O)NC1=O)[C@H]2C[C@@H]([C@H](O2)COP(=O)(O)OP(=O)(O)OP(=O)(O)O)O	365-08-2	NHVNXKFIZYSCEB-XLPZGREQSA-N
204	2-Deoxyuridine 5-triphosphate	NA	NA	C00460	HMDB0001191	65070	C1[C@@H]([C@H](O[C@H]1N2C=CC(=O)NC2=O)COP(=O)(O)OP(=O)(O)OP(=O)(O)O)O	1173-82-6	AHCYMLUZIRLXAA-SHYZEUOFSA-N
205	Adenosine 5-triphosphate	NA	NA	C00002	HMDB0000538	5957	C1=NC(=C2C(=N1)N(C=N2)[C@H]3[C@@H]([C@@H]([C@H](O3)COP(=O)(O)OP(=O)(O)OP(=O)(O)O)O)O)N	56-65-5	ZKHQWZAMYRWXGA-KQYNXXCUSA-N
206	Deoxyguanosine 5-triphosphate	NA	NA	C00286	HMDB0001440	135398599	C1[C@@H]([C@H](O[C@H]1N2C=NC3=C2N=C(NC3=O)N)COP(=O)(O)OP(=O)(O)OP(=O)(O)O)O	2564-35-4	HAAZLUGHYHWQIW-KVQBGUIXSA-N
207	Deoxyadenosine 5-triphosphate	NA	NA	C00131	HMDB0001532	15993	C1[C@@H]([C@H](O[C@H]1N2C=NC3=C(N=CN=C32)N)COP(=O)(O)OP(=O)(O)OP(=O)(O)O)O	1927-31-7	SUYVUBYJARFZHO-RRKCRQDMSA-N
208	Taurocholic acid	NA	NA	C05122	HMDB0000036	6675	CC(CCC(=O)NCCS(=O)(=O)O)C1CCC2C1([C@H](CC3C2[C@@H](C[C@H]4C3(CC[C@H](C4)O)C)O)O)C	81-24-3	WBWWGRHZICKQGZ-BKXUXKPJSA-N
209	L-Valine	L-Valine	L-Valine	C00183	HMDB0000883	6287	CC(C)[C@H](N)C(O)=O	NA	NA
210	2-Aminoisobutyric acid	2-Aminoisobutyric acid	2-Aminoisobutyric acid	C03665	HMDB0001906	6119	CC(C)(N)C(=O)O	NA	NA
211	DL-pipecolic acid	DL-pipecolic acid	Pipecolic acid	C00408	HMDB0000070	849	OC(=O)C1CCCCN1	NA	NA
212	Indolelactic acid	Indolelactic acid	Indolelactic acid	C02043	HMDB0000671	676157	O[C@@H](CC1=CNC2=C1C=CC=C2)C(O)=O	NA	NA
213	p-Hydroxyphenylacetic acid	p-Hydroxyphenylacetic acid	p-Hydroxyphenylacetic acid	C00642	HMDB0000020	127	OC(=O)CC1=CC=C(O)C=C1	NA	NA
214	Erythritol	Erythritol	Erythritol	C00503	HMDB0002994	222285	OC[C@H](O)[C@H](O)CO	NA	NA
215	Arachidonic Acid (peroxide free)	Arachidonic Acid (peroxide free)	Arachidonic acid	C00219	HMDB0001043	444899	CCCCC/C=C\C/C=C\C/C=C\C/C=C\CCCC(=O)O	NA	NA
216	Dimethylglycine	Dimethylglycine	Dimethylglycine	C01026	HMDB0000092	673	CN(C)CC(O)=O	NA	NA
217	DL-Homoserine	DL-Homoserine	L-Homoserine	C00263	HMDB0000719	12647	N[C@@H](CCO)C(O)=O	NA	NA
218	p-Coumaric acid	p-Coumaric acid	4-Hydroxycinnamic acid	C00811	HMDB0002035	637542	OC(=O)\C=C\C1=CC=C(O)C=C1	NA	NA
219	Isomaltose	Isomaltose	Isomaltose	C05400	HMDB0002923	10357	OC[C@H]1O[C@H](OC[C@H]2O[C@@H](O)[C@H](O)[C@@H](O)[C@@H]2O)[C@H](O)[C@@H](O)[C@@H]1O	NA	NA
220	Gentisic acid	Gentisic acid	Gentisic acid	C00628	HMDB0000152	3469	OC(=O)C1=C(O)C=CC(O)=C1	NA	NA
221	Lactulose	NA	NA	C07064	HMDB0000740	11333	C([C@@H]1[C@@H]([C@@H]([C@H]([C@@H](O1)O[C@@H]2[C@H](O[C@@]([C@H]2O)(CO)O)CO)O)O)O)O	NA	NA
222	Pyroglutamic acid	Pyroglutamic acid	Pyroglutamic acid	C01879	HMDB0000267	7405	OC(=O)[C@@H]1CCC(=O)N1	NA	NA
223	O-Acetyl-L-serine	O-Acetyl-L-serine	O-Acetylserine	C00979	HMDB0003011	99478	CC(=O)OC[C@H](N)C(O)=O	NA	NA
224	Aminocaproic acid	Aminocaproic acid	Aminocaproic acid	C02378	HMDB0001901	564	C(CCC(=O)O)CCN	NA	NA
225	dGMP / 2'-Deoxyguanosine 5'-monophosphate	dGMP	dGMP	C00362	HMDB0001044	65059	NC1=NC2=C(N=CN2[C@H]2C[C@H](O)[C@@H](COP(O)(O)=O)O2)C(=O)N1	NA	NA
226	5'-AMP / Adenosine 5'-monophosphate	5'-AMP	Adenosine monophosphate	C00020	HMDB0000045	6083	NC1=C2N=CN([C@@H]3O[C@H](COP(O)(O)=O)[C@@H](O)[C@H]3O)C2=NC=N1	NA	NA
227	PAB / 4-Aminobenzoic acid	PAB	p-Aminobenzoic acid	C00568	HMDB0001392	978	NC1=CC=C(C=C1)C(O)=O	NA	NA
228	GABA / gamma-Aminobutyric acid	GABA	Gamma-Aminobutyric acid	C00334	HMDB0000112	223130	NCCCC(=O)O	NA	NA
229	L-Norleucine	L-Norleucine	L-Norleucine	C01933	HMDB0001645	21236	CCCC[C@@H](C(=O)O)N	NA	NA
230	5-Aminopentanoic acid	5-Aminopentanoic acid	5-Aminopentanoic acid	C00431	HMDB0003355	138	NCCCCC(=O)O	NA	NA
231	Stearolic acid	Stearolic acid	Stearolic acid	C08459	NA	68167	CCCCCCCCC#CCCCCCCCC(=O)O	NA	NA
232	p-Cymene	p-Cymene	p-Cymene	C06575	HMDB0005805	7463	CC1=CC=C(C=C1)C(C)C	NA	NA
233	Cycloleucine	Cycloleucine	NA	C03969	NA	NA	NA	NA	NA
234	Larixinic Acid	Larixinic Acid	Maltol	C11918	HMDB0030776	8369	CC1=C(O)C(=O)C=CO1	NA	NA
235	2,5-Dihydroxybenzaldehyde	2,5-Dihydroxybenzaldehyde	Gentisate aldehyde	C05585	HMDB0004062	70949	OC1=CC(C=O)=C(O)C=C1	NA	NA
236	2-Hydroxyphenylacetic acid	2-Hydroxyphenylacetic acid	Ortho-Hydroxyphenylacetic acid	C05852	HMDB0000669	11970	OC(=O)CC1=C(O)C=CC=C1	NA	NA
237	N-Methylglutamic acid	N-Methylglutamic acid	N-methyl-L-glutamic Acid	C01046	HMDB0062660	439377	[H][C@@](CCC(O)=O)(NC)C(O)=O	NA	NA
238	Phthalic acid Mono-2-ethylhexyl Ester	Phthalic acid Mono-2-ethylhexyl Ester	Monoethylhexyl phthalic acid	C03343	HMDB0013248	20393	CCCCC(CC)COC(=O)C1=CC=CC=C1C(O)=O	NA	NA
239	Adenosine 3'-monophosphate	Adenosine 3'-monophosphate	3'-AMP	C01367	HMDB0003540	41211	NC1=C2N=CN([C@@H]3O[C@H](CO)[C@@H](OP(O)(O)=O)[C@H]3O)C2=NC=N1	NA	NA
240	L-Alanine	L-Alanine	L-Alanine	C00041	HMDB0000161	5950	C[C@H](N)C(O)=O	NA	NA
241	1-Phenylethylamine	1-Phenylethylamine	1-Phenylethylamine	C02455	HMDB0002017	7408	CC(N)C1=CC=CC=C1	NA	NA
242	Phenylethanolamine	Phenylethanolamine	2-Hydroxyphenethylamine	C02735	HMDB0001065	1000	NCC(O)C1=CC=CC=C1	NA	NA
243	Tyramine	Tyramine	Tyramine	C00483	HMDB0000306	5610	NCCC1=CC=C(O)C=C1	NA	NA
244	Norepinephrine (noradrenaline)	Norepinephrine (noradrenaline)	Norepinephrine	C00547	HMDB0000216	439260	NC[C@H](O)C1=CC(O)=C(O)C=C1	NA	NA
245	Dopamine	Dopamine	Dopamine	C03758	HMDB0000073	681	NCCC1=CC(O)=C(O)C=C1	NA	NA
246	Histamine	Histamine	Histamine	C00388	HMDB0000870	774	NCCC1=CNC=N1	NA	NA
247	Raffinose	Raffinose	Raffinose	C00492	HMDB0003213	439242	OC[C@H]1O[C@@](CO)(O[C@H]2O[C@H](CO[C@H]3O[C@H](CO)[C@H](O)[C@H](O)[C@H]3O)[C@@H](O)[C@H](O)[C@H]2O)[C@@H](O)[C@@H]1O	NA	NA
248	Î±D-Galactose 1-phosphate	alpha-D-Galactose 1-phosphate	Galactose 1-phosphate	C00446	HMDB0000645	123912	OC[C@H]1O[C@H](OP(O)(O)=O)[C@H](O)[C@@H](O)[C@H]1O	NA	NA
249	Vitamin D3 / Cholecalciferol (Vitamin D3) skeleton	Cholecalciferol	Cholecalciferol	C05443	HMDB0014315	5280795	C[C@H](CCCC(C)C)[C@H]1CC[C@@H]\2[C@@]1(CCC/C2=C\C=C/3\C[C@H](CCC3=C)O)C	NA	NA
250	Spermidine	Spermidine	Spermidine	C00315	HMDB0001257	1102	NCCCCNCCCN	NA	NA
251	beta-D-Glucosamine	beta-D-Glucosamine	beta-D-Glucosamine	C08349	HMDB0030091	441477	N[C@H]1[C@H](O)O[C@H](CO)[C@@H](O)[C@@H]1O	NA	NA
252	5-Hydroxy-L-tryptophan	5-Hydroxy-L-tryptophan	5-Hydroxy-L-tryptophan	C00643	HMDB0000472	439280	N[C@@H](CC1=CNC2=C1C=C(O)C=C2)C(O)=O	NA	NA
253	6-Phosphogluconic acid	6-Phosphogluconic acid	6-Phosphogluconic acid	C00345	HMDB0001316	91493	O[C@H](COP(O)(O)=O)[C@@H](O)[C@H](O)[C@@H](O)C(O)=O	NA	NA
254	Sphingosine	Sphingosine	Sphingosine	C00319	HMDB0000252	5353955	CCCCCCCCCCCCC/C=C/C(C(CO)N)O	NA	NA
255	Niacinamide	Niacinamide	Niacinamide	C00153	HMDB0001406	936	NC(=O)C1=CC=CN=C1	NA	NA
256	Progesterone	Progesterone	Progesterone	C00410	HMDB0001830	5994	CC(=O)[C@H]1CC[C@@H]2[C@@]1(CC[C@H]3[C@H]2CCC4=CC(=O)CC[C@]34C)C	NA	NA
257	Retinoic acid	Retinoic acid	All-trans-retinoic acid	C00777	HMDB0001852	444795	CC1=C(C(CCC1)(C)C)/C=C/C(=C/C=C/C(=C/C(=O)O)/C)/C	NA	NA
258	15-Keto-protaglandin F2ÃŽÂ±	15-Keto-protaglandin F2a	15-Keto-prostaglandin E2	C04707	HMDB0003175	5280719	CCCCCC(=O)/C=C/[C@H]1[C@@H](CC(=O)[C@@H]1C/C=C\CCCC(=O)O)O	NA	NA
259	Tacrine	Tacrine	Tacrine	C01453	HMDB0014526	1935	NC1=C2CCCCC2=NC2=CC=CC=C12	NA	NA
260	5ÃŽÂ±-Dihydrotestosterone	Dihydrotestosterone	Dihydrotestosterone	C03917	HMDB0002961	10635	C[C@]12CCC(=O)C[C@@H]1CC[C@@H]3[C@@H]2CC[C@]4([C@H]3CC[C@@H]4O)C	NA	NA
261	Androsterone	Androsterone	Androsterone	C00523	HMDB0000031	5879	C[C@]12CCC(C[C@@H]1CC[C@@H]3[C@@H]2CC[C@]4([C@H]3CCC4=O)C)O	NA	NA
262	Timolol	Timolol	Timolol	C07141	HMDB0014517	5478	CC(C)(C)NCC(O)COC1=NSN=C1N1CCOCC1	NA	NA
263	Verapamil	Verapamil	Verapamil	C07188	HMDB0001850	2520	COC1=C(OC)C=C(CCN(C)CCCC(C#N)(C(C)C)C2=CC(OC)=C(OC)C=C2)C=C1	NA	NA
264	Glutaral (Glutaraldehyde)	Glutaral (Glutaraldehyde)	Glutaral	C12518	HMDB0029599	3485	O=CCCCC=O	NA	NA
265	3-Ketosphinganine	3-Ketosphinganine	3-ketosphinganine	C02934	HMDB0001480	439853	CCCCCCCCCCCCCCCC(=O)[C@H](CO)N	NA	NA
266	(4Z,7Z,10Z,13Z,16Z,19Z)-4,7,10,13,1 6,19-Docosahexaenoic acid	(4Z,7Z,10Z,13Z,16Z,19Z)-4,7,10,13,1 6,19-Docosahexaenoic acid	Docosahexaenoic acid	C06429	HMDB0002183	445580	CC/C=C\C/C=C\C/C=C\C/C=C\C/C=C\C/C=C\CCC(=O)O	NA	NA
267	Agmatine	Agmatine	Agmatine	C00179	HMDB0001432	199	NCCCCNC(N)=N	NA	NA
268	Maltotriose	Maltotriose	Maltotriose	C01835	HMDB0001262	439586	OC[C@H]1O[C@H](O[C@H]2[C@H](O)[C@@H](O)[C@@H](O[C@H]3[C@H](O)[C@@H](O)C(O)O[C@@H]3CO)O[C@@H]2CO)[C@H](O)[C@@H](O)[C@@H]1O	NA	NA
269	ÃŽÂ²-Hydroxyisovaleric acid	beta-Hydroxyisovaleric acid	3-Hydroxyisovaleric acid	C20827	HMDB0000754	69362	CC(C)(CC(=O)O)O	NA	NA
270	ADP / Adenosine 5'-diphosphate	ADP	ADP	C00008	HMDB0001341	6022	NC1=NC=NC2=C1N=CN2[C@@H]1O[C@H](COP(O)(=O)OP(O)(O)=O)[C@@H](O)[C@H]1O	NA	NA
271	SAH / S-Adenosyl-L-homocysteine	SAH	S-Adenosylhomocysteine	C00021	HMDB0000939	439155	N[C@@H](CCSC[C@H]1O[C@H]([C@H](O)[C@@H]1O)N1C=NC2=C1N=CN=C2N)C(O)=O	NA	NA
272	UMP / Uridine 5-monophosphate	UMP	Uridine 5'-monophosphate	C00105	HMDB0000288	6030	O[C@H]1[C@@H](O)[C@@H](O[C@@H]1COP(O)(O)=O)N1C=CC(=O)NC1=O	NA	NA
273	Oleamide	Oleamide	Oleamide	C19670	HMDB0002117	5283387	CCCCCCCC/C=C\CCCCCCCC(=O)N	NA	NA
274	3-Mercaptopyruvate	3-Mercaptopyruvate	3-Mercaptopyruvic acid	C00957	HMDB0001368	98	OC(=O)C(=O)CS	NA	NA
275	D-Pantothenic acid	D-Pantothenic acid	Pantothenic acid	C00864	HMDB0000210	6613	CC(C)(CO)[C@@H](O)C(=O)NCCC(O)=O	NA	NA
276	Hexadecanedioic acid	Hexadecanedioic acid	Hexadecanedioic acid	C19615	HMDB0000672	10459	C(CCCCCCCC(=O)O)CCCCCCC(=O)O	NA	NA
277	Kynurenic acid	Kynurenic acid	Kynurenic acid	C01717	HMDB0000715	3845	OC(=O)C1=CC(=O)C2=CC=CC=C2N1	NA	NA
278	Nonanoic acid	Nonanoic acid	Pelargonic acid	C01601	HMDB0000847	8158	CCCCCCCCC(=O)O	NA	NA
279	Monomethyl glutaric acid	Monomethyl glutaric acid	Monomethyl glutaric acid	C02930	HMDB0000858	73917	COC(=O)CCCC(=O)O	NA	NA
280	Xanthurenic acid	Xanthurenic acid	Xanthurenic acid	C02470	HMDB0000881	5699	OC(=O)C1=NC2=C(O)C=CC=C2C(O)=C1	NA	NA
281	Thiourea	Thiourea	Thiourea	C14415	HMDB0034155	2723790	NC(N)=S	NA	NA
282	meso-Erythritol	meso-Erythritol	Erythritol	C00503	HMDB0002994	222285	OC[C@H](O)[C@H](O)CO	NA	NA
283	Crotonic acid	Crotonic acid	But-2-enoic acid	C01771	HMDB0010720	637090	C/C=C/C(=O)O	NA	NA
284	10-Hydroxy capric acid	10-Hydroxy capric acid	10-hydroxy capric acid	C02774	NA	74300	O=C(O)CCCCCCCCCO	NA	NA
285	Limonene-1,2-epoxide	Limonene-1,2-epoxide	Limonene-1,2-epoxide	C07271	HMDB0035158	91496	CC(=C)C1CCC2(C)OC2C1	NA	NA
286	Melezitose	Melezitose	Melezitose	C08243	HMDB0011730	92817	OC[C@H]1O[C@@](CO)(O[C@H]2O[C@H](CO)[C@@H](O)[C@H](O)[C@H]2O)[C@@H](O[C@H]2O[C@H](CO)[C@@H](O)[C@H](O)[C@H]2O)[C@@H]1O	NA	NA
287	alpha-Tochopheryl acetate	alpha-Tochopheryl acetate	alpha-Tocopherol acetate	C13202	HMDB0034227	86472	CC1=C2C(=C(C(=C1C)OC(=O)C)C)CCC(O2)(C)CCCC(C)CCCC(C)CCCC(C)C	NA	NA
288	1-Kestose	1-Kestose	1-Kestose	C03661	HMDB0011729	440080	OC[C@H]1O[C@@](CO)(OC[C@@]2(O[C@H]3O[C@H](CO)[C@@H](O)[C@H](O)[C@H]3O)O[C@H](CO)[C@@H](O)[C@@H]2O)[C@@H](O)[C@@H]1O	NA	NA
289	2-Amino-1-Phenylethanol	2-Amino-1-Phenylethanol	2-Hydroxyphenethylamine	C02735	HMDB0001065	1000	NCC(O)C1=CC=CC=C1	NA	NA
290	6-Methyl-5-hepten-2-ol	6-Methyl-5-hepten-2-ol	(R)-Sulcatol	C07288	HMDB0030030	20745	CC(CCC=C(C)C)O	NA	NA
291	DL-Benzylsuccinic acid	DL-Benzylsuccinic acid	Benzylsuccinate	C09816	HMDB0142179	3858	OC(=O)CC(CC1=CC=CC=C1)C(O)=O	NA	NA
292	Sinapyl alcohol	Sinapyl alcohol	Sinapyl alcohol	C02325	HMDB0013070	5280507	COC1=CC(\C=C\CO)=CC(OC)=C1O	NA	NA
293	ÃŽÂ±-(Methylaminomethyl)benzyl alcohol	alpha-(Methylaminomethyl)benzyl alcohol	N-Methylphenylethanolamine	C03711	HMDB0001387	913	CNCC(O)C1=CC=CC=C1	NA	NA
294	Epiandrosterone	Epiandrosterone	Epiandrosterone	C00523	HMDB0000031	5879	C[C@]12CCC(C[C@@H]1CC[C@@H]3[C@@H]2CC[C@]4([C@H]3CCC4=O)C)O	NA	NA
295	D-(-)-Î²-Hydroxybutyric acid	D-(-)-beta-Hydroxybutyric acid	D(-)-beta-hydroxy butyric acid	C01089	HMDB0000357	441	CC(O)CC(=O)O	NA	NA
296	Î±-D-Glucose	alpha-D-Glucose	Alpha-D-Glucose	C00267	HMDB0003345	79025	OC[C@H]1O[C@H](O)[C@H](O)[C@@H](O)[C@@H]1O	NA	NA
297	D-Galactose	D-Galactose	D-Galactose	C00984	HMDB0000143	439357	OC[C@H]1O[C@H](O)[C@H](O)[C@@H](O)[C@H]1O	NA	NA
298	Sucrose	Sucrose	Sucrose	C00089	HMDB0000258	5988	OC[C@H]1O[C@@](CO)(O[C@H]2O[C@H](CO)[C@@H](O)[C@H](O)[C@H]2O)[C@@H](O)[C@@H]1O	NA	NA
299	Acetoacetic acid	Acetoacetic acid	Acetoacetic acid	C00164	HMDB0000060	96	CC(=O)CC(=O)O	NA	NA
300	Pyrocatechol	Pyrocatechol	Pyrocatechol	C15571	HMDB0000957	289	OC1=CC=CC=C1O	NA	NA
301	2-Hydroxycinnamic acid	2-Hydroxycinnamic acid	3-(2-hydroxyphenyl)prop-2-enoic acid	C01772	HMDB0002641	637540	OC(=O)\C=C\C1=C(O)C=CC=C1	NA	NA
302	Homogentisic acid	Homogentisic acid	Homogentisic acid	C00544	HMDB0000130	780	OC(=O)CC1=C(O)C=CC(O)=C1	NA	NA
303	Dehydroascorbic acid	Dehydroascorbic acid	L-Dehydroascorbic acid	C05422	HMDB0001264	7786	C([C@H]([C@@H]1C(=O)C(=O)C(=O)O1)O)O	NA	NA
304	Allose	Allose	Allose	C01487	HMDB0001151	12285879	[H][C@@]1(CO)OC(O)[C@@]([H])(O)[C@@]([H])(O)[C@@]1([H])O	NA	NA
305	Homovanillic acid	Homovanillic acid	Homovanillic acid	C05582	HMDB0000118	1738	COC1=CC(CC(O)=O)=CC=C1O	NA	NA
306	Hesperetin	Hesperetin	Hesperetin	C01709	HMDB0005782	72281	COc1ccc(2CC(=O)c3c(O)cc(O)cc3O2)cc1O	NA	NA
307	Chrysin	Chrysin	Chrysin	C10028	HMDB0036619	5281607	OC1=CC(O)=C2C(=O)C=C(OC2=C1)C1=CC=CC=C1	NA	NA
308	(-)-Epicatechin	(-)-Epicatechin	Epicatechin	C09727	HMDB0001871	72276	Oc1cc(O)c2c(c1)O(c1ccc(O)c(O)c1)(O)C2	NA	NA
309	Catechin	Catechin	Catechin	C06562	HMDB0002780	9064	Oc1cc(O)c2c(c1)O(c1ccc(O)c(O)c1)(O)C2	NA	NA
310	Fumaric acid	Fumaric acid	Fumaric acid	C00122	HMDB0000134	444972	OC(=O)\C=C\C(O)=O	NA	NA
311	Methyl jasmonate	Methyl jasmonate	Methyl jasmonate	C11512	HMDB0036583	5367719	CC\C=C/C[C@@H]1[C@@H](CC(=O)OC)CCC1=O	NA	NA
312	Methylmalonic acid	Methylmalonic acid	Methylmalonic acid	C02170	HMDB0000202	487	CC(C(=O)O)C(=O)O	NA	NA
313	3-Hydroxy-3-methylglutaric acid	3-Hydroxy-3-methylglutaric acid	3-Hydroxymethylglutaric acid	C03761	HMDB0000355	1662	CC(CC(=O)O)(CC(=O)O)O	NA	NA
314	25-Hydroxy-cholesterol	25-Hydroxy-cholesterol	25-hydroxy-cholesterol	C15519	HMDB06247	65094	C(CCCC(C)(C)O)1CC23CC=C4C(O)CC4(C)3CC21C	NA	NA
315	2-Ketohexanoic acid	2-Ketohexanoic acid	2-Ketohexanoic acid	C00902	HMDB0001864	159664	CCCCC(=O)C(=O)O	NA	NA
316	4-Hydroxybutanoic acid	4-Hydroxybutanoic acid	Gamma-Butyrolactone	C01770	HMDB0000549	7302	O=C1CCCO1	NA	NA
317	Threonate	Threonate	Threonic acid	C01620	HMDB0000943	151152	C([C@H]([C@@H](C(=O)O)O)O)O	NA	NA
318	Isocitrate	Isocitrate	Isocitric acid	C00311	HMDB0000193	1198	OC(C(CC(O)=O)C(O)=O)C(O)=O	NA	NA
319	N-Acetyl-L-glutamic acid	N-Acetyl-L-glutamic acid	N-Acetylglutamic acid	C00624	HMDB0001138	70914	CC(=O)N[C@@H](CCC(O)=O)C(O)=O	NA	NA
320	D-(+)-Mannose	D-(+)-Mannose	D-Mannose	C00936	HMDB0000169	18950	OC[C@H]1O[C@H](O)[C@@H](O)[C@@H](O)[C@@H]1O	NA	NA
321	4-Hydroxyphenylpyruvic acid (HPPA)	4-Hydroxyphenylpyruvic acid (HPPA)	4-Hydroxyphenylpyruvic acid	C01179	HMDB0000707	979	OC(=O)C(=O)CC1=CC=C(O)C=C1	NA	NA
322	(S)-Citramalic acid	(S)-Citramalic acid	Methylsuccinic acid	C08645	HMDB0001844	10349	CC(CC(=O)O)C(=O)O	NA	NA
323	Ketoleucine	Ketoleucine	Ketoleucine	C00233	HMDB0000695	70	CC(C)CC(=O)C(O)=O	NA	NA
324	D-Glyceric acid	D-Glyceric acid	Glyceric acid	C00258	HMDB0000139	439194	OC[C@@H](O)C(O)=O	NA	NA
325	p-Hydroxymandelic acid	p-Hydroxymandelic acid	p-Hydroxymandelic acid	C11527	HMDB0000822	7721	OC(C(O)=O)C1=CC=C(O)C=C1	NA	NA
326	Mannose 1-phosphate	Mannose 1-phosphate	D-Mannose 1-phosphate	C00636	HMDB0006330	439279	OC[C@H]1O[C@H](OP(O)(O)=O)[C@@H](O)[C@@H](O)[C@@H]1O	NA	NA
327	Eicosapentaenoic Acid	Eicosapentaenoic Acid	Eicosapentaenoic acid	C06428	HMDB0001999	446284	CC/C=C\C/C=C\C/C=C\C/C=C\C/C=C\CCCC(=O)O	NA	NA
328	Isopimaric acid	Isopimaric acid	Isopimaric acid	C09118	HMDB0036811	267302	CC1(CCC2C(C1)=CCC1C2(C)CCCC1(C)C(O)=O)C=C	NA	NA
329	2-Hydroxy-butanoic acid	2-Hydroxy-butanoic acid	2-Hydroxybutyric acid	C05984	HMDB0000008	11266	CCC(O)C(=O)O	NA	NA
330	Hydroxycyclohexane-carboxylic Acid	Hydroxycyclohexane-carboxylic Acid	4-Hydroxycyclohexylcarboxylic acid	C04404	HMDB0001988	151138	OC1CCC(CC1)C(O)=O	NA	NA
331	methylheptenone	methylheptenone	Sulcatone	C07287	HMDB0035915	9862	CC(=O)CCC=C(C)C	NA	NA
332	Ornithine	Ornithine	Ornithine	C00077	HMDB0000214	6262	NCCC[C@H](N)C(O)=O	NA	NA
333	5(d)-Aminolevulinic Acid	5(d)-Aminolevulinic Acid	5-Aminolevulinic acid	C00430	HMDB0001149	137	NCC(=O)CCC(=O)O	NA	NA
334	Phenol	Phenol	Phenol	C15584	HMDB0000228	996	OC1=CC=CC=C1	NA	NA
335	L-Xylulose	L-Xylulose	L-Threo-2-pentulose	C00312	HMDB0000751	89810215	OC[C@]1(O)OC[C@H](O)[C@H]1O	NA	NA
336	D-Mannitol	D-Mannitol	Mannitol	C00392	HMDB0000765	6251	OC[C@@H](O)[C@@H](O)[C@H](O)[C@H](O)CO	NA	NA
337	D-Sorbitol	D-Sorbitol	Sorbitol	C00794	HMDB0000247	5780	OC[C@H](O)[C@@H](O)[C@H](O)[C@H](O)CO	NA	NA
338	Î±-D-Galactose 1-phosphate	beta-D-Galactose 1-phosphate	Galactose 1-phosphate	C00446	HMDB0000645	123912	O=P(O)(O[C@H]1O[C@@H]([C@H](O)[C@H](O)[C@H]1O)CO)O	NA	NA
339	D-Glucuronic acid	D-Glucuronic acid	Glucuronic acid	C00191	HMDB0000127	94715	O[C@H]1O[C@@H]([C@@H](O)[C@H](O)[C@H]1O)C(O)=O	NA	NA
340	cis-9-Palmitoleic acid	cis-9-Palmitoleic acid	Palmitoleic acid	C08362	HMDB0003229	5312427	CCCCCC/C=C\CCCCCCCC(=O)O	NA	NA
341	Stearic acid	Stearic acid	Stearic acid	C01530	HMDB0000827	5281	CCCCCCCCCCCCCCCCCC(=O)O	NA	NA
342	Pyridoxamine-5'-Phosphate	Pyridoxamine-5'-Phosphate	Pyridoxamine 5'-phosphate	C00647	HMDB0001555	1053	CC1=NC=C(COP(O)(O)=O)C(CN)=C1O	NA	NA
343	Biopterin	Biopterin	Biopterin	C06313	HMDB0000468	445040	C[C@H](O)[C@H](O)C1=CNC2=NC(N)=NC(=O)C2=N1	NA	NA
344	L-Ascorbic acid	L-Ascorbic acid	Ascorbic acid	C01041	HMDB0000044	54670067	[H][C@@]1(OC(=O)C(O)=C1O)[C@@H](O)CO	NA	NA
345	Dihydrouracil	Dihydrouracil	Dihydrouracil	C00429	HMDB0000076	649	O=C1CCNC(=O)N1	NA	NA
346	Urocanic acid	Urocanic acid	Urocanic acid	C00785	HMDB0000301	736715	OC(=O)\C=C\C1=CNC=N1	NA	NA
347	D-Ribose	D-Ribose	D-Ribose	C00121	HMDB0000283	5779	OC[C@H]1OC(O)[C@H](O)[C@@H]1O	NA	NA
348	Ribitol	Ribitol	Ribitol	C00474	HMDB0000508	NA	OC[C@H](O)[C@H](O)[C@H](O)CO	NA	NA
349	Gluconolactone	Gluconolactone	Gluconolactone	C00198	HMDB0000150	7027	OC[C@H]1OC(=O)[C@H](O)[C@@H](O)[C@@H]1O	NA	NA
350	N-Acetylserotonin	N-Acetylserotonin	N-Acetylserotonin	C00978	HMDB0001238	903	CC(=O)NCCC1=CNC2=C1C=C(O)C=C2	NA	NA
351	D-Ribulose 5-phosphate	D-Ribulose 5-phosphate	D-Ribulose 5-phosphate	C00199	HMDB0000618	439184	OCC(=O)[C@H](O)[C@H](O)COP(O)(O)=O	NA	NA
352	Testosterone	Testosterone	Testosterone	C00535	HMDB0000234	6013	C[C@]12CC[C@H]3[C@H]([C@@H]1CC[C@@H]2O)CCC4=CC(=O)CC[C@]34C	NA	NA
353	6-Methylmercaptopurine	6-Methylmercaptopurine	6-Methylthiopurine	C16614	HMDB0060412	5778	CSC1=NC=NC2=C1N=CN2	NA	NA
354	Vanillylmandelic acid	Vanillylmandelic acid	Vanillylmandelic acid	C05584	HMDB0000291	736172	COC1=C(O)C=CC(=C1)[C@H](O)C(O)=O	NA	NA
355	Isonicotinic acid	Isonicotinic acid	Isonicotinic acid	C07446	HMDB0060665	5922	OC(=O)C1=CC=NC=C1	NA	NA
356	Benzoic acid	Benzoic acid	Benzoic acid	C00539	HMDB0001870	243	OC(=O)C1=CC=CC=C1	NA	NA
357	Paraxanthine	Paraxanthine	Paraxanthine	C13747	HMDB0001860	4687	CN1C=NC2=C1C(=O)N(C)C(=O)N2	NA	NA
358	Theophylline	Theophylline	Theophylline	C07130	HMDB0001889	2153	CN1C2=C(NC=N2)C(=O)N(C)C1=O	NA	NA
359	3-Hydroxyflavone	3-Hydroxyflavone	3-Hydroxyflavone	C01495	HMDB0031816	11349	OC1=C(OC2=CC=CC=C2C1=O)C1=CC=CC=C1	NA	NA
360	Myricetin	Myricetin	Myricetin	C10107	HMDB0002755	5281672	O=c1c(O)c(-c2cc(O)c(O)c(O)c2)oc2cc(O)cc(O)c12	NA	NA
361	Luteolin	Luteolin	Luteolin	C01514	HMDB0005800	5280445	O=c1cc(-c2ccc(O)c(O)c2)oc2cc(O)cc(O)c12	NA	NA
362	3-Cyano-L-alanine	3-Cyano-L-alanine	3-Cyano-L-alanine	C02512	METPA0300	NA	NA	NA	NA
363	Glutaric acid	Glutaric acid	Glutaric acid	C00489	HMDB0000661	743	OC(=O)CCCC(O)=O	NA	NA
364	Gulonolactone	Gulonolactone	L-Gulonolactone	C01040	HMDB0003466	439373	[H][C@@]1(OC(=O)[C@@H](O)[C@H]1O)[C@@H](O)CO	NA	NA
365	D-Glucarate	D-Glucarate	Glucaric acid	C00818	HMDB0000663	33037	O=C(O)(O)(O)(O)(O)C(=O)O	NA	NA
366	Elaidic Acid	Elaidic Acid	Elaidic acid	C01712	HMDB0000573	637517	CCCCCCCC/C=C\CCCCCCCC(=O)O	NA	NA
367	XMP	XMP	Xanthylic acid	C00655	HMDB0001554	73323	O[C@@H]1[C@@H](COP(O)(O)=O)O[C@H]([C@@H]1O)N1C=NC2=C1NC(=O)NC2=O	NA	NA
368	Petroselinic acid	Petroselinic acid	Petroselinic acid	C08363	HMDB0002080	5461010	CCCCCCCCCCC/C=C\CCCCC(=O)[O-]	NA	NA
369	UDPG / Uridine 5'-diphosphoglucose	UDPG	Uridine diphosphate glucose	C00029	HMDB0000286	8629	OC[C@H]1O[C@H](OP(O)(=O)OP(O)(=O)OC[C@H]2O[C@H]([C@H](O)[C@@H]2O)N2C=CC(=O)NC2=O)[C@H](O)[C@@H](O)[C@@H]1O	NA	NA
370	DL-3,4-Dihydroxyphenyl glycol	DL-3,4-Dihydroxyphenyl glycol	3,4-Dihydroxyphenylglycol	C05576	HMDB0000318	91528	OCC(O)C1=CC(O)=C(O)C=C1	NA	NA
371	Î²-Hydroxyisovaleric acid	beta-Hydroxyisovaleric acid	3-Hydroxyisovaleric acid	C20827	HMDB0000754	C20827		NA	NA
372	Hydroxyurea	Hydroxyurea	Hydroxyurea	C07044	HMDB0015140	3657	NC(=O)NO	NA	NA
373	Mesaconic acid	Mesaconic acid	Mesaconic acid	C01732	HMDB0000749	643798	C/C(=C\C(=O)O)/C(=O)O	NA	NA
374	D-Glucono-1,4-lactone	D-Glucono-1,4-lactone	(Z)-4-Hydroxy-6-dodecenoic acid lactone	C03107	HMDB0032331	5352428	CCCCC/C=C\CC1CCC(=O)O1	NA	NA
375	D-(-)-Lyxose	D-(-)-Lyxose	NA	C00476	NA	NA	NA	NA	NA
376	Tartaric acid	Tartaric acid	Tartaric acid	C00898	HMDB0000956	444305	O[C@H]([C@@H](O)C(O)=O)C(O)=O	NA	NA
377	Galactaric acid	Galactaric acid	Galactaric acid	C00879	HMDB0000639	3037582	O=C(O)(O)(O)(O)(O)C(=O)O	NA	NA
378	D-Galactonic acid	D-Galactonic acid	Galactonic acid	C00880	HMDB0000565	128869	OC[C@@H](O)[C@H](O)[C@H](O)[C@@H](O)C(O)=O	NA	NA
379	5-HIAA / 5-Hydroxy-3-indoleacetic acid	5-HIAA	5-Hydroxyindoleacetic acid	C05635	HMDB0000763	1826	OC(=O)CC1=CNC2=C1C=C(O)C=C2	NA	NA
380	DHAP / Dihydroxyacetone phosphate	DHAP	Dihydroxyacetone phosphate	C00111	HMDB0001473	668	OCC(=O)COP(O)(O)=O	NA	NA
381	L-Fucose 1-phosphate	L-Fucose 1-phosphate	Fucose 1-phosphate	C02985	HMDB0001265	439871	C[C@@H]1OC(OP(O)(O)=O)[C@@H](O)[C@H](O)[C@@H]1O	NA	NA
382	5-b-Cholestane-3a ,7a ,12a-triol	5-b-Cholestane-3a ,7a ,12a-triol	5-b-Cholestane-3a ,7a ,12a-triol	C05454	HMDB0001457	160520	C[C@H](CCCC(C)C)[C@H]1CC[C@@H]2[C@@]1([C@H](C[C@H]3[C@H]2[C@@H](C[C@H]4[C@@]3(CC[C@H](C4)O)C)O)O)C	NA	NA
383	Perillyl alcohol	Perillyl alcohol	Perillyl alcohol	C02452	HMDB0003634	10819	CC(=C)C1CCC(=CC1)CO	NA	NA
384	Palmatine	Palmatine	Palmatine	C05315	NA	7697	NA	NA	NA
385	4-Hydroxystyrene	4-Hydroxystyrene	4-Hydroxystyrene	C05627	HMDB0004072	62453	OC1=CC=C(C=C)C=C1	NA	NA
386	2-(4-Hydroxyphenyl)ethanol	2-(4-Hydroxyphenyl)ethanol	Tyrosol	C06044	HMDB0004284	10393	OCCC1=CC=C(O)C=C1	NA	NA
387	trans-Dehydroandrosterone	trans-Dehydroandrosterone	Dehydroepiandrosterone	C01227	HMDB0000077	9860744	C[C@]12CCC3C(C1CCC2=O)CC=C4[C@@]3(CC[C@@H](C4)O)C	NA	NA
388	Hydroxyphenyllactic acid	Hydroxyphenyllactic acid	Hydroxyphenyllactic acid	C03672	HMDB0000755	9378	OC(CC1=CC=C(O)C=C1)C(O)=O	NA	NA
389	N-formylanthranilic acid	N-formylanthranilic acid	Formylanthranilic acid	C05653	HMDB0004089	101399	OC(=O)C1=CC=CC=C1NC=O	NA	NA
390	6-hydroxy caproic acid	6-hydroxy caproic acid	6-Hydroxyhexanoic acid	C06103	HMDB0012843	14490	O=C(O)CCCCCO	NA	NA
391	(-)-Menthol	(-)-Menthol	Menthol	C00400	HMDB0003352	16666	C[C@@H]1CC[C@H]([C@@H](C1)O)C(C)C	NA	NA
392	Nerol	Nerol	Geraniol	C09871	HMDB0005812	643820	CC(=CCC/C(=C\CO)/C)C	NA	NA
393	5Î²-Androstane-3,17-dione	Androstane-3,17-dione	Androstanedione	C00674	HMDB0000899	222865	C[C@]12CCC(=O)C[C@@H]1CC[C@@H]3[C@@H]2CC[C@]4([C@H]3CCC4=O)C	NA	NA
394	Mimosine	Mimosine	Mimosine	C04771	HMDB0015188	440473	N[C@@H](CN1C=CC(=O)C(O)=C1)C(O)=O	NA	NA
395	Coniferyl alcohol	Coniferyl alcohol	Coniferyl alcohol	C00590	HMDB0012915	1549095	COC1=CC(\C=C\CO)=CC=C1O	NA	NA
396	S-Methylthioglycolate	S-Methylthioglycolate	(Methylthio)acetic acid	C03173	HMDB0035646	85522	COC(=O)CSC	NA	NA
397	2-Deoxy-D-galactose	2-Deoxy-D-galactose	Fucose	C02781	HMDB0012327	439804	OC[C@H]1OC(O)C[C@@H](O)[C@H]1O	NA	NA
398	3-Guanidinopropanoate	3-Guanidinopropanoate	Beta-Guanidinopropionic acid	C03065	HMDB0013222	67701	NC(=N)NCCC(O)=O	NA	NA
399	4-Acetamidobutanoate	4-Acetamidobutanoate	4-Acetamidobutanoic acid	C02946	HMDB0003681	18189	CC(=O)NCCCC(O)=O	NA	NA
400	4-Isopropylbenzyl alcohol	4-Isopropylbenzyl alcohol	NA	C06576	NA	NA	NA	NA	NA
401	Benzamide	Benzamide	Benzamide	C09815	HMDB0004461	2331	NC(=O)C1=CC=CC=C1	NA	NA
402	Glucuronolactone	Glucuronolactone	Glucuronolactone	C02670	HMDB0006355	439782	O[C@@H]1O[C@@H]2[C@@H](O)C(=O)O[C@@H]2[C@H]1O	NA	NA
403	Glycerol 2-phosphate	Glycerol 2-phosphate	NA	C02979	NA	NA	NA	NA	NA
404	Maleamic acid	Maleamic acid	Maleamate	C01596	METPA0190	NA	NA	NA	NA
405	Picolinic acid	Picolinic acid	Picolinic acid	C10164	HMDB0002243	1018	OC(=O)C1=CC=CC=N1	NA	NA
406	Îµ-Captrolactone	Captrolactone	epsilon-Caprolactone	C01880	HMDB0060476	10401	O=C1CCCCCO1	NA	NA
407	L-Fucose	L-Fucose	L-Fucose	C01019	HMDB0000174	25310	C[C@H]1[C@H]([C@H]([C@@H](C(O1)O)O)O)O	NA	NA
408	Dihydrocoumarin	Dihydrocoumarin	NA	C02274	NA	NA	NA	NA	NA
409	2-Hydroxypyridine	2-Hydroxypyridine	2-Hydroxypyridine	C02502	HMDB0013751	8871	OC1=CC=CC=N1	NA	NA
410	D-Fructose	D-Fructose	D-Fructose	C02336	HMDB0000660	439709	OC[C@H]1O[C@](O)(CO)[C@@H](O)[C@@H]1O	NA	NA
