# Supplementary material for: Transcriptome and metabolome insights into closely related upland cotton (Gossypium hirsutum) genotypes during differing responses to progressive soil drying
Source: BMC Plant Biol. 2026 Jan 29;26:367. doi: 10.1186/s12870-026-08125-5 (PMC12924551; doi:10.1186/s12870-026-08125-5)
Supplement: Supplementary file 6 — Additional file 6. Table S6. Pathway enrichment results of differentially abundant metabolites (DAMs) present in either early-saver (ES) or late-saver (LS) genotypes at T1, T2 and T3 sampling timepoints during progressive soil drying treatment. Pathway enrichment performed using over-representation analysis (ORA) of KEGG pathways. [file 12870_2026_8125_MOESM6_ESM.xlsx]

## Sheet: Sheet1
Additional File 6. Table S6. Pathway enrichment results of differentially abundant metabolites (DAMs) present in either early-saver (ES) or late-saver (LS) genotypes at T1, T2 and T3 sampling timepoints during progressive soil drying treatment. Pathway enrichment performed using over-representation analysis (ORA) of KEGG pathways.
Comparison	Genotype	Timepoint	Pathway	Pathway Name	Total	Expected	Hits	Raw p	-Log(p)	Holm adjusted	FDR	Impact
WWvWD	ES	T1	ath00630	Glyoxylate and dicarboxylate metabolism	9	2.2723	4	0.16564	1.7979	1	1	0.13764
WWvWD	ES	T1	ath00908	Zeatin biosynthesis	6	1.5149	3	0.17039	1.7697	1	1	0.0271
WWvWD	ES	T1	ath00240	Pyrimidine metabolism	24	6.0594	8	0.23092	1.4657	1	1	0.3141
WWvWD	ES	T1	ath00053	Ascorbate and aldarate metabolism	7	1.7673	3	0.24616	1.4018	1	1	0
WWvWD	ES	T1	ath00072	NA	1	0.25248	1	0.25248	1.3764	1	1	0
WWvWD	ES	T1	ath00430	Taurine and hypotaurine metabolism	1	0.25248	1	0.25248	1.3764	1	1	0.5
WWvWD	ES	T1	ath00020	Citrate cycle (TCA cycle)	8	2.0198	3	0.32613	1.1205	1	1	0.20817
WWvWD	ES	T1	ath00030	Pentose phosphate pathway	9	2.2723	3	0.40638	0.90047	1	1	0.04679
WWvWD	ES	T1	ath00910	Nitrogen metabolism	2	0.50495	1	0.44215	0.81612	1	1	0
WWvWD	ES	T1	ath00750	Vitamin B6 metabolism	6	1.5149	2	0.47349	0.74763	1	1	0.58333
WWvWD	ES	T1	ath00220	Arginine biosynthesis	10	2.5248	3	0.48389	0.72589	1	1	0.18738
WWvWD	ES	T1	ath00970	Aminoacyl-tRNA biosynthesis	13	3.2822	3	0.6827	0.3817	1	1	0
WWvWD	ES	T1	ath00620	Pyruvate metabolism	4	1.0099	1	0.69091	0.36975	1	1	0
WWvWD	ES	T1	ath00561	Glycerolipid metabolism	4	1.0099	1	0.69091	0.36975	1	1	0.05957
WWvWD	ES	T1	ath00900	Terpenoid backbone biosynthesis	4	1.0099	1	0.69091	0.36975	1	1	0.06704
WWvWD	ES	T1	ath00290	Valine, leucine and isoleucine biosynthesis	9	2.2723	2	0.71169	0.34011	1	1	0.05721
WWvWD	ES	T1	ath00230	Purine metabolism	31	7.8267	7	0.7183	0.33087	1	1	0.23947
WWvWD	ES	T1	ath00380	Tryptophan metabolism	5	1.2624	1	0.77052	0.26068	1	1	0
WWvWD	ES	T1	ath00330	Arginine and proline metabolism	11	2.7772	2	0.81577	0.20363	1	1	0.0917
WWvWD	ES	T1	ath00480	Glutathione metabolism	6	1.5149	1	0.82993	0.18641	1	1	0
WWvWD	ES	T1	ath00280	Valine, leucine and isoleucine degradation	7	1.7673	1	0.87418	0.13446	1	1	0
WWvWD	ES	T1	ath00051	Fructose and mannose metabolism	7	1.7673	1	0.87418	0.13446	1	1	0.03695
WWvWD	ES	T1	ath00500	Starch and sucrose metabolism	7	1.7673	1	0.87418	0.13446	1	1	0.06743
WWvWD	ES	T1	ath00040	Pentose and glucuronate interconversions	7	1.7673	1	0.87418	0.13446	1	1	0.09375
WWvWD	ES	T1	ath00052	Galactose metabolism	13	3.2822	2	0.88551	0.12159	1	1	0.02159
WWvWD	ES	T1	ath00650	Butanoate metabolism	8	2.0198	1	0.90709	0.097514	1	1	0
WWvWD	ES	T1	ath00760	Nicotinate and nicotinamide metabolism	8	2.0198	1	0.90709	0.097514	1	1	0
WWvWD	ES	T1	ath00260	Glycine, serine and threonine metabolism	8	2.0198	1	0.90709	0.097514	1	1	0.1204
WWvWD	ES	T1	ath00520	Amino sugar and nucleotide sugar metabolism	15	3.7871	2	0.93049	0.072048	1	1	0.14199
WWvWD	ES	T1	ath00250	Alanine, aspartate and glutamate metabolism	15	3.7871	2	0.93049	0.072048	1	1	0.19424
WWvWD	ES	T1	ath00350	Tyrosine metabolism	9	2.2723	1	0.93151	0.070944	1	1	0
WWvWD	ES	T1	ath00270	Cysteine and methionine metabolism	9	2.2723	1	0.93151	0.070944	1	1	0.03189
WWvWD	ES	T1	ath00710	Carbon fixation in photosynthetic organisms	10	2.5248	1	0.94961	0.051702	1	1	0.00846
WWvWD	ES	T2	ath00908	Zeatin biosynthesis	6	1.6931	3	0.22078	1.5106	1	1	0
WWvWD	ES	T2	ath00960	Tropane, piperidine and pyridine alkaloid biosynthesis	1	0.28218	1	0.28218	1.2652	1	1	0
WWvWD	ES	T2	ath00430	Taurine and hypotaurine metabolism	1	0.28218	1	0.28218	1.2652	1	1	0.5
WWvWD	ES	T2	ath00970	Aminoacyl-tRNA biosynthesis	13	3.6683	5	0.28859	1.2427	1	1	0
WWvWD	ES	T2	ath00220	Arginine biosynthesis	10	2.8218	4	0.30048	1.2024	1	1	0.27185
WWvWD	ES	T2	ath00400	Phenylalanine, tyrosine and tryptophan biosynthesis	7	1.9752	3	0.31116	1.1675	1	1	0.11011
WWvWD	ES	T2	ath00500	Starch and sucrose metabolism	7	1.9752	3	0.31116	1.1675	1	1	0.22197
WWvWD	ES	T2	ath00561	Glycerolipid metabolism	4	1.1287	2	0.31634	1.1509	1	1	0
WWvWD	ES	T2	ath00562	Inositol phosphate metabolism	4	1.1287	2	0.31634	1.1509	1	1	0
WWvWD	ES	T2	ath00230	Purine metabolism	31	8.7475	10	0.36487	1.0082	1	1	0.26634
WWvWD	ES	T2	ath00760	Nicotinate and nicotinamide metabolism	8	2.2574	3	0.40265	0.9097	1	1	0.0202
WWvWD	ES	T2	ath00010	Glycolysis / Gluconeogenesis	5	1.4109	2	0.43549	0.83127	1	1	0
WWvWD	ES	T2	ath00310	Lysine degradation	2	0.56436	1	0.48574	0.72208	1	1	0
WWvWD	ES	T2	ath00564	Glycerophospholipid metabolism	2	0.56436	1	0.48574	0.72208	1	1	0
WWvWD	ES	T2	ath00910	Nitrogen metabolism	2	0.56436	1	0.48574	0.72208	1	1	0
WWvWD	ES	T2	ath00340	Histidine metabolism	2	0.56436	1	0.48574	0.72208	1	1	0.04264
WWvWD	ES	T2	ath00920	Sulfur metabolism	2	0.56436	1	0.48574	0.72208	1	1	0.07459
WWvWD	ES	T2	ath00360	Phenylalanine metabolism	2	0.56436	1	0.48574	0.72208	1	1	0.23529
WWvWD	ES	T2	ath00460	Cyanoamino acid metabolism	3	0.84653	1	0.6323	0.45839	1	1	0
WWvWD	ES	T2	ath00940	Phenylpropanoid biosynthesis	3	0.84653	1	0.6323	0.45839	1	1	0.02815
WWvWD	ES	T2	ath00240	Pyrimidine metabolism	24	6.7723	6	0.72436	0.32246	1	1	0.23956
WWvWD	ES	T2	ath00620	Pyruvate metabolism	4	1.1287	1	0.73762	0.30432	1	1	0
WWvWD	ES	T2	ath00740	Riboflavin metabolism	4	1.1287	1	0.73762	0.30432	1	1	0.11852
WWvWD	ES	T2	ath00900	Terpenoid backbone biosynthesis	4	1.1287	1	0.73762	0.30432	1	1	0.16161
WWvWD	ES	T2	ath00950	Isoquinoline alkaloid biosynthesis	4	1.1287	1	0.73762	0.30432	1	1	0.5
WWvWD	ES	T2	ath00630	Glyoxylate and dicarboxylate metabolism	9	2.5396	2	0.77672	0.25268	1	1	0.02669
WWvWD	ES	T2	ath00130	Ubiquinone and other terpenoid-quinone biosynthesis	5	1.4109	1	0.81316	0.20683	1	1	0
WWvWD	ES	T2	ath00410	beta-Alanine metabolism	5	1.4109	1	0.81316	0.20683	1	1	0
WWvWD	ES	T2	ath00710	Carbon fixation in photosynthetic organisms	10	2.8218	2	0.82785	0.18892	1	1	0.0171
WWvWD	ES	T2	ath00750	Vitamin B6 metabolism	6	1.6931	1	0.86722	0.14247	1	1	0.03205
WWvWD	ES	T2	ath00770	Pantothenate and CoA biosynthesis	6	1.6931	1	0.86722	0.14247	1	1	0.12743
WWvWD	ES	T2	ath00330	Arginine and proline metabolism	11	3.104	2	0.86839	0.14112	1	1	0.1547
WWvWD	ES	T2	ath00040	Pentose and glucuronate interconversions	7	1.9752	1	0.90583	0.0989	1	1	0
WWvWD	ES	T2	ath00051	Fructose and mannose metabolism	7	1.9752	1	0.90583	0.0989	1	1	0.01732
WWvWD	ES	T2	ath00020	Citrate cycle (TCA cycle)	8	2.2574	1	0.93336	0.068966	1	1	0.04738
WWvWD	ES	T2	ath00270	Cysteine and methionine metabolism	9	2.5396	1	0.95294	0.048204	1	1	0.02164
WWvWD	ES	T2	ath00290	Valine, leucine and isoleucine biosynthesis	9	2.5396	1	0.95294	0.048204	1	1	0.05721
WWvWD	ES	T2	ath00350	Tyrosine metabolism	9	2.5396	1	0.95294	0.048204	1	1	0.10811
WWvWD	ES	T2	ath00520	Amino sugar and nucleotide sugar metabolism	15	4.2327	2	0.95806	0.04285	1	1	0.10791
WWvWD	ES	T2	ath00250	Alanine, aspartate and glutamate metabolism	15	4.2327	2	0.95806	0.04285	1	1	0.19424
WWvWD	ES	T2	ath00052	Galactose metabolism	13	3.6683	1	0.98855	0.011517	1	1	0.01616
WWvWD	ES	T3	ath00040	Pentose and glucuronate interconversions	7	4.1931	7	0.025758	3.659	1	1	0.40625
WWvWD	ES	T3	ath00562	Inositol phosphate metabolism	4	2.396	4	0.12617	2.0701	1	1	0.10251
WWvWD	ES	T3	ath00052	Galactose metabolism	13	7.7871	9	0.34453	1.0656	1	1	0.1871
WWvWD	ES	T3	ath00310	Lysine degradation	2	1.198	2	0.35762	1.0283	1	1	0
WWvWD	ES	T3	ath00340	Histidine metabolism	2	1.198	2	0.35762	1.0283	1	1	0.04264
WWvWD	ES	T3	ath00561	Glycerolipid metabolism	4	2.396	3	0.47261	0.74948	1	1	0.05957
WWvWD	ES	T3	ath00740	Riboflavin metabolism	4	2.396	3	0.47261	0.74948	1	1	0.11852
WWvWD	ES	T3	ath00750	Vitamin B6 metabolism	6	3.5941	4	0.54225	0.61204	1	1	0.26923
WWvWD	ES	T3	ath00970	Aminoacyl-tRNA biosynthesis	13	7.7871	8	0.57293	0.55699	1	1	0
WWvWD	ES	T3	ath00232	Caffeine metabolism	1	0.59901	1	0.59901	0.51248	1	1	0
WWvWD	ES	T3	ath04070	Phosphatidylinositol signaling system	1	0.59901	1	0.59901	0.51248	1	1	0.03285
WWvWD	ES	T3	ath00430	Taurine and hypotaurine metabolism	1	0.59901	1	0.59901	0.51248	1	1	0.5
WWvWD	ES	T3	ath00999	Biosynthesis of various plant secondary metabolites	1	0.59901	1	0.59901	0.51248	1	1	1
WWvWD	ES	T3	ath00710	Carbon fixation in photosynthetic organisms	10	5.9901	6	0.63315	0.45705	1	1	0.13121
WWvWD	ES	T3	ath00730	Thiamine metabolism	3	1.797	2	0.64729	0.43496	1	1	0
WWvWD	ES	T3	ath00010	Glycolysis / Gluconeogenesis	5	2.995	3	0.68258	0.38188	1	1	0.00076
WWvWD	ES	T3	ath00410	beta-Alanine metabolism	5	2.995	3	0.68258	0.38188	1	1	0.07143
WWvWD	ES	T3	ath00053	Ascorbate and aldarate metabolism	7	4.1931	4	0.71122	0.34078	1	1	0.02239
WWvWD	ES	T3	ath00051	Fructose and mannose metabolism	7	4.1931	4	0.71122	0.34078	1	1	0.05427
WWvWD	ES	T3	ath00500	Starch and sucrose metabolism	7	4.1931	4	0.71122	0.34078	1	1	0.2894
WWvWD	ES	T3	ath00030	Pentose phosphate pathway	9	5.3911	5	0.7356	0.30707	1	1	0.48563
WWvWD	ES	T3	ath00520	Amino sugar and nucleotide sugar metabolism	15	8.9851	8	0.7931	0.2318	1	1	0.2499
WWvWD	ES	T3	ath00950	Isoquinoline alkaloid biosynthesis	4	2.396	2	0.82196	0.19606	1	1	0.5
WWvWD	ES	T3	ath00770	Pantothenate and CoA biosynthesis	6	3.5941	3	0.82291	0.19491	1	1	0.15983
WWvWD	ES	T3	ath00360	Phenylalanine metabolism	2	1.198	1	0.8404	0.17387	1	1	0
WWvWD	ES	T3	ath00564	Glycerophospholipid metabolism	2	1.198	1	0.8404	0.17387	1	1	0
WWvWD	ES	T3	ath00910	Nitrogen metabolism	2	1.198	1	0.8404	0.17387	1	1	0
WWvWD	ES	T3	ath00330	Arginine and proline metabolism	11	6.5891	5	0.90565	0.099105	1	1	0.32507
WWvWD	ES	T3	ath00966	Glucosinolate biosynthesis	5	2.995	2	0.91489	0.088952	1	1	0
WWvWD	ES	T3	ath00130	Ubiquinone and other terpenoid-quinone biosynthesis	5	2.995	2	0.91489	0.088952	1	1	0.00097
WWvWD	ES	T3	ath00460	Cyanoamino acid metabolism	3	1.797	1	0.93696	0.065116	1	1	0
WWvWD	ES	T3	ath00941	Flavonoid biosynthesis	3	1.797	1	0.93696	0.065116	1	1	0
WWvWD	ES	T3	ath00940	Phenylpropanoid biosynthesis	3	1.797	1	0.93696	0.065116	1	1	0.01135
WWvWD	ES	T3	ath00790	Folate biosynthesis	3	1.797	1	0.93696	0.065116	1	1	0.02624
WWvWD	ES	T3	ath00760	Nicotinate and nicotinamide metabolism	8	4.7921	3	0.95299	0.048155	1	1	0.21616
WWvWD	ES	T3	ath00908	Zeatin biosynthesis	6	3.5941	2	0.96088	0.039906	1	1	0.0271
WWvWD	ES	T3	ath00620	Pyruvate metabolism	4	2.396	1	0.97529	0.02502	1	1	0
WWvWD	ES	T3	ath00900	Terpenoid backbone biosynthesis	4	2.396	1	0.97529	0.02502	1	1	0.05267
WWvWD	ES	T3	ath00290	Valine, leucine and isoleucine biosynthesis	9	5.3911	3	0.97717	0.02309	1	1	0.05721
WWvWD	ES	T3	ath00630	Glyoxylate and dicarboxylate metabolism	9	5.3911	3	0.97717	0.02309	1	1	0.13062
WWvWD	ES	T3	ath00280	Valine, leucine and isoleucine degradation	7	4.1931	2	0.98256	0.017593	1	1	0
WWvWD	ES	T3	ath00400	Phenylalanine, tyrosine and tryptophan biosynthesis	7	4.1931	2	0.98256	0.017593	1	1	0.1001
WWvWD	ES	T3	ath00220	Arginine biosynthesis	10	5.9901	3	0.98926	0.010798	1	1	0.17088
WWvWD	ES	T3	ath00380	Tryptophan metabolism	5	2.995	1	0.99039	0.0096558	1	1	0
WWvWD	ES	T3	ath00020	Citrate cycle (TCA cycle)	8	4.7921	2	0.99242	0.007609	1	1	0.09246
WWvWD	ES	T3	ath00480	Glutathione metabolism	6	3.5941	1	0.99629	0.003714	1	1	0.05447
WWvWD	ES	T3	ath00350	Tyrosine metabolism	9	5.3911	2	0.99678	0.0032296	1	1	0.16892
WWvWD	ES	T3	ath00230	Purine metabolism	31	18.569	12	0.99737	0.00263	1	1	0.12376
WWvWD	ES	T3	ath00250	Alanine, aspartate and glutamate metabolism	15	8.9851	4	0.99863	0.0013666	1	1	0.32374
WWvWD	ES	T3	ath00650	Butanoate metabolism	8	4.7921	1	0.99946	0.00053847	1	1	0.13636
WWvWD	ES	T3	ath00270	Cysteine and methionine metabolism	9	5.3911	1	0.9998	0.00020258	1	1	0.04138
WWvWD	ES	T3	ath00240	Pyrimidine metabolism	24	14.376	6	0.99996	4.1697e-05	1	1	0.27625
WWvWD	LS	T1	ath00480	Glutathione metabolism	6	0.23762	1	0.21775	1.5244	1	1	0
WWvWD	LS	T1	ath00053	Ascorbate and aldarate metabolism	7	0.27723	1	0.24968	1.3876	1	1	0
WWvWD	LS	T1	ath00240	Pyrimidine metabolism	24	0.9505	1	0.64338	0.44103	1	1	0.03117
WWvWD	LS	T2	ath00310	Lysine degradation	2	0.56436	2	0.078617	2.5432	1	1	0
WWvWD	LS	T2	ath00360	Phenylalanine metabolism	2	0.56436	2	0.078617	2.5432	1	1	0.23529
WWvWD	LS	T2	ath00960	Tropane, piperidine and pyridine alkaloid biosynthesis	1	0.28218	1	0.28218	1.2652	1	1	0
WWvWD	LS	T2	ath00564	Glycerophospholipid metabolism	2	0.56436	1	0.48574	0.72208	1	1	0.03693
WWvWD	LS	T2	ath00908	Zeatin biosynthesis	6	1.6931	2	0.54285	0.61092	1	1	0
WWvWD	LS	T2	ath00040	Pentose and glucuronate interconversions	7	1.9752	2	0.63553	0.4533	1	1	0
WWvWD	LS	T2	ath00400	Phenylalanine, tyrosine and tryptophan biosynthesis	7	1.9752	2	0.63553	0.4533	1	1	0.00851
WWvWD	LS	T2	ath00500	Starch and sucrose metabolism	7	1.9752	2	0.63553	0.4533	1	1	0.08578
WWvWD	LS	T2	ath00520	Amino sugar and nucleotide sugar metabolism	15	4.2327	4	0.65648	0.42086	1	1	0.11056
WWvWD	LS	T2	ath00240	Pyrimidine metabolism	24	6.7723	6	0.72436	0.32246	1	1	0.24732
WWvWD	LS	T2	ath00561	Glycerolipid metabolism	4	1.1287	1	0.73762	0.30432	1	1	0
WWvWD	LS	T2	ath00950	Isoquinoline alkaloid biosynthesis	4	1.1287	1	0.73762	0.30432	1	1	0
WWvWD	LS	T2	ath00600	Sphingolipid metabolism	4	1.1287	1	0.73762	0.30432	1	1	0.03365
WWvWD	LS	T2	ath00010	Glycolysis / Gluconeogenesis	5	1.4109	1	0.81316	0.20683	1	1	0
WWvWD	LS	T2	ath00410	beta-Alanine metabolism	5	1.4109	1	0.81316	0.20683	1	1	0
WWvWD	LS	T2	ath00130	Ubiquinone and other terpenoid-quinone biosynthesis	5	1.4109	1	0.81316	0.20683	1	1	0.02227
WWvWD	LS	T2	ath00770	Pantothenate and CoA biosynthesis	6	1.6931	1	0.86722	0.14247	1	1	0
WWvWD	LS	T2	ath00750	Vitamin B6 metabolism	6	1.6931	1	0.86722	0.14247	1	1	0.03205
WWvWD	LS	T2	ath00052	Galactose metabolism	13	3.6683	2	0.92475	0.078232	1	1	0.05221
WWvWD	LS	T2	ath00760	Nicotinate and nicotinamide metabolism	8	2.2574	1	0.93336	0.068966	1	1	0
WWvWD	LS	T2	ath00020	Citrate cycle (TCA cycle)	8	2.2574	1	0.93336	0.068966	1	1	0.04508
WWvWD	LS	T2	ath00030	Pentose phosphate pathway	9	2.5396	1	0.95294	0.048204	1	1	0
WWvWD	LS	T2	ath00630	Glyoxylate and dicarboxylate metabolism	9	2.5396	1	0.95294	0.048204	1	1	0.10393
WWvWD	LS	T2	ath00350	Tyrosine metabolism	9	2.5396	1	0.95294	0.048204	1	1	0.14189
WWvWD	LS	T2	ath00710	Carbon fixation in photosynthetic organisms	10	2.8218	1	0.96684	0.033725	1	1	0.00622
WWvWD	LS	T2	ath00220	Arginine biosynthesis	10	2.8218	1	0.96684	0.033725	1	1	0.10097
WWvWD	LS	T2	ath00230	Purine metabolism	31	8.7475	5	0.97237	0.028015	1	1	0.23356
WWvWD	LS	T2	ath00330	Arginine and proline metabolism	11	3.104	1	0.97668	0.023593	1	1	0.10414
WWvWD	LS	T2	ath00250	Alanine, aspartate and glutamate metabolism	15	4.2327	1	0.99443	0.0055884	1	1	0
WWvWD	LS	T3	ath00410	beta-Alanine metabolism	5	2.7228	4	0.2451	1.4061	1	1	0.0754
WWvWD	LS	T3	ath00710	Carbon fixation in photosynthetic organisms	10	5.4455	7	0.24884	1.391	1	1	0.13121
WWvWD	LS	T3	ath00310	Lysine degradation	2	1.0891	2	0.29531	1.2197	1	1	0
WWvWD	LS	T3	ath00040	Pentose and glucuronate interconversions	7	3.8119	5	0.30238	1.1961	1	1	0.3125
WWvWD	LS	T3	ath00030	Pentose phosphate pathway	9	4.901	6	0.34514	1.0638	1	1	0.60184
WWvWD	LS	T3	ath00562	Inositol phosphate metabolism	4	2.1782	3	0.38063	0.96592	1	1	0.10251
WWvWD	LS	T3	ath00740	Riboflavin metabolism	4	2.1782	3	0.38063	0.96592	1	1	0.11852
WWvWD	LS	T3	ath00480	Glutathione metabolism	6	3.2673	4	0.42913	0.84598	1	1	0.0941
WWvWD	LS	T3	ath00750	Vitamin B6 metabolism	6	3.2673	4	0.42913	0.84598	1	1	0.26923
WWvWD	LS	T3	ath00760	Nicotinate and nicotinamide metabolism	8	4.3564	5	0.46315	0.7697	1	1	0.39192
WWvWD	LS	T3	ath04070	Phosphatidylinositol signaling system	1	0.54455	1	0.54455	0.60779	1	1	0.03285
WWvWD	LS	T3	ath00430	Taurine and hypotaurine metabolism	1	0.54455	1	0.54455	0.60779	1	1	0.5
WWvWD	LS	T3	ath00999	Biosynthesis of various plant secondary metabolites	1	0.54455	1	0.54455	0.60779	1	1	1
WWvWD	LS	T3	ath00730	Thiamine metabolism	3	1.6337	2	0.56699	0.56742	1	1	0
WWvWD	LS	T3	ath00941	Flavonoid biosynthesis	3	1.6337	2	0.56699	0.56742	1	1	0
WWvWD	LS	T3	ath00940	Phenylpropanoid biosynthesis	3	1.6337	2	0.56699	0.56742	1	1	0.0395
WWvWD	LS	T3	ath00970	Aminoacyl-tRNA biosynthesis	13	7.0792	7	0.6325	0.45808	1	1	0
WWvWD	LS	T3	ath00908	Zeatin biosynthesis	6	3.2673	3	0.73872	0.30283	1	1	0
WWvWD	LS	T3	ath00561	Glycerolipid metabolism	4	2.1782	2	0.75334	0.28324	1	1	0
WWvWD	LS	T3	ath00950	Isoquinoline alkaloid biosynthesis	4	2.1782	2	0.75334	0.28324	1	1	0.5
WWvWD	LS	T3	ath00261	Monobactam biosynthesis	2	1.0891	1	0.7938	0.23092	1	1	0
WWvWD	LS	T3	ath00300	Lysine biosynthesis	2	1.0891	1	0.7938	0.23092	1	1	0
WWvWD	LS	T3	ath00360	Phenylalanine metabolism	2	1.0891	1	0.7938	0.23092	1	1	0
WWvWD	LS	T3	ath00564	Glycerophospholipid metabolism	2	1.0891	1	0.7938	0.23092	1	1	0
WWvWD	LS	T3	ath00340	Histidine metabolism	2	1.0891	1	0.7938	0.23092	1	1	0.04264
WWvWD	LS	T3	ath00920	Sulfur metabolism	2	1.0891	1	0.7938	0.23092	1	1	0.07459
WWvWD	LS	T3	ath00330	Arginine and proline metabolism	11	5.9901	5	0.82317	0.19459	1	1	0.35108
WWvWD	LS	T3	ath00500	Starch and sucrose metabolism	7	3.8119	3	0.84415	0.16942	1	1	0.22197
WWvWD	LS	T3	ath00010	Glycolysis / Gluconeogenesis	5	2.7228	2	0.86628	0.14354	1	1	0
WWvWD	LS	T3	ath00966	Glucosinolate biosynthesis	5	2.7228	2	0.86628	0.14354	1	1	0
WWvWD	LS	T3	ath00130	Ubiquinone and other terpenoid-quinone biosynthesis	5	2.7228	2	0.86628	0.14354	1	1	0.00097
WWvWD	LS	T3	ath00460	Cyanoamino acid metabolism	3	1.6337	1	0.90721	0.09738	1	1	0
WWvWD	LS	T3	ath00790	Folate biosynthesis	3	1.6337	1	0.90721	0.09738	1	1	0.02624
WWvWD	LS	T3	ath00770	Pantothenate and CoA biosynthesis	6	3.2673	2	0.93006	0.072502	1	1	0.12743
WWvWD	LS	T3	ath00350	Tyrosine metabolism	9	4.901	3	0.9506	0.050665	1	1	0.16892
WWvWD	LS	T3	ath00900	Terpenoid backbone biosynthesis	4	2.1782	1	0.9585	0.042384	1	1	0.05267
WWvWD	LS	T3	ath00053	Ascorbate and aldarate metabolism	7	3.8119	2	0.96443	0.036221	1	1	0
WWvWD	LS	T3	ath00280	Valine, leucine and isoleucine degradation	7	3.8119	2	0.96443	0.036221	1	1	0
WWvWD	LS	T3	ath00220	Arginine biosynthesis	10	5.4455	3	0.97342	0.026944	1	1	0.22428
WWvWD	LS	T3	ath00380	Tryptophan metabolism	5	2.7228	1	0.98156	0.018616	1	1	0
WWvWD	LS	T3	ath00020	Citrate cycle (TCA cycle)	8	4.3564	2	0.98231	0.017845	1	1	0.09246
WWvWD	LS	T3	ath00290	Valine, leucine and isoleucine biosynthesis	9	4.901	2	0.99138	0.0086618	1	1	0
WWvWD	LS	T3	ath00270	Cysteine and methionine metabolism	9	4.901	2	0.99138	0.0086618	1	1	0.02164
WWvWD	LS	T3	ath00630	Glyoxylate and dicarboxylate metabolism	9	4.901	2	0.99138	0.0086618	1	1	0.13062
WWvWD	LS	T3	ath00520	Amino sugar and nucleotide sugar metabolism	15	8.1683	4	0.99455	0.0054691	1	1	0.11018
WWvWD	LS	T3	ath00052	Galactose metabolism	13	7.0792	3	0.99639	0.0036168	1	1	0.09614
WWvWD	LS	T3	ath00051	Fructose and mannose metabolism	7	3.8119	1	0.99643	0.0035803	1	1	0.01732
WWvWD	LS	T3	ath00400	Phenylalanine, tyrosine and tryptophan biosynthesis	7	3.8119	1	0.99643	0.0035803	1	1	0.02002
WWvWD	LS	T3	ath00260	Glycine, serine and threonine metabolism	8	4.3564	1	0.99844	0.0015591	1	1	0
WWvWD	LS	T3	ath00650	Butanoate metabolism	8	4.3564	1	0.99844	0.0015591	1	1	0
WWvWD	LS	T3	ath00250	Alanine, aspartate and glutamate metabolism	15	8.1683	2	0.99992	8.4996e-05	1	1	0.14389
WWvWD	LS	T3	ath00240	Pyrimidine metabolism	24	13.069	4	0.99999	8.1714e-06	1	1	0.21979
WWvWD	LS	T3	ath00230	Purine metabolism	31	16.881	6	1	2.4883e-06	1	1	0.13223
