# Supplementary material for: Transcriptome and metabolome insights into closely related upland cotton (Gossypium hirsutum) genotypes during differing responses to progressive soil drying
Source: BMC Plant Biol. 2026 Jan 29;26:367. doi: 10.1186/s12870-026-08125-5 (PMC12924551; doi:10.1186/s12870-026-08125-5)
Supplement: Supplementary file 8 — Additional file 8. Table S7. Metabolites with Variable Importance in the Projection (VIP) scores > 1 from sparse Partial Least Squares Discriminant Analysis (sPLS-DA) unique to either early-saver (ES) or late-saver (LS) genotype. There were 52 VIP metabolites associated only with ES and 73 only with LS. [file 12870_2026_8125_MOESM8_ESM.xlsx]

## Sheet: Sheet1
Additional File 8. Table S7. Metabolites with Variable Importance in the Projection (VIP) scores > 1 from sparse Partial Least Squares Discriminant Analysis (sPLS-DA) unique to either early-saver (ES) or late-saver (LS) genotype. There were 52 VIP metabolites associated only with ES and 73 only with LS.
Count	Unique to genotype	VIP metabolite
1	ES	Picolinic acid
2	ES	Norepinephrine (noradrenaline)
3	ES	Dehydroascorbic acid
4	ES	L-Sorbose
5	ES	Isoquinoline N-oxide
6	ES	1,4-Dideoxy-1,4-Imino-D-Arabinitol
7	ES	2-Hydroxypyridine
8	ES	L-Homoserine
9	ES	10-Hydroxy capric acid
10	ES	Lactic acid
11	ES	Histamine
12	ES	Indole-3-carbinol
13	ES	2-Deoxyadenosine
14	ES	Nerol
15	ES	L-Norleucine
16	ES	Î²-Hydroxypyruvic acid
17	ES	3-Indoleacetic acid
18	ES	2-Deoxyuridine 5-triphosphate
19	ES	Deoxyadenosine 5-triphosphate
20	ES	Cytidine-5-monophosphate
21	ES	Pyruvic acid
22	ES	beta-D-Glucosamine
23	ES	L-Phenylalanine
24	ES	DL-Benzylsuccinic acid
25	ES	Glyceric acid
26	ES	Coniferyl alcohol
27	ES	3-Hydroxy-3-methylglutaric acid
28	ES	Homovanillic acid
29	ES	meso-Erythritol
30	ES	D-Fructose 1,6-biphosphate
31	ES	D-Ribulose 5-phosphate
32	ES	Androsterone
33	ES	Isopentenyl pyrophosphate
34	ES	3-Hydroxynorvaline
35	ES	Nicotinic acid
36	ES	Digitoxose
37	ES	L-Gluthathione (oxidized)
38	ES	Nicotinic acid mononucleotide
39	ES	Fumaric acid
40	ES	trans-Dehydroandrosterone
41	ES	Adenosine 3-5-cyclic monophosphate
42	ES	Gentisic acid
43	ES	Î²-Hydroxyisovaleric acid
44	ES	Mevalonic acid 5-phosphate
45	ES	Inosine
46	ES	L-Aspartic Acid
47	ES	L-O-Methylthreonine
48	ES	4-Hydroxymethyl-3-methoxyphenoxyacetic acid
49	ES	XMP
50	ES	Xanthurenic acid
51	ES	Oxamic acid
52	ES	3-Amino-2-naphthoic acid
53	LS	Cellobiose
54	LS	Isomaltose
55	LS	D-Ribose 5-phosphate
56	LS	Quinic acid
57	LS	D-Lactose
58	LS	Gentiobiose
59	LS	Lactulose
60	LS	alpha-D-Glucose-1-phosphate
61	LS	Creatine
62	LS	D-Xylulose-5-phosphate
63	LS	D-Glucosamine 6-phosphate
64	LS	Hesperetin
65	LS	Vanillylmandelic acid
66	LS	Limonene-1,2-epoxide
67	LS	4-Hydroxybenzoic acid
68	LS	Chrysin
69	LS	4-Hydroxy-L-glutamic acid
70	LS	Naringenin 7-O-glucoside
71	LS	2-Deoxyguanosine 5-diphosphate
72	LS	5-HIAA / 5-Hydroxy-3-indoleacetic acid
73	LS	Monomethyl glutaric acid
74	LS	Catechin
75	LS	Itaconic acid
76	LS	p-Hydroxyphenylacetic acid
77	LS	Allylmalonic acid
78	LS	Arachidonic Acid (peroxide free)
79	LS	Â±-Mevalonolactone
80	LS	D-Glyceric acid
81	LS	1-Kestose
82	LS	6-hydroxy caproic acid
83	LS	Tacrine
84	LS	8-Amino Caprylic acid
85	LS	Lipoamide
86	LS	Mannose 1-phosphate
87	LS	Î±-D-Galactose 1-phosphate
88	LS	Pyridoxamine
89	LS	L-asparagine
90	LS	2-Deoxy-D-glucose 6-phosphate
91	LS	Indolelactic acid
92	LS	Dihydrouracil
93	LS	L-Arginine
94	LS	Uridine 5-monophosphate
95	LS	Melibiose
96	LS	(R)-2-Hydroxycaprylic acid
97	LS	Uridine 5â€²-diphosphogalactose
98	LS	Uridine 5-diphosphoglucose
99	LS	D-Ribulose 1,5-biphosphate
100	LS	3-Amino-4-hydroxyphenyl sulfone
101	LS	Dopamine
102	LS	2-Hydroxyphenylacetic acid
103	LS	L-Canavanine
104	LS	Maltotriose
105	LS	Melezitose
106	LS	2-Deoxyuridine
107	LS	Lyxosylamine
108	LS	2-2-Dimethyl Succinic acid
109	LS	L-Hydroxyglutaric acid
110	LS	Adipic acid
111	LS	alpha-Ketoglutaric acid
112	LS	3-Methylglutaric acid
113	LS	S-Methylthioglycolate
114	LS	Pyrocatechol
115	LS	N-formylanthranilic acid
116	LS	S-(4-Nitrobenzyl)glutathione
117	LS	5ÃŽÂ±-Dihydrotestosterone
118	LS	Epiandrosterone
119	LS	Luteolin
120	LS	3-Hydroxyanthranilic acid
121	LS	2,5-Dihydroxybenzaldehyde
122	LS	2-Ketohexanoic acid
123	LS	D-Glucuronic acid
124	LS	Î±-D-Galacturonic acid
125	LS	21-Hydroxy-heneicosanoic acid
